# Supplementary material for: Identifying patterns of immune related cells and genes in the peripheral blood of acute myocardial infarction patients using a small cohort
Source: J Transl Med. 2022 Jul 21;20:321. doi: 10.1186/s12967-022-03517-1 (PMC9306178; doi:10.1186/s12967-022-03517-1)
Supplement: Supplementary file 2 — Additional file 2: Table S1. The expression profile of the 24,958 genes in the GSE61144 dataset. [file 12967_2022_3517_MOESM2_ESM.xls]

## Sheet: Additional Table S1
geneNames	GSM1498369	GSM1498370	GSM1498371	GSM1498372	GSM1498373	GSM1498374	GSM1498375	GSM1498376	GSM1498377	GSM1498378	GSM1498379	GSM1498380	GSM1498381	GSM1498382	GSM1498383	GSM1498384	GSM1498385	GSM1498386	GSM1498387	GSM1498388	GSM1498389	GSM1498390	GSM1498391	GSM1498392
A1BG	6.54217	6.43756	6.57394	6.52217	6.52495	6.40649	6.58022	6.48233	6.49109	6.5257	6.50154	6.42949	6.3422	6.46271	6.4871	6.49773	6.47948	6.44198	6.55523	6.45384	6.41881	6.57981	6.55334	6.40359
A2BP1	6.47692	6.55437	6.52147	6.59691	6.62485	6.56907	6.55577	6.59047	6.5496	6.60321	6.64479	6.60473	6.61063	6.56363	6.68318	6.56758	6.52298	6.52	6.57182	6.48777	6.57364	6.54688	6.53309	6.534
A2M	6.37695	6.37224	6.5168	6.33571	6.51131	6.67649	6.49934	6.556	6.5078	6.55645	6.66095	6.52688	6.44151	6.44073	6.64308	6.50016	6.57232	6.43751	6.45061	6.46226	6.45841	6.44518	6.54264	6.49329
A2ML1	6.67576	6.78759	6.80983	6.63398	6.75235	6.69643	6.70626	6.78629	6.89985	6.58722	6.76101	6.72437	6.72308	6.74139	6.59181	6.83674	6.68787	6.72987	6.72497	6.64734	6.76199	6.72471	6.62948	6.68362
A3GALT2	6.76915	6.74085	6.89256	6.8903	6.72252	6.89733	6.72928	6.83554	6.85182	6.90582	7.03044	6.85318	6.89065	7.12662	6.78338	6.70155	6.80635	6.7602	6.87965	6.92335	6.86506	6.85584	6.8432	6.96588
A4GALT	6.41581	6.52133	6.64715	6.53247	6.55506	6.45628	6.54114	6.43369	6.52065	6.56848	6.54276	6.60898	6.41787	6.48023	6.60532	6.6346	6.64141	6.58822	6.59528	6.69732	6.5379	6.60429	6.60473	6.56715
A4GNT	6.96602	6.91391	6.8849	6.75508	6.86898	6.85326	6.98981	6.87451	6.8415	6.67113	6.68101	6.93852	6.64164	6.69727	6.73866	6.91035	6.91043	6.89826	6.86383	6.9481	6.90067	6.68054	6.65673	6.68439
AAA1	6.68959	6.61798	6.66857	6.628	6.60805	6.60239	6.60457	6.64238	6.64314	6.62367	6.65832	6.54935	6.60438	6.65227	6.71365	6.61064	6.58481	6.63206	6.61997	6.71207	6.6721	6.55551	6.68969	6.61125
AAAS	6.93317	6.99979	7.00935	6.9062	7.00199	6.87537	7.02327	6.93104	6.68644	6.8748	6.81321	7.01733	6.90271	6.81918	7.02327	6.79383	7.11766	7.02388	7.02448	7.04046	6.82245	6.8592	6.86326	6.93614
AACS	7.37884	7.42047	7.26208	7.11523	7.46472	7.28383	7.38617	7.27716	7.28234	6.97368	6.93481	6.9601	7.25474	7.0553	7.16148	7.08701	7.13165	7.27127	7.03749	7.05619	7.35042	7.3522	7.06129	7.17156
AACSL	6.81333	6.91607	6.95909	6.95225	6.96243	6.83522	6.69828	7.05258	7.08367	7.02494	7.00536	6.86777	7.00939	7.05715	6.91839	6.96697	6.90575	6.93024	6.80727	6.85962	6.79327	6.9679	6.93887	6.92168
AADAC	6.58762	6.56072	6.59802	6.50378	6.61976	6.47145	6.66399	6.79734	6.60832	6.57203	6.48822	6.41831	6.40394	6.43575	6.695	6.51811	6.5919	6.47642	6.54389	6.64565	6.73379	6.59425	6.41033	6.4661
AADACL1	7.0353	7.19393	7.30013	7.28265	7.16648	7.31509	7.45905	7.28017	7.2649	7.3397	7.04513	7.27465	7.17948	7.31298	7.42629	7.49947	7.47815	7.25785	7.1835	7.22853	7.2171	7.45861	7.32221	7.21088
AADACL2	6.71904	6.45893	6.72035	6.55541	6.51651	6.63435	6.71975	6.63775	6.71982	6.55433	6.63531	6.68654	6.75052	6.71519	6.74795	6.69588	6.62065	6.7174	6.53893	6.6632	6.56598	6.63214	6.68954	6.72846
AADAT	6.49925	6.63369	6.61682	6.58146	6.64175	6.59917	6.62288	6.50951	6.6061	6.57379	6.52714	6.48929	6.56124	6.49745	6.49925	6.52861	6.62917	6.6764	6.41768	6.48684	6.52867	6.56134	6.49093	6.49605
AAK1	6.7216	6.55173	6.58986	6.50394	6.75498	6.74604	6.65443	6.61459	6.6994	6.58671	6.68066	6.6499	6.58778	6.6873	6.62736	6.63907	6.63768	6.79863	6.5898	6.66223	6.6858	6.64946	6.71606	6.77712
AAMP	7.43988	7.62991	7.70138	7.62892	7.71474	7.76309	7.58006	7.62033	7.51109	7.50939	7.32977	7.49041	7.54272	7.72358	7.71779	7.67634	7.75125	7.68727	7.78893	7.72011	7.85769	7.64611	7.72875	7.71502
AANAT	6.38977	6.33314	6.3421	6.46536	6.33168	6.28814	6.40772	6.27753	6.18986	6.24919	6.27515	6.33734	6.26601	6.3612	6.23316	6.28179	6.35244	6.2241	6.37016	6.37674	6.29356	6.26697	6.31378	6.25404
AARS	8.83822	9.34263	9.4018	9.47168	9.43707	9.03558	9.24801	9.03822	8.91427	9.32271	8.51526	9.13733	8.62037	8.60431	9.44067	9.00148	9.54801	9.51793	9.97679	9.67259	9.7839	9.88146	9.20864	9.30569
AARSD1	7.14415	7.28586	7.40146	7.22753	7.38203	7.18149	7.30841	7.0261	6.98723	7.24043	6.94078	7.16476	6.88258	7.0878	7.5247	7.28426	7.44146	7.31928	7.44982	7.37648	7.40964	7.55024	7.1835	7.13982
AARSL	7.16837	7.35682	7.44196	7.33043	7.40146	7.26696	7.39051	7.32822	7.10377	7.37416	7.11744	7.32317	6.97929	7.29778	7.50098	7.34289	7.61103	7.57152	7.64005	7.43273	7.70424	7.6607	7.29227	7.53754
AASDH	6.9628	7.28562	7.30309	7.52043	7.27127	7.26752	7.33402	7.26669	6.99894	7.20627	7.27247	7.40385	7.27025	7.65122	7.47007	7.13888	7.44782	7.36177	7.36133	7.3415	7.47702	7.46255	7.55922	7.60865
AASDHPPT	6.84578	7.14225	7.0378	7.29227	7.05164	6.98956	7.08237	7.03145	7.031	7.12693	7.24968	7.22779	6.83505	7.04881	7.10508	6.98138	7.34007	7.20215	7.21426	7.33643	7.27943	7.2557	7.28735	7.30238
AASS	6.74514	6.72926	6.66611	6.72794	6.71799	6.64834	6.72213	6.75065	6.66909	6.54646	6.65589	6.6793	6.61833	6.56422	6.77425	6.63313	6.61359	6.73387	6.81197	6.52144	6.78088	6.5831	6.59806	6.76361
AATF	8.56232	8.64707	8.65362	8.58637	8.76975	8.75026	8.67429	8.78161	8.85475	8.9453	8.82033	8.62344	8.73594	8.96197	8.65152	8.7993	8.53453	8.59047	8.79516	8.62799	8.73056	8.62215	8.63195	8.50839
AATK	6.99557	6.94698	6.83768	6.82138	6.83034	7.06386	6.86445	7.20375	7.16536	7.26236	7.28644	6.99494	7.02656	7.22586	6.80084	6.75725	6.98378	6.8169	6.78075	6.77057	6.67518	6.76397	6.8774	6.82027
ABAT	6.76156	6.93479	6.74622	6.88734	6.82833	7.08395	6.89911	6.73514	7.00598	6.99	6.90838	6.8802	6.97513	7.01934	7.02951	6.86686	6.88184	6.74116	6.80617	6.80586	6.79598	6.91033	6.82543	6.78852
ABC1	7.11693	7.70633	7.40107	7.19695	7.66289	7.25885	7.32726	7.43415	7.22648	6.9175	7.01496	7.29713	6.69872	6.9966	7.63207	7.59805	7.55769	7.3546	7.39037	7.34357	7.30323	7.71231	7.06278	7.52329
ABCA1	8.54082	8.42009	8.65832	9.19093	9.07868	8.39268	8.41267	9.13862	9.15981	9.91329	9.4256	9.34512	9.06263	8.81222	9.06703	8.87699	8.41267	8.6919	8.49328	7.90682	7.7029	8.14035	8.97769	8.90552
ABCA10	6.60616	6.56899	6.51467	6.65739	6.48108	6.41373	6.65406	6.31869	6.5407	6.50843	6.7775	6.43366	6.70758	6.75034	6.57274	6.61466	6.69604	6.40417	6.57488	6.65062	6.64198	6.5405	6.6608	6.70325
ABCA11	6.65856	6.64442	6.72208	6.53943	6.65848	6.57162	6.55587	6.46155	6.57472	6.5473	6.69165	6.45121	6.44196	6.47781	6.53648	6.57377	6.76603	6.47241	6.62577	6.67429	6.57774	6.71468	6.49424	6.45739
ABCA12	7.60431	7.43044	7.69605	7.58713	7.61266	7.4492	7.70035	7.43277	7.46386	7.38462	7.46174	7.44943	7.53902	7.32179	7.50735	7.6552	7.42848	7.58293	7.34337	7.45018	7.47772	7.4873	7.47885	7.48694
ABCA13	6.83475	6.57108	6.39786	6.60547	6.48267	6.42567	6.46265	6.47949	6.73783	6.53394	6.68415	6.75451	6.51899	6.67244	6.4369	6.46452	6.39341	6.50941	6.53494	6.49167	6.27745	6.48992	6.32816	6.39604
ABCA2	7.17082	7.03947	6.91905	6.92575	7.07341	6.8129	6.81717	6.99966	7.02331	7.10246	6.9337	7.00071	6.94119	7.08172	7.00163	7.10933	7.07056	7.01382	7.03632	6.97384	7.11203	6.9008	6.89912	6.864
ABCA3	6.71145	7.03194	7.12554	6.90829	6.97267	6.92819	6.88512	6.90966	6.77695	6.96871	6.85713	6.87632	6.90104	7.06003	6.94718	6.9809	7.018	6.91407	6.9206	6.9576	7.0679	6.97459	6.87233	6.93198
ABCA4	6.39949	6.28303	6.32411	6.31635	6.35915	6.49715	6.29078	6.42456	6.35335	6.38018	6.32136	6.23884	6.27601	6.28761	6.19172	6.32888	6.32364	6.50104	6.42961	6.16088	6.30423	6.25493	6.2719	6.26646
ABCA5	6.47862	6.56004	6.5074	6.50794	6.53973	6.49332	6.49345	6.60481	6.48436	6.56621	6.61318	6.53567	6.54631	6.6559	6.50649	6.5093	6.60658	6.54242	6.62581	6.6346	6.62937	6.59387	6.46945	6.71391
ABCA6	6.433	6.41371	6.44704	6.60525	6.45213	6.3676	6.36242	6.42837	6.42028	6.48893	6.5306	6.50063	6.43139	6.48023	6.52033	6.45575	6.50025	6.43463	6.48452	6.4879	6.46574	6.45169	6.44368	6.41535
ABCA7	7.21481	7.19305	7.02829	7.05862	7.14478	7.25467	7.16868	7.24373	7.28038	7.28061	7.2221	7.09925	7.22653	7.37815	7.04142	7.03299	7.11265	7.15911	7.14709	6.93669	7.01535	6.98178	6.92686	6.96733
ABCA8	6.63567	6.70983	6.68072	6.57542	6.69645	6.69705	6.83083	6.65901	6.66475	6.81747	6.59806	6.63918	6.49071	6.53546	6.82346	6.68324	6.47886	6.51973	6.57963	6.56218	6.60285	6.67146	6.79204	6.62794
ABCA9	6.76996	6.73303	6.73472	6.75169	6.74749	6.79962	6.6687	6.789	6.67522	6.79818	6.66579	6.75726	6.82187	6.79834	6.6149	6.69124	6.79643	6.74396	6.71084	6.69496	6.75258	6.76326	6.76479	6.82327
ABCB1	6.95995	7.08727	7.23065	6.99707	7.33482	7.13089	7.60285	6.94136	7.02965	7.18772	7.22202	7.09382	7.20484	6.82572	7.38941	7.76966	7.49667	7.66392	7.38817	7.38941	7.35203	7.71362	7.45429	7.35498
ABCB10	7.36652	7.47107	7.23546	7.61896	7.34357	7.42016	7.40946	7.28853	7.07905	7.38158	7.38835	7.47838	7.23118	7.25068	7.39051	7.51928	7.40084	7.38786	7.71986	7.60738	7.37232	7.40107	7.55817	7.50058
ABCB11	6.50181	6.4871	6.51154	6.47301	6.53063	6.52046	6.42398	6.38324	6.51507	6.54047	6.38324	6.52669	6.38103	6.57838	6.61814	6.35047	6.56649	6.51707	6.47244	6.45234	6.48215	6.5002	6.4982	6.50082
ABCB4	6.54874	6.69459	6.7218	6.62109	6.71618	6.62639	6.63578	6.65223	6.69891	6.69314	6.71117	6.62982	6.48107	6.54382	6.83009	6.46056	6.58673	6.70245	6.85113	6.77477	6.7209	6.58174	6.53807	6.75549
ABCB5	6.68771	6.60212	6.5894	6.51837	6.68511	6.66864	6.54137	6.51655	6.47283	6.58328	6.48926	6.59565	6.64676	6.61392	6.50086	6.53306	6.53335	6.54836	6.51416	6.46285	6.49585	6.60791	6.5281	6.62834
ABCB6	6.78477	6.87723	6.82958	6.83505	6.85175	6.86768	6.74089	6.77104	6.83448	6.86531	6.96344	6.9602	6.83962	7.00542	7.02698	6.70537	6.89288	6.66699	6.97368	6.9693	6.59905	6.88574	6.71338	6.71281
ABCB7	7.48825	7.69831	7.64694	7.85583	7.56544	7.73924	7.67221	7.61451	7.75023	7.87229	7.65386	7.65386	7.54595	7.8696	7.77863	7.88684	7.87849	7.7241	7.94129	7.94299	7.81821	8.03131	7.89382	7.63945
ABCB8	6.70369	6.80694	6.84676	6.93679	7.12385	6.72806	6.92198	6.79741	6.68391	6.75367	6.61831	6.85595	6.80205	6.94328	6.7514	6.93164	6.971	6.79017	6.83602	6.7777	6.77037	6.98192	6.90104	6.93465
ABCB9	6.5362	6.5479	6.72525	6.68943	6.37513	6.53808	6.52172	6.63968	6.47224	6.78763	6.54041	6.54681	6.55497	6.5802	6.52582	6.53831	6.54508	6.42429	6.81303	6.64065	6.46172	6.42151	6.63729	6.60525
ABCC1	6.73589	6.93614	6.69514	6.766	6.88004	6.75928	6.64552	6.759	6.8366	6.54733	6.68795	6.70951	6.46923	6.66749	6.69535	6.883	6.70229	6.70916	6.9054	6.77593	6.716	6.80487	6.57857	6.69309
ABCC10	7.28081	7.49932	7.37389	7.14289	7.3415	7.30706	7.43465	7.33135	7.12337	7.29317	7.0432	7.11754	7.18686	7.22007	7.34673	7.35203	7.37602	7.16527	7.15432	7.20979	7.42894	7.37984	7.20899	7.38641
ABCC11	6.90996	6.84992	7.19445	6.85468	6.92962	6.91526	6.89647	6.94291	6.87613	6.86249	6.83994	6.78976	6.99338	6.85913	6.92525	6.82391	6.89371	6.94365	6.77032	6.84882	6.96719	6.87835	6.79084	6.87615
ABCC12	6.53896	6.55588	6.71915	6.61058	6.42488	6.50974	6.64565	6.50631	6.52205	6.50673	6.45087	6.55116	6.65572	6.66799	6.79802	6.5365	6.55806	6.55747	6.51425	6.56314	6.57007	6.56176	6.58172	6.59647
ABCC13	7.21633	6.83486	6.85175	6.82017	6.72236	6.83594	6.99121	6.7578	6.82074	6.64376	6.67929	6.71762	6.79429	6.65515	6.6387	7.08973	6.70174	6.66147	6.74483	6.79257	6.83412	6.7483	6.92401	6.79286
ABCC2	6.89397	6.72775	6.69872	6.67995	7.01368	6.71384	6.85811	6.80029	6.69131	6.8315	6.89422	6.89985	6.70756	6.75976	6.89042	6.85213	6.70195	6.7402	6.78286	6.78011	6.87286	6.79749	6.59658	6.70928
ABCC3	7.72784	7.63562	7.71304	8.08777	7.49139	7.72348	7.56877	7.54812	7.5134	7.44334	7.72291	7.33347	7.58522	7.30577	7.70759	7.49163	7.86688	7.80854	7.57675	7.86759	7.82155	7.52819	7.68402	7.36983
ABCC4	7.41615	7.53109	8.01824	8.06181	7.4742	7.38854	7.66104	7.10342	7.01575	7.27883	7.8364	7.25927	7.32355	7.06679	7.36111	7.6581	7.51766	7.61917	7.41831	7.45786	7.52986	7.34952	7.58486	7.42764
ABCC5	7.40784	7.52552	7.47272	7.51944	7.29255	7.68099	7.51175	7.87623	7.55755	7.73817	8.18982	7.38251	7.77994	7.94476	7.30447	7.15048	7.38961	7.48807	7.22436	7.27014	7.27189	7.23654	7.42445	7.59742
ABCC6	6.6359	6.58705	6.56848	6.53803	6.53925	6.59287	6.6438	6.59154	6.55402	6.57336	6.58231	6.61189	6.61257	6.61924	6.4959	6.50591	6.58415	6.47848	6.57903	6.58387	6.59189	6.49583	6.52732	6.5432
ABCC8	6.60196	6.53259	6.44609	6.34488	6.39343	6.57024	6.60643	6.4559	6.45282	6.47806	6.45544	6.54223	6.42201	6.60334	6.4542	6.45574	6.52261	6.52575	6.60644	6.57893	6.56141	6.406	6.48041	6.46614
ABCC9	6.5322	6.56015	6.42637	6.49267	6.54963	6.52253	6.59288	6.42552	6.51173	6.5418	6.6284	6.51907	6.53298	6.46186	6.45217	6.39811	6.47884	6.40528	6.52307	6.61067	6.61932	6.4702	6.43134	6.47112
ABCD1	7.25885	7.06693	6.91496	6.94959	6.92278	7.0446	7.15522	7.02649	6.84107	7.17082	6.90449	7.16011	6.72404	7.02745	6.80293	7.06201	6.95107	6.79252	6.97459	6.97816	6.89903	7.0042	6.76441	6.61429
ABCD2	6.38054	6.3636	6.56193	6.42738	6.53306	6.51957	6.43448	6.29631	6.48396	6.33868	6.47326	6.4956	6.48462	6.54138	6.46552	6.5396	6.41597	6.58012	6.42313	6.44828	6.65772	6.29416	6.42991	6.50568
ABCD3	6.82398	6.84091	7.03939	6.97922	6.74412	6.83707	6.94161	6.91547	6.82998	6.91962	6.8384	6.98365	6.80143	6.82218	6.89863	6.84553	6.90938	6.96807	7.00318	7.02442	6.97964	6.9856	6.97853	6.94431
ABCD4	6.74749	6.81102	6.73662	6.76215	6.80472	6.69513	6.80716	6.79927	6.80291	6.85085	6.68938	6.74823	6.82236	6.77314	6.75445	6.72695	6.85093	6.72134	6.74543	6.72606	6.94944	6.82647	6.74386	6.85538
ABCE1	6.71449	7.02573	6.74174	7.34019	6.90696	6.98841	6.90696	6.67746	6.52016	7.04919	6.94053	7.20848	6.7333	7.18603	7.01464	7.14214	6.95391	7.03861	7.63441	7.47452	7.06598	6.69573	7.49347	7.40068
ABCF1	9.42696	9.65946	9.77763	9.39853	9.81151	9.49445	9.7118	9.20803	9.09718	9.04146	8.78749	9.31939	8.89141	9.00042	9.83929	9.78593	9.9875	9.86995	9.76032	9.73489	10.0784	10.0692	9.49969	9.57314
ABCF2	6.93188	7.04113	6.98879	6.92656	7.17363	7.05152	6.90478	6.94475	6.8454	6.89554	6.89764	6.87586	6.8092	6.90726	7.04074	6.94591	7.01477	6.94428	7.03857	7.0127	7.02793	7.07938	6.91443	6.94718
ABCF3	6.89469	7.20651	6.90487	6.95745	7.21995	7.16042	6.87408	7.08896	6.89778	7.12256	6.98153	6.9827	6.88574	7.27943	7.11272	7.05724	7.20988	7.1924	7.09687	7.0674	7.07014	7.0296	7.07022	6.92352
ABCG1	6.91337	7.03212	6.9797	7.14192	7.02143	6.88226	6.98859	7.10667	6.97094	7.24748	7.34754	7.22924	7.13576	7.1248	6.94752	6.93174	6.89215	6.85404	6.96262	6.9739	6.79517	6.91407	7.13358	7.10389
ABCG2	6.179	6.16162	6.2877	6.28798	6.07272	6.13123	5.93612	6.28154	6.12169	6.3366	6.34205	6.1537	5.95035	6.25072	6.18079	6.18549	6.19197	6.1664	6.18639	6.0815	6.19881	6.34436	6.14102	6.07272
ABCG4	6.29899	6.38419	6.46328	6.29939	6.36589	6.38827	6.29052	6.33026	6.45229	6.36639	6.38795	6.28377	6.36106	6.39527	6.38723	6.31278	6.37739	6.35421	6.44934	6.52068	6.3284	6.38156	6.3787	6.30407
ABCG5	6.52136	6.54106	6.58765	6.45288	6.45702	6.66154	6.60977	6.5411	6.53855	6.46803	6.5771	6.81015	6.52259	6.55608	6.59898	6.52288	6.51434	6.44692	6.6463	6.5049	6.62912	6.49862	6.5503	6.44265
ABCG8	6.67686	6.492	6.60262	6.53548	6.63468	6.64802	6.5548	6.55562	6.54927	6.65081	6.51271	6.61187	6.53799	6.53049	6.60778	6.45438	6.6142	6.56042	6.57088	6.49981	6.576	6.61809	6.4579	6.57292
ABHD1	6.58499	6.68029	6.45972	6.52025	6.47877	6.39386	6.54436	6.49427	6.65294	6.54962	6.59567	6.64019	6.48812	6.49223	6.57784	6.64366	6.56004	6.41191	6.62946	6.67794	6.69256	6.61457	6.42761	6.49202
ABHD10	7.40442	7.56448	7.66311	7.67538	7.50631	7.63345	7.5469	7.48269	7.47092	7.42835	7.19909	7.43988	7.23843	7.38217	7.62434	7.40068	7.91367	7.62892	7.48743	7.49369	7.6525	7.95767	7.60285	7.64887
ABHD11	6.56994	6.66069	6.60317	6.55281	6.62426	6.64322	6.53685	6.56862	6.57469	6.57939	6.67581	6.59056	6.55522	6.63768	6.50397	6.67329	6.63091	6.52332	6.58701	6.62266	6.58819	6.53417	6.55522	6.64238
ABHD14A	7.73129	7.74151	8.23953	7.98823	8.25298	7.85235	7.94714	7.66489	7.80509	7.85964	7.52703	7.74991	7.4319	7.45515	8.16621	8.42677	8.20892	8.17936	8.06228	8.21492	8.26745	8.30331	8.06022	7.87206
ABHD14B	7.46691	7.40901	7.63698	7.47815	7.68098	7.45983	7.31635	7.41802	7.21911	7.37808	7.09109	7.25214	7.14044	7.26026	7.46828	7.50196	7.6637	7.53715	7.58153	7.49494	7.58634	7.59898	7.51795	7.30082
ABHD2	7.21758	6.99534	7.01923	7.0966	7.03584	7.09119	6.90196	7.51415	7.30272	7.39373	7.57218	7.2643	7.33097	7.35882	7.10488	6.76659	6.99781	7.15873	6.9374	6.94724	7.04932	6.89389	6.94526	7.02797
ABHD3	8.88827	8.63521	8.35435	8.73699	8.49556	8.95103	8.45102	8.71563	9.01697	8.69338	9.24136	9.19873	9.50544	8.85821	8.54591	7.98323	8.54857	8.61866	8.60661	8.66451	8.40208	8.13149	8.74212	8.66229
ABHD4	7.34339	7.24456	7.12965	7.19079	7.20156	7.41964	6.99022	7.56678	7.53804	7.65169	7.60285	7.22445	7.44104	7.6697	7.11963	7.09834	7.12742	7.23419	7.11402	7.13685	7.08727	6.86374	6.98792	6.90717
ABHD5	7.83108	7.92661	7.58784	8.55462	7.7141	8.26596	7.68963	8.77476	8.81635	8.88254	10.1233	8.95844	9.24039	9.3925	7.53804	7.32999	7.74867	7.99828	8.08852	8.13686	7.56133	7.57029	8.60994	8.58738
ABHD6	6.79444	6.89104	6.94279	6.90872	6.76241	6.69091	6.71815	6.78514	6.70376	6.72901	6.77999	6.81925	6.63837	6.93323	6.99007	7.09806	7.08458	7.01596	7.00078	6.96994	7.0387	7.04011	6.90986	6.89929
ABHD7	6.71109	6.78724	6.72942	6.87459	6.81182	6.83335	6.76357	6.71119	6.91441	6.65695	6.76597	6.62613	6.64212	6.66544	6.67565	6.72317	6.87929	6.66996	6.83519	6.95949	6.90754	6.82238	6.65985	6.69673
ABHD8	7.63902	7.72278	7.64543	7.88351	7.8871	7.87471	7.81764	7.85264	7.81522	7.67289	7.59457	7.8756	7.91124	8.03131	7.8583	7.57415	7.94069	7.90355	7.80447	7.79065	7.76719	7.82551	7.62293	7.5826
ABHD9	6.75803	6.81475	6.67232	6.72215	6.78961	6.83422	6.62023	6.70426	6.74296	6.66793	6.81191	6.75659	6.86694	6.81585	6.76149	6.85646	6.70964	6.6925	6.76013	6.67725	6.64583	6.60534	6.90367	6.84841
ABI1	7.68735	7.59864	7.55685	7.73141	7.59445	7.66834	7.6345	7.71375	7.79192	7.85083	7.93586	7.87085	7.75094	7.73878	7.59633	7.60695	7.53873	7.69806	7.6764	7.77388	7.73316	7.63493	7.79744	7.76853
ABI2	6.6049	6.73874	6.74869	6.75026	6.6903	6.74171	6.64635	6.67381	6.67982	6.74233	6.69275	6.68938	6.72991	6.72327	6.82007	6.65172	6.79652	6.82564	6.71875	6.71315	6.74145	6.7926	6.8265	6.73923
ABI3	7.98608	8.19955	8.08778	8.10681	8.31118	7.87672	8.13783	7.62872	7.57983	7.67344	7.34652	8.18144	7.80966	7.65386	8.2174	8.56893	8.32453	8.15915	8.41548	8.1242	8.37999	8.16029	7.96814	8.15077
ABI3BP	6.53261	6.55529	6.55609	6.32564	6.46592	6.61511	6.37083	6.54346	6.57682	6.5565	6.38185	6.57116	6.50577	6.44819	6.52108	6.37887	6.58332	6.48339	6.43099	6.51392	6.47824	6.55907	6.58852	6.53436
ABL1	6.80623	6.89036	6.74472	6.79392	6.84961	6.85024	6.81831	6.85751	6.77054	6.80039	6.81633	6.78247	6.71226	6.75116	6.82345	6.82513	6.78708	6.76507	6.86596	6.77238	6.86064	6.86847	6.66088	6.65987
ABL2	6.46638	6.57984	6.47414	6.53483	6.5425	6.57698	6.52768	6.54244	6.52348	6.55438	6.45862	6.55741	6.49408	6.57749	6.54435	6.54629	6.54796	6.49901	6.55168	6.53236	6.48323	6.59042	6.59674	6.5759
ABLIM1	7.46644	7.54079	7.70674	7.51952	7.7697	7.48162	7.66455	7.38972	7.39176	7.33316	7.38607	7.51695	7.34136	7.26197	7.62629	7.50976	7.79286	7.71999	7.62083	7.67244	7.82052	7.83838	7.70478	7.54869
ABLIM2	6.55057	6.33143	6.41155	6.38277	6.56199	6.54916	6.38387	6.33356	6.62471	6.43277	6.52084	6.46462	6.37219	6.40043	6.45408	6.35988	6.61185	6.44669	6.4888	6.58897	6.49504	6.42088	6.35608	6.46547
ABLIM3	7.01663	7.11103	7.29435	7.31446	7.02917	7.32272	7.2674	7.04046	6.96896	7.00078	7.29519	7.07778	7.03452	7.17019	7.06826	7.06729	7.09286	7.22924	7.14475	7.19254	7.08275	7.07884	7.75552	7.02136
ABO	6.62715	6.56227	6.40492	6.49932	6.52268	6.57881	6.54528	6.50101	6.57628	6.50975	6.49975	6.54114	6.64357	6.67023	6.51023	6.4728	6.55726	6.57848	6.61211	6.34606	6.58137	6.41375	6.66645	6.68585
ABP1	6.91166	6.88275	7.05874	6.85572	6.84163	6.67321	7.06902	6.79376	6.77954	6.96296	7.14415	6.8836	6.7164	6.64078	6.71414	7.11601	6.90271	6.85331	6.81178	6.8774	7.0271	6.8329	6.76134	6.73869
ABR	7.83606	8.01866	7.82944	7.82467	7.83986	7.93788	7.85405	7.96194	7.95492	7.87797	8.06858	8.01132	7.89524	7.97552	7.93465	7.84305	7.88044	7.89655	7.82041	7.84833	7.81805	7.93124	7.7965	7.7797
ABRA	6.44694	6.39786	6.46818	6.56895	6.50476	6.57847	6.61007	6.65925	6.63625	6.52505	6.62073	6.58529	6.45174	6.45683	6.48814	6.48299	6.48043	6.47322	6.46578	6.53351	6.56088	6.45815	6.54989	6.42242
ABT1	6.55696	6.49303	6.30607	6.42249	6.55627	6.44861	6.53544	6.52078	6.47976	6.32482	6.5358	6.58558	6.31128	6.42109	6.55092	6.23271	6.50946	6.51358	6.47341	6.43645	6.4334	6.40287	6.46034	6.51469
ABTB1	10.2761	10.1984	10.1212	10.3895	10.0727	10.7526	9.99311	10.8269	11.2168	10.797	11.4701	10.7949	11.059	11.264	10.0912	9.20655	9.68067	10.292	10.0133	10.0983	9.604	9.78593	10.5621	10.3911
ABTB2	6.70618	6.59507	6.65477	6.4391	6.66961	6.5763	6.79876	6.52088	6.63693	6.66302	6.49042	6.8217	6.65379	6.59807	6.38696	6.61805	6.5735	6.5685	6.62469	6.43555	6.4582	6.63197	6.53175	6.52751
ACA10	7.05795	6.95963	6.92379	6.93345	6.95738	6.89981	6.75177	6.90892	6.978	7.03212	7.06886	6.95976	6.78269	7.04128	6.94219	7.12693	7.0735	7.09629	7.05207	6.92155	6.84175	7.1449	7.09347	6.85299
ACA33	6.84226	6.90206	6.70999	6.99112	6.79677	6.75223	6.90459	6.80379	6.59998	6.82138	6.94397	6.9979	6.72154	6.90411	6.83369	7.10377	6.83195	6.84853	7.03963	7.0432	6.72748	6.87668	6.9268	6.91722
ACAA1	9.63416	9.80806	9.65121	9.25262	9.58538	9.60772	9.66629	9.90206	9.73385	9.89188	9.81278	9.27831	9.63647	9.63647	9.60067	9.34342	9.58377	9.58201	9.25735	9.31295	9.18516	9.42069	9.26662	9.26524
ACAA2	7.34823	7.64792	7.28143	7.90301	7.58216	7.57961	7.68508	7.31252	7.24586	7.50176	7.29713	7.59638	7.56364	7.70342	7.80855	8.1679	8.19091	7.79519	8.04883	8.11945	7.88935	7.877	7.86726	8.02999
ACACA	7.12961	7.13778	7.33834	7.16807	7.1539	7.22879	7.20419	7.03098	7.22365	6.89809	6.97361	7.10484	7.05721	7.05735	7.27214	7.0957	7.1808	7.07002	7.11073	7.11449	7.37152	7.2364	7.11455	7.21461
ACACB	8.11854	8.00909	7.79994	7.54798	7.93322	7.66801	8.09213	7.66104	7.48916	7.77091	7.94512	7.59581	7.48808	7.51129	7.93867	7.65234	7.57788	7.84831	7.22796	7.67712	8.08554	8.33484	7.44467	7.61036
ACAD10	7.00826	7.14834	6.90851	7.25337	6.97964	7.22445	6.80792	7.28662	7.31605	7.29227	7.29681	7.29364	6.98841	7.4288	7.03187	6.89668	7.25771	7.16347	7.43828	7.24819	6.98406	7.31762	6.84655	7.10301
ACAD11	7.6664	7.76194	7.76686	7.61295	7.85145	7.59973	7.76404	7.61546	7.70066	7.63698	7.49087	7.67404	7.24906	7.49613	7.79309	7.90605	7.92421	7.81678	7.4311	7.82783	8.051	8.08935	7.64148	7.73759
ACAD8	6.44462	6.48917	6.49827	6.47063	6.35088	6.47494	6.36433	6.47764	6.41166	6.44789	6.48806	6.58327	6.56085	6.62245	6.30583	6.58879	6.45132	6.3476	6.50029	6.5979	6.57523	6.58774	6.53256	6.57444
ACAD9	7.54173	8.01205	7.83884	7.59711	8.05639	7.69017	7.75097	7.92063	7.66392	7.679	7.24895	7.67444	7.18956	7.50336	8.0372	7.93697	8.04179	7.8561	8.33484	7.7192	8.24091	8.13657	7.51645	7.5515
ACADL	6.46137	6.41947	6.5964	6.51533	6.36475	6.40604	6.4436	6.50344	6.40952	6.30218	6.42518	6.42237	6.35948	6.36691	6.43633	6.39842	6.31772	6.33143	6.39793	6.44442	6.46734	6.38884	6.28174	6.39961
ACADM	7.19423	7.58982	7.41056	7.8685	7.54778	7.4822	7.54869	7.33685	7.344	7.33381	7.1999	7.39457	7.2908	7.19724	7.49746	7.36302	7.60583	7.49413	7.99375	7.89287	7.62721	7.80754	7.80181	7.70926
ACADS	7.00349	6.92639	6.7879	7.04414	6.93561	6.79562	6.91944	6.86681	6.94005	6.91085	6.85924	6.90563	6.7197	6.86322	6.868	7.04439	7.05368	6.92407	7.04499	7.06289	6.92123	6.94358	6.96494	6.89721
ACADSB	6.65133	6.63188	6.83078	6.47623	6.61734	6.69414	6.63427	6.69336	6.6111	6.68128	6.66494	6.57109	6.48885	6.6291	6.59814	6.72946	6.70618	6.81422	6.82487	6.69682	6.63091	6.68144	6.61501	6.74593
ACADVL	10.1151	10.7706	10.3962	10.3813	10.5357	10.4859	10.5961	10.9458	10.5678	10.3579	10.411	10.2188	10.3418	10.7644	10.9783	10.7949	11.0246	10.891	10.7465	10.7184	10.8625	11.1619	10.4256	10.5325
ACAT1	8.07817	8.4897	8.42853	8.31237	8.42368	8.17229	8.53877	8.01333	7.9303	8.30717	7.42391	7.96229	7.63769	7.90583	8.43367	8.5099	8.65109	8.47301	8.56047	8.39574	8.53453	8.5284	8.25671	8.40637
ACAT2	7.85213	8.06255	7.85893	7.65304	7.97074	7.80966	7.84882	7.65386	7.47755	7.56585	7.35843	7.70182	7.4456	7.43128	7.80447	7.88753	7.9015	7.79561	7.82995	7.84908	8.11025	7.90355	7.84384	7.8676
ACBD3	8.2602	8.46517	8.19505	8.63725	8.42159	8.57955	8.46902	8.61051	8.50652	8.76521	8.57955	8.48741	8.59786	8.72319	8.62395	8.29305	8.58268	8.46754	8.70439	8.58314	8.5094	8.68817	8.74609	8.80911
ACBD4	6.50272	6.57557	6.68506	6.66192	6.71815	6.61274	6.75765	6.74204	6.54223	6.69637	6.73624	6.63682	6.56955	6.61015	6.60529	6.48451	6.46745	6.68313	6.69245	6.71234	6.41719	6.55693	6.60966	6.66631
ACBD5	6.59627	6.62431	6.75401	6.42518	6.40057	6.3824	6.45394	6.65964	6.51416	6.60721	6.63498	6.62008	6.75094	6.69473	6.52321	6.39153	6.53185	6.44789	6.67801	6.67086	6.71912	6.5796	6.79649	6.86369
ACBD6	7.02465	7.08966	7.13552	7.08833	7.33441	7.01512	6.91799	7.34557	6.98378	7.4194	6.99254	7.08902	6.91472	7.033	7.384	7.5781	7.34036	7.33354	7.40205	7.1999	7.28169	7.29317	7.19297	7.25025
ACBD7	6.58455	6.70109	6.61264	6.5011	6.7321	6.68494	6.58362	6.68872	6.54937	6.67977	6.65814	6.60133	6.726	6.6844	6.59241	6.57254	6.47935	6.60861	6.62663	6.57674	6.60721	6.58816	6.67031	6.66015
ACCN1	6.7146	6.52946	6.50359	6.68144	6.55448	6.60228	6.68477	6.61108	6.72642	6.61121	6.59067	6.55453	6.56659	6.49951	6.57962	6.56289	6.60431	6.61772	6.60178	6.62502	6.62413	6.50026	6.54464	6.51836
ACCN2	6.64674	6.59577	6.74786	6.6109	6.57114	6.59712	6.60802	6.54014	6.581	6.46696	6.67752	6.67513	6.44228	6.55216	6.68692	6.63592	6.53415	6.47526	6.63924	6.64241	6.63164	6.66784	6.61293	6.57405
ACCN3	6.15609	6.53854	6.55564	6.6656	6.69385	6.59925	6.5098	6.20995	6.30361	6.28944	6.63588	6.60401	6.73431	6.65038	6.23729	6.61175	6.69521	6.67753	6.64331	6.58326	6.71148	6.55027	6.64492	6.67809
ACCN4	8.69801	8.30288	8.75412	8.16655	8.33939	8.27161	8.48591	8.18178	8.31933	8.04727	8.08043	8.04423	8.31589	7.82995	8.17936	8.3862	8.0839	8.29509	7.898	8.07238	8.31384	8.20802	8.22492	8.26455
ACCN5	6.61824	6.52058	6.61673	6.51099	6.61953	6.63442	6.51656	6.53822	6.54322	6.48636	6.53067	6.60972	6.64915	6.61564	6.54262	6.51611	6.59404	6.67009	6.63134	6.47161	6.6101	6.41684	6.72735	6.5843
ACD	7.54527	7.65661	7.69562	7.52899	7.79178	7.60308	7.69042	7.62055	7.69562	7.71287	7.61011	7.37453	7.59685	7.65732	7.70861	7.67875	7.81175	7.66027	7.59005	7.58055	7.65215	7.7192	7.4295	7.46672
ACE	6.63282	6.53076	6.55191	6.48982	6.56465	6.54352	6.47639	6.51442	6.4872	6.59089	6.4992	6.56123	6.64941	6.65806	6.42853	6.55035	6.54127	6.5669	6.47145	6.57402	6.63725	6.51102	6.6259	6.60226
ACE2	6.90784	6.84914	6.94545	6.95738	6.98711	6.8353	6.81232	6.83283	6.94521	6.71946	6.84353	6.84064	6.92908	6.89634	6.94421	6.89924	6.86873	6.9064	6.83438	6.80082	6.85155	6.75961	6.97253	6.84041
ACF	6.53447	6.54586	6.3476	6.56041	6.61612	6.50642	6.54943	6.44591	6.5211	6.5187	6.51425	6.4982	6.66884	6.62728	6.60833	6.61544	6.56955	6.57583	6.53767	6.48033	6.48949	6.49255	6.62107	6.65443
ACHE	6.61558	6.6979	6.70266	6.73401	6.74879	6.69353	6.75937	6.62414	6.70259	6.7552	6.70046	6.76779	6.69261	6.66851	6.64025	6.71838	6.71167	6.70124	6.54678	6.63502	6.64566	6.75515	6.71198	6.7207
ACIN1	8.5327	8.35435	8.50096	8.18144	8.66128	8.48173	8.36358	8.4392	8.43367	8.42159	8.23842	8.19255	8.31206	8.44194	8.38966	8.22517	8.30368	8.45967	8.17749	8.04851	8.27647	8.32057	8.20766	8.20393
ACLY	8.53303	8.79671	8.44159	8.513	8.68909	8.38364	8.72188	8.59406	8.27984	8.38477	8.30508	8.44008	8.51039	8.61815	8.56539	8.72585	8.70482	8.41007	8.52179	8.49887	8.77529	8.67893	8.61241	8.71138
ACMSD	6.42292	6.52459	6.41407	6.45851	6.39693	6.40998	6.44329	6.57021	6.53701	6.54921	6.40901	6.41863	6.48231	6.36475	6.50954	6.51157	6.42162	6.59748	6.4283	6.49667	6.44837	6.40774	6.29261	6.29609
ACN9	7.30154	7.66777	7.44998	7.15854	7.09214	7.00628	6.79309	8.41216	7.82971	7.90329	7.55638	7.52922	7.43327	7.78473	7.75758	7.59877	7.69311	7.53628	7.17082	7.28203	7.21388	7.56751	7.33826	7.44809
ACO1	7.58055	7.6525	7.53479	7.58098	7.7029	7.79816	7.64367	7.73175	7.5309	7.64588	7.36353	7.44049	7.42697	7.6977	7.9554	7.67654	7.80181	7.82817	7.71613	7.69358	7.80215	7.93956	7.62765	7.60973
ACO2	6.93872	7.25771	7.09548	7.4985	7.11543	7.12199	7.12742	7.29473	7.1192	7.18377	7.25025	7.35181	7.21538	7.33121	7.24895	7.13439	7.20559	7.28279	7.79115	7.49769	7.21785	7.13954	7.46556	7.45861
ACOT1	6.58075	6.81915	6.73458	6.81814	6.51713	6.65315	6.58829	6.54791	6.60695	6.60021	6.75078	6.78062	6.5952	6.76137	6.63544	6.82213	6.81619	6.71314	6.89946	6.91856	6.84471	6.74029	6.88613	6.9172
ACOT11	6.8532	6.87121	6.72666	6.707	6.65885	6.75002	6.94854	6.74748	6.65458	6.665	6.64359	6.66293	6.67685	6.73687	6.68671	6.66231	6.72965	6.73235	6.76043	6.72668	6.71611	6.87927	6.69455	6.70656
ACOT12	6.73378	6.82801	6.64594	6.74281	6.89222	6.69105	6.88348	6.79924	6.74314	6.69789	6.62369	6.59003	6.57484	6.73135	6.7077	6.79766	6.70361	6.76885	6.72167	6.70741	6.74227	6.9769	6.62662	6.64102
ACOT2	6.58637	6.92384	6.70021	6.74542	6.59632	6.73987	6.38474	6.69468	6.61114	6.5285	6.60103	6.66355	6.29503	6.47038	6.75202	6.85341	6.71554	6.84813	6.84562	6.92107	7.13311	6.81739	6.69462	6.6383
ACOT4	6.74571	6.88436	6.71658	6.84312	6.9714	6.60646	6.63587	6.65423	6.48303	6.84293	6.65491	6.92263	6.63387	6.72698	6.75799	7.02627	6.98622	6.76237	6.93317	6.96878	6.95296	6.82425	6.76672	6.78696
ACOT7	6.76937	6.92638	6.80871	6.83589	6.74136	6.68314	6.82822	6.70308	6.60975	6.63824	6.61282	6.80129	6.673	6.62817	6.73999	6.82621	6.83129	6.71613	6.7921	6.80194	6.68479	6.70961	6.72069	6.70367
ACOT8	6.95296	7.12455	7.00962	7.19598	6.98879	6.96617	6.83495	7.10247	6.8522	7.10538	7.20559	7.19511	7.18061	7.30636	6.92568	6.9401	6.9984	6.99235	7.23381	7.15987	6.94387	6.91863	6.93348	6.937
ACOT9	8.04335	8.03419	7.85964	8.09336	8.06843	8.18878	8.19893	8.34706	8.02999	8.143	8.01667	8.75656	8.23265	8.10975	7.9325	8.07371	8.10681	8.08482	7.91734	8.0222	7.85505	7.94686	8.01096	8.09909
ACOX1	7.36773	7.24759	7.22753	7.33663	7.16773	7.34427	7.23202	7.55613	7.54639	7.73403	7.90756	7.5763	7.67415	7.40066	7.23249	6.89261	7.09513	7.2847	7.11754	7.34676	7.10089	7.16916	7.43757	7.28794
ACOX2	6.54449	6.69743	6.52334	6.71577	6.75439	6.57646	6.54658	7.15701	6.72224	6.71896	6.70278	6.59074	6.77431	6.66454	6.59196	6.69015	6.7598	6.54555	6.70294	6.58164	6.73693	6.52786	6.59924	6.65125
ACOX3	6.90303	7.14355	6.91649	7.06289	7.17753	7.18966	7.22796	7.28128	6.78592	7.2495	7.01805	7.05523	6.81388	7.03091	7.1712	7.12385	7.10678	7.10708	7.28247	7.0318	7.19965	7.27716	6.98048	7.07022
ACOXL	6.82667	6.8669	6.89704	6.91734	6.84434	6.86967	7.02127	6.9464	6.91875	6.83657	6.88081	6.71455	6.8214	6.84947	6.92948	6.89381	6.73499	6.94382	6.78645	6.63229	6.88624	6.87982	6.62666	6.83716
ACP1	8.40452	8.40776	8.41084	8.40284	8.57843	8.42108	8.43784	7.90682	7.88935	7.96281	7.97471	8.1178	8.11295	7.8662	8.36141	8.61866	8.43461	8.19091	8.4049	8.50697	8.60365	8.44356	8.47398	8.3862
ACP2	6.88018	7.00295	6.87333	7.17779	6.9882	7.03409	7.02427	7.02027	6.94198	6.92827	6.80689	7.09441	6.71253	7.04382	7.09752	6.94106	7.16252	7.11373	7.11601	7.04162	6.90795	6.93663	6.92107	6.888
ACP5	7.7029	7.5425	7.47048	7.03323	7.31897	7.27323	7.14507	7.1689	7.03734	7.34639	7.13127	7.03968	7.2435	7.09548	7.3828	7.59071	7.31964	7.53843	7.64749	7.09977	7.25841	7.1523	7.33135	7.39937
ACP6	6.98446	7.19521	7.35613	7.10238	7.21911	7.42994	6.92886	7.99508	7.63345	8.03581	7.82036	7.35898	7.27562	7.48916	7.20789	6.98667	7.09856	7.2435	7.08645	7.06635	7.07036	7.21797	6.9752	7.02675
ACPL2	6.83242	6.92484	6.77418	6.98402	7.08478	6.96594	6.84566	7.15544	7.13841	7.22445	7.61806	7.131	7.23856	6.98163	6.94902	6.8121	7.245	6.78996	6.99443	6.92028	6.99133	7.17094	6.98935	6.91528
ACPP	7.66432	7.20014	6.67281	7.32562	7.09713	7.43988	7.397	7.53843	7.67464	7.76801	7.27025	7.08862	7.87849	7.57302	7.12651	7.06747	7.07524	7.0993	7.33826	7.18548	7.05219	6.92093	7.41374	7.45403
ACPT	6.66924	6.62864	6.55465	6.56469	6.50125	6.46267	6.47352	6.57885	6.46333	6.4788	6.77721	6.70369	6.62247	6.57402	6.58467	6.75961	6.52452	6.53591	6.68964	6.62773	6.57448	6.36938	6.62675	6.72009
ACR	6.52569	6.66103	6.598	6.60803	6.69635	6.68266	6.65262	6.60487	6.7685	6.67013	6.70202	6.64916	6.75778	6.6508	6.66017	6.79536	6.6635	6.57383	6.66575	6.54713	6.69621	6.60623	6.79548	6.65293
ACRBP	9.50544	9.26608	9.64737	9.16609	9.30649	9.57383	9.48657	8.7137	9.12291	8.38179	9.04083	8.91961	9.38071	8.64428	9.16166	9.33136	9.36711	9.79063	9.23845	9.4256	9.33558	9.20655	9.76739	8.91017
ACRC	6.62044	6.75513	6.5966	6.95492	6.62769	6.61913	6.68676	6.55291	6.78016	6.58724	6.92477	6.93139	6.67368	7.01948	6.72532	6.67859	6.66414	6.73593	6.937	6.85466	6.72194	6.59894	6.66149	6.84344
ACRV1	6.64493	6.5275	6.54549	6.57476	6.62447	6.55634	6.58922	6.65419	6.6221	6.58645	6.48621	6.57029	6.54978	6.39561	6.48834	6.58597	6.4643	6.47745	6.56512	6.43523	6.61447	6.51068	6.47514	6.40463
ACSBG1	7.16527	7.16042	7.12978	7.31335	6.97678	7.56111	7.27526	7.18536	7.24337	6.69076	7.15832	7.00998	6.96745	6.91764	7.10874	6.88207	7.07048	7.40714	7.32695	7.24118	7.11184	7.1015	7.46801	6.97958
ACSBG2	6.62599	6.47378	6.35541	6.34686	6.36702	6.44971	6.53076	6.3563	6.43064	6.37181	6.52962	6.43672	6.5475	6.57407	6.41905	6.42646	6.44448	6.56639	6.57089	6.38826	6.50785	6.35654	6.54413	6.64088
ACSL1	8.30038	8.2923	7.90605	9.53078	7.93102	8.56278	7.76801	9.7589	9.57249	9.89091	11.3417	10.6101	11.0612	11.2595	7.98422	7.73051	7.54484	8.29423	10.1481	9.34119	7.6637	7.55797	9.8446	10.4009
ACSL3	6.91303	7.19609	7.45724	7.3808	7.4824	7.45325	7.5424	7.35206	7.64937	7.44717	7.46719	7.43701	7.29243	7.17721	7.25046	7.54405	7.64787	7.18894	7.06265	7.34508	7.51921	7.37429	7.51541	7.16293
ACSL4	7.70238	7.63605	7.48587	8.55201	7.67444	7.69311	7.5903	8.67149	8.43878	8.57701	9.84825	9.04298	9.24374	9.20311	7.28185	7.50225	7.6951	7.57344	8.65315	8.35013	7.43949	7.45881	8.62841	8.81635
ACSL5	7.3658	7.51704	7.52196	7.43127	7.47156	7.38498	7.42562	7.31241	7.24088	7.33721	7.04715	7.33737	7.18986	7.15752	7.44925	7.54339	7.53106	7.66206	7.43566	7.43702	7.7042	7.66926	7.37803	7.46867
ACSL6	6.74241	6.84947	6.78473	6.92803	6.75669	6.72266	6.8287	6.72835	6.6058	6.63924	6.67622	6.6607	6.83428	6.66718	6.71872	6.89625	6.82697	6.73554	6.66801	6.8232	6.69527	6.67394	6.9082	6.74376
ACSM1	6.88856	6.81777	6.83303	6.76554	6.7442	6.76699	6.75911	6.69486	6.67961	6.80653	6.73987	6.74324	6.74603	6.70385	6.87359	6.78522	6.67553	6.66054	6.71978	6.80846	6.71087	6.76022	6.85041	6.91849
ACSM2	6.60383	6.66608	6.62792	6.562	6.67271	6.63362	6.56265	6.5619	6.63092	6.60838	6.64085	6.67343	6.58377	6.67403	6.57186	6.67708	6.57775	6.70428	6.6341	6.61875	6.59019	6.51395	6.66458	6.65728
ACSM3	6.60884	6.74826	6.60494	6.60654	6.61649	6.73855	6.62399	6.66252	6.58677	6.63772	6.55914	6.63601	6.55842	6.56247	6.61362	6.56825	6.70068	6.65522	6.69776	6.69018	6.65074	6.6739	6.63678	6.61957
ACSS1	8.0499	8.14097	8.19789	7.9506	8.48173	8.11657	8.41461	7.73449	7.74065	8.24127	7.31491	7.80882	7.62892	7.78862	8.15653	8.13783	8.33802	8.12301	8.56232	8.21522	8.3147	8.4863	8.08935	7.94207
ACSS2	7.74167	7.60714	7.66702	7.63216	7.57092	7.6802	7.62774	7.82759	7.70783	7.70077	7.81405	7.5681	7.55704	7.71074	7.5836	7.53046	7.59881	7.57421	7.51837	7.55415	7.55668	7.69332	7.46398	7.54068
ACTA2	8.89189	8.62667	8.24652	8.58508	8.19255	8.98956	8.8713	8.57158	9.04146	8.27288	7.90128	8.71563	8.74433	8.11209	7.97347	8.15988	8.6663	8.06366	8.483	8.20533	7.91317	7.97347	7.53035	7.62055
ACTB	12.2739	12.7405	12.487	12.1325	12.1382	12.1162	11.9289	12.2334	12.0453	11.5432	12.5941	11.9236	12.608	11.9957	12.3352	12.0297	12.1591	12.4171	12.3751	12.4407	12.2502	11.9726	12.3533	12.7803
ACTBL1	6.81335	6.76509	6.75691	6.77489	6.86896	6.85018	6.8795	6.92449	6.83211	6.77178	6.73295	6.78923	6.66209	6.78465	6.89668	6.97361	6.85606	6.75361	6.79029	6.78179	6.83348	6.95905	6.61188	6.6492
ACTC	6.44296	6.66224	6.65764	6.54129	6.47666	6.47846	6.64714	6.62829	6.55421	6.50349	6.5061	6.4949	6.66668	6.59852	6.78119	6.37806	6.70038	6.64623	6.51404	6.59488	6.54888	6.6681	6.51955	6.5952
ACTG1	10.6501	11.4901	11.1012	10.6046	10.9189	10.681	10.5267	10.656	10.814	9.764	10.6792	10.4299	10.9834	9.7682	11.262	10.6163	10.924	11.3493	10.5678	11.1592	11.4981	10.9458	10.9655	11.42
ACTG2	6.62733	6.70932	6.64302	6.61743	6.72364	6.71316	6.68958	6.65878	6.52435	6.79333	6.58645	6.67159	6.49325	6.52423	6.76057	6.7763	6.69106	6.6188	6.63316	6.57196	6.66343	6.75988	6.52678	6.49001
ACTL6A	7.85053	8.29455	8.08717	8.01932	8.12219	8.06843	8.14518	7.96345	7.79426	7.85028	7.57714	7.80611	7.60401	7.71423	8.25298	8.05173	8.17148	8.08717	8.15952	8.17384	8.36749	8.42293	7.87981	8.07238
ACTL6B	6.59168	6.70807	6.56951	6.71161	6.59618	6.67217	6.58982	6.67298	6.553	6.74639	6.72094	6.61986	6.70062	6.72065	6.66179	6.78398	6.71399	6.62144	6.59121	6.65053	6.59922	6.69129	6.73377	6.68791
ACTL7A	6.66196	6.54365	6.64813	6.62049	6.50928	6.36624	6.56927	6.46585	6.49354	6.5514	6.57241	6.4706	6.67653	6.59878	6.60279	6.40929	6.38415	6.60931	6.48091	6.48785	6.52957	6.43398	6.64043	6.60426
ACTL7B	6.46472	6.56152	6.60944	6.40276	6.70254	6.52223	6.5552	6.4928	6.71943	6.55491	6.53083	6.54306	6.45612	6.48366	6.48842	6.57378	6.75394	6.71625	6.51303	6.47403	6.50433	6.59572	6.50907	6.37763
ACTL8	6.52126	6.87635	6.6228	6.58636	6.60017	6.50785	6.67594	6.68027	6.63641	6.5245	6.59612	6.69137	6.52257	6.5579	6.75473	6.54723	6.66326	6.60651	6.66516	6.65819	6.80637	6.59905	6.52578	6.55795
ACTN1	10.7037	10.5984	10.1578	10.6716	10.226	10.8543	10.4924	10.8867	11.1697	11.0334	11.3036	10.9404	11.2495	11.3572	10.1718	9.54912	10.0301	10.3765	10.6344	10.4077	9.84939	10.2175	10.9404	10.7706
ACTN2	6.49528	6.65794	6.63139	6.49981	6.57609	6.58394	6.61098	6.56519	6.75643	6.61691	6.63837	6.63782	6.56993	6.45352	6.72375	6.48924	6.55347	6.64357	6.573	6.53145	6.53391	6.60142	6.54916	6.48213
ACTN3	6.53712	6.66469	6.77829	6.70951	6.53882	6.60231	6.65161	6.63517	6.6228	6.64465	6.66865	6.63038	6.81559	6.78499	6.63171	6.84337	6.77573	6.38727	6.75123	6.5789	6.69488	6.61795	6.67962	6.74141
ACTN4	9.19093	9.18854	8.96054	8.86578	9.14192	9.34263	9.13645	9.24432	9.39967	9.31806	9.08735	9.23845	9.44549	9.44284	8.96843	9.07373	9.01298	9.08669	9.02996	8.87316	8.94736	8.96386	8.77073	8.86675
ACTR10	8.08809	8.2982	8.23381	8.27912	8.28981	8.39808	8.38247	8.27128	8.31779	8.43975	8.45889	8.17098	8.24205	8.25886	7.98112	8.25298	8.19893	8.20604	7.99199	8.22434	8.16687	8.181	8.41084	8.24789
ACTR1A	9.38668	9.54912	9.16232	9.21559	9.50212	9.58538	9.44458	9.6129	9.64341	9.53778	9.43201	9.19802	9.32449	9.38501	9.42792	9.12291	9.41497	9.45951	9.30262	9.44284	9.7649	9.44549	9.24374	9.1484
ACTR1B	8.44305	8.4472	8.2982	8.14399	8.50251	8.30331	8.39533	8.24584	8.16193	8.13177	7.70488	7.97415	7.8993	8.00605	8.45889	8.48824	8.6919	8.4097	8.28586	8.4003	8.50785	8.543	8.26485	8.13482
ACTR2	11.3901	11.2998	11.3137	11.1338	11.214	11.472	11.2429	11.5806	11.8369	11.4592	11.3662	11.1877	11.561	11.6211	11.219	11.3901	11.1952	11.2275	10.9138	11.203	11.3256	11.3516	11.5125	11.6023
ACTR3	7.4194	7.63053	7.4081	8.85577	7.32541	7.61217	7.1517	7.58884	7.75708	7.85284	9.0452	9.05526	9.57935	9.42696	7.3415	7.43949	7.57828	7.60256	8.96505	8.80752	7.4606	7.32355	9.18942	9.45233
ACTR3B	6.59998	6.59577	6.64186	6.57586	6.48328	6.48974	6.37196	6.58011	6.62132	6.43825	6.51821	6.56109	6.44765	6.49345	6.5477	6.62181	6.55835	6.43266	6.55437	6.53429	6.64207	6.47055	6.68359	6.64901
ACTR5	6.92295	7.049	7.24721	7.10518	7.13493	7.0703	7.12199	7.03909	7.13114	7.11464	6.96688	7.11294	6.84515	7.12986	7.49413	7.55667	7.39129	7.30668	7.27666	7.28816	7.51621	7.5542	7.2701	7.39685
ACTR6	7.42501	7.4713	7.50631	8.01472	7.60458	7.61362	7.5398	7.24439	7.27733	7.5868	7.72719	7.92212	7.73731	7.90022	7.70696	7.69074	7.72462	7.79678	7.95975	8.04653	7.86206	7.66703	8.00643	8.19789
ACTR8	6.7371	6.76436	6.51648	6.68904	6.57674	6.66058	6.59548	6.89808	6.68623	6.78906	6.83562	6.86106	6.5063	6.61399	6.77906	6.67659	6.8169	6.88727	6.88697	6.92674	6.85329	6.90519	6.59659	6.67527
ACTRT1	8.09213	7.46627	7.69487	7.4178	7.4295	7.131	7.29753	7.28533	7.31	7.20572	7.25229	7.14996	7.50136	7.0876	7.37629	7.61758	7.29143	7.46715	7.12915	7.28405	7.58554	7.13027	7.56769	7.33088
ACVR1	7.43031	7.55817	7.79816	8.40452	7.57005	7.51621	7.81617	7.65732	7.51445	7.8029	7.95092	7.89316	7.79032	7.84384	7.73783	7.59846	7.75921	7.85447	8.1154	8.21893	7.64821	7.67513	8.18208	8.05685
ACVR1B	7.08866	7.06225	7.08806	6.84887	7.01575	7.02354	7.073	7.24807	7.15632	7.17303	7.05781	6.96631	7.14222	7.06178	7.063	7.03406	7.01117	7.06047	6.96577	6.95117	6.95688	7.00801	6.99374	7.02033
ACVR1C	6.80015	6.65945	6.86144	6.67655	6.70024	6.61094	6.76278	6.7844	6.78363	6.91263	6.68612	6.75945	6.67805	6.66692	6.93307	6.88456	6.81995	6.68642	6.70127	6.76416	6.75614	6.75859	6.67361	6.78966
ACVR2A	6.43304	6.66824	6.3453	6.64831	6.56919	6.3966	6.41078	6.56364	6.38347	6.55051	6.63572	6.5886	6.41324	6.57444	6.36625	6.61618	6.52473	6.50561	6.59834	6.57622	6.3592	6.43732	6.48303	6.55938
ACVR2B	6.92227	6.98384	7.03461	6.9093	7.01229	6.84935	7.13	6.97958	7.00902	7.02398	6.93416	6.92373	6.86975	6.83589	7.04491	7.14094	7.01982	7.07498	6.88345	6.93913	6.88278	7.0174	6.83067	6.94741
ACVRL1	6.82193	6.8208	6.89469	6.93338	6.96238	6.90921	6.89061	6.93236	6.85144	6.95485	6.83914	6.91644	7.08115	6.99965	6.99757	6.8696	6.7811	6.7949	6.75163	6.89436	6.69954	6.97609	6.99751	6.98041
ACY1	6.77167	6.91821	7.12579	6.89328	7.25555	6.92516	6.92287	6.95287	6.78629	6.87998	6.79207	6.77864	6.74065	6.95446	6.91263	7.20484	7.10844	7.0926	7.16408	7.01575	7.01972	7.11855	7.01805	6.81697
ACY1L2	6.73213	6.64673	6.75512	7.10797	6.71449	6.73646	6.68859	6.69826	6.71271	6.85416	6.89076	6.95958	7.03839	6.99873	6.46515	6.77221	6.87073	6.80329	6.9693	6.99036	6.72557	6.99358	7.09419	7.04536
ACY3	6.82672	6.77572	6.73999	6.66451	6.59607	6.68925	6.68929	6.85671	6.57327	6.73404	6.7639	6.70468	6.62547	6.71475	6.87571	6.84179	6.8848	6.72262	6.84331	6.74381	6.70696	6.82149	6.93203	6.68703
ACYP1	7.29943	7.45233	7.40513	7.33551	7.40029	7.32245	7.39726	7.12278	7.26996	7.23757	7.10225	7.1913	7.04195	7.1326	7.51186	7.33036	7.39777	7.34067	7.33257	7.31402	7.56606	7.54076	7.26791	7.31719
ACYP2	6.85091	6.75225	6.88748	6.90961	6.90422	6.8522	6.89231	6.82915	6.95079	6.86945	6.87451	6.87968	7.12751	6.95503	6.85951	6.88233	6.78605	6.7791	6.87989	6.90433	6.75905	6.76487	7.08381	6.92845
AD031	6.28648	6.37056	6.33185	6.65619	6.47939	6.40154	6.36661	6.38344	6.45554	6.46889	6.67673	6.45762	6.59216	6.5939	6.39365	6.43013	6.42901	6.43801	6.69518	6.55244	6.44342	6.27638	6.53947	6.51748
ADA	8.87379	8.83038	8.87901	9.06034	9.38071	8.65463	8.96615	8.01614	8.08277	8.55241	7.60222	8.55006	8.0475	7.74818	8.85252	9.56923	9.94479	9.17068	9.23351	9.32142	9.59535	9.10625	8.74704	8.72802
ADAL	6.4706	6.62662	6.64565	6.69967	6.55175	6.72362	6.6213	6.60813	6.60757	6.65988	6.66402	6.53943	6.52587	6.43248	6.76574	6.61824	6.76574	6.65825	6.60129	6.65609	6.6732	6.61151	6.57072	6.40387
ADAM10	7.1712	7.22665	7.06049	7.6637	7.08015	7.28608	7.17902	7.41737	7.5128	7.33935	7.9282	7.62139	8.08908	7.56111	7.16612	7.3294	7.05812	7.4514	7.50902	7.59303	7.27643	7.37785	7.87174	7.83856
ADAM11	6.42072	6.36114	6.32142	6.45483	6.33381	6.23039	6.36101	6.50192	6.27217	6.49628	6.39343	6.39137	6.55768	6.56426	6.54947	6.49019	6.4329	6.34776	6.35589	6.31546	6.34726	6.24865	6.6533	6.51054
ADAM12	6.71041	6.63755	6.66229	6.61852	6.74098	6.64173	6.62274	6.65218	6.67126	6.70505	6.56634	6.59709	6.56899	6.56606	6.73505	6.60749	6.59991	6.65993	6.52169	6.61635	6.65296	6.63791	6.5902	6.60532
ADAM15	8.36651	8.47428	8.46064	8.14101	8.38245	8.27297	8.40161	8.33602	8.17601	8.02151	7.93908	8.02183	7.98214	8.05812	8.40607	8.42224	8.33146	8.20929	8.17606	8.2133	8.25521	8.4631	8.13064	8.02168
ADAM17	6.8708	6.90138	7.08402	7.11395	7.06319	6.8997	7.05072	7.07168	7.20988	7.20742	7.36983	7.17948	7.07859	7.23591	6.94839	7.01187	6.96725	7.0512	7.02786	7.07397	6.83371	6.87651	7.0506	6.98002
ADAM18	8.65411	8.24248	8.67219	8.25329	8.26745	8.30607	8.4612	8.18844	8.26706	8.01551	8.08717	8.00226	8.19654	7.77399	8.15529	8.38219	8.21893	8.2939	7.88008	8.05173	8.3267	8.14763	8.22659	8.25153
ADAM19	7.96062	8.18409	7.97071	7.83357	7.94784	8.1414	8.05782	8.31234	8.25777	8.40229	8.15192	8.00054	8.19876	8.14441	7.97346	7.75577	7.88316	8.00407	7.87838	7.90862	7.80379	8.00524	7.8732	7.97805
ADAM2	6.91477	6.7823	6.6632	6.556	6.68426	6.75479	6.88248	6.80584	6.68737	6.68357	6.75338	6.71586	6.79269	6.80764	6.54487	6.59801	6.56334	6.71589	6.68611	6.64484	6.83497	6.52699	6.66117	6.74481
ADAM20	6.56406	6.47066	6.58567	6.60693	6.57548	6.5214	6.60986	6.61938	6.52357	6.50811	6.55605	6.37834	6.82951	6.71555	6.44112	6.59051	6.53462	6.53152	6.44317	6.51747	6.48113	6.50233	6.77741	6.71664
ADAM21	6.66977	6.63607	6.68379	6.77608	6.76497	6.78576	6.89315	6.75949	6.53694	6.71341	6.72793	6.67317	6.74944	6.58557	6.72055	6.66279	6.72883	6.6706	6.71252	6.66288	7.08358	6.56689	6.76159	6.81754
ADAM22	6.5127	6.46016	6.34878	6.41878	6.41717	6.43715	6.38475	6.47436	6.50637	6.38426	6.38379	6.46423	6.43884	6.47866	6.55434	6.44072	6.36375	6.37528	6.38124	6.46799	6.4133	6.42165	6.44787	6.3358
ADAM23	7.63469	7.33734	7.33685	7.40852	7.21737	7.256	7.44171	7.36243	7.50902	7.26537	7.35323	7.24323	7.22537	7.24919	7.25982	7.36353	7.14301	7.22468	7.17669	7.33951	7.2639	7.37944	7.19639	7.53157
ADAM28	6.91543	6.88617	6.92773	6.87066	6.78547	6.89033	6.86936	7.01549	6.84613	6.85331	6.97602	6.82848	6.92584	6.8895	6.96099	6.79052	6.90861	6.93708	6.96453	6.90575	6.83074	7.06727	6.81621	7.09002
ADAM30	6.67393	6.71199	6.61953	6.70745	6.62509	6.67001	6.70928	6.62417	6.73316	6.741	6.80441	6.59308	6.63214	6.57762	6.65296	6.62282	6.58769	6.662	6.67534	6.54853	6.63146	6.71514	6.68414	6.65747
ADAM32	6.48625	6.45724	6.51938	6.47911	6.50584	6.48335	6.54692	6.4737	6.51547	6.49262	6.41639	6.38164	6.47906	6.45761	6.43684	6.40714	6.47246	6.40442	6.44772	6.44434	6.48508	6.36724	6.40449	6.4412
ADAM33	6.86031	6.70184	6.83853	6.76611	6.68695	6.75	6.74281	6.78571	6.79902	6.83486	6.70793	6.77236	6.7124	6.7561	6.74414	6.60321	6.73424	6.63756	6.72302	6.75258	6.67596	6.79044	6.72788	6.69561
ADAM3A	6.89842	6.78327	7.00471	6.91263	7.0269	6.89598	6.79468	6.79906	7.14926	6.9008	6.97253	6.72049	6.9212	6.92215	7.02283	6.96238	6.86486	6.83791	6.78417	6.87157	6.68385	6.99606	6.87549	6.90136
ADAM5	6.58753	6.50576	6.32957	6.54709	6.58897	6.56661	6.6133	6.49144	6.46197	6.59368	6.64936	6.51882	6.57008	6.50642	6.65073	6.491	6.53169	6.51404	6.50265	6.48032	6.56373	6.5545	6.53159	6.56207
ADAM6	6.59236	6.48798	6.49711	6.5796	6.29052	6.37827	6.33774	6.53136	6.38293	6.45807	6.39993	6.48518	6.59995	6.66761	6.63103	6.41645	6.37666	6.51194	6.61898	6.55345	6.47874	6.40977	6.66319	6.51933
ADAM7	6.85927	6.74155	6.57173	6.82785	6.75182	6.79079	7.00509	6.72014	6.90821	6.75124	6.71565	6.79734	6.69572	6.63525	6.67686	6.88753	6.74248	6.77204	6.7728	6.78255	6.69884	6.8231	6.63802	6.75647
ADAM8	10.6142	10.5026	9.88651	9.88146	10.0928	10.4054	10.5551	10.5693	10.4653	10.8439	10.6442	10.1221	10.4701	10.7345	10.0035	9.78917	9.71803	9.71303	10.0838	9.7071	9.45951	9.72977	10.0049	10.0943
ADAM9	7.03824	6.95302	6.99932	6.94402	6.8849	6.93317	7.19226	7.24195	7.20799	7.22091	7.06835	7.07633	7.12337	7.14044	6.95945	7.1235	7.02057	7.03261	6.9135	6.90052	6.91337	7.09619	7.08975	7.02388
ADAMDEC1	6.56065	6.47319	6.58753	6.67364	6.50832	6.67902	6.60701	6.62115	6.47995	6.5531	6.61899	6.76112	6.46693	6.45524	6.64935	6.66684	6.57415	6.52314	6.5853	6.5224	6.47166	6.57247	6.4175	6.53854
ADAMTS1	6.82533	6.7216	6.99358	6.66981	6.56141	6.67002	6.75808	6.7702	6.79936	6.86028	6.8875	6.81231	6.82756	6.87584	6.97832	6.86071	6.79413	6.84916	6.89405	6.92139	6.86204	6.83824	6.94833	6.84104
ADAMTS10	6.50863	6.54418	6.63306	6.64941	6.67477	6.57209	6.57636	6.60626	6.54336	6.41104	6.61673	6.54394	6.74435	6.5674	6.54573	6.73402	6.65756	6.56638	6.57384	6.53576	6.64898	6.55252	6.64524	6.54546
ADAMTS12	6.66487	6.57067	6.82328	6.75744	6.57813	6.72124	6.73245	6.75928	6.81856	6.8148	6.79595	6.74002	6.65269	6.75457	6.78049	6.68314	6.72655	6.84553	6.66617	6.66833	6.75726	6.59704	6.59706	6.62619
ADAMTS13	6.75148	6.67276	6.81967	6.74997	6.75375	6.65679	6.71401	6.7512	6.88086	6.75426	6.79299	6.80355	6.86806	6.73704	6.74995	6.90455	6.7686	6.9404	6.71961	6.75749	6.78573	6.71461	6.80075	6.77546
ADAMTS14	6.58618	6.65268	6.64424	6.49503	6.68726	6.53237	6.46131	6.41219	6.57907	6.58186	6.50433	6.39057	6.53421	6.59983	6.56573	6.49644	6.54878	6.66319	6.41881	6.60272	6.55428	6.5559	6.65999	6.50941
ADAMTS15	6.85668	6.80369	6.86537	6.84563	6.74161	7.08458	6.77195	6.99084	6.83256	6.73648	6.79452	6.71232	6.66387	6.63882	6.92352	6.85971	6.7781	6.88923	6.68249	6.71871	6.84888	6.88689	6.67048	6.69549
ADAMTS16	6.63014	6.80503	6.85206	6.77046	6.86861	6.83214	6.85448	6.74213	6.75285	6.68295	6.66999	6.74322	6.80494	6.72173	6.69831	6.76677	6.63989	6.72088	6.61924	6.72759	6.74559	6.70237	6.82147	6.76548
ADAMTS17	6.83052	6.76248	6.77089	6.77	6.59066	6.67653	6.68196	6.68352	6.70696	6.67477	6.66991	6.72381	6.67608	6.75811	6.64591	6.79543	6.74553	6.69776	6.74876	6.73015	6.79657	6.6258	6.89274	6.73299
ADAMTS18	6.72954	6.51579	6.7086	6.55991	6.53068	6.51494	6.49637	6.66298	6.53215	6.61444	6.58145	6.57006	6.62083	6.62937	6.61209	6.49222	6.55616	6.57791	6.53677	6.60028	6.61535	6.59175	6.70557	6.62999
ADAMTS19	6.86615	6.75246	6.72963	6.71827	6.57647	6.63033	6.65744	6.74407	6.54957	6.64636	6.66909	6.64262	6.54487	6.5342	6.64618	6.58825	6.71708	6.71335	6.61773	6.56005	6.68133	6.51641	6.48726	6.51421
ADAMTS2	6.5214	6.55912	6.54082	6.50457	6.45354	6.62442	6.57077	6.49968	6.62933	6.58885	6.59823	6.53986	6.60988	6.6119	6.65827	6.62689	6.46932	6.58107	6.6329	6.50087	6.62514	6.61558	6.60976	6.49983
ADAMTS20	6.4635	6.57183	6.57912	6.48359	6.57859	6.56431	6.56441	6.56332	6.56669	6.62964	6.52085	6.57614	6.64491	6.51138	6.51701	6.63202	6.47411	6.57669	6.55177	6.5784	6.60388	6.57142	6.65146	6.55618
ADAMTS3	6.75429	6.70554	6.66362	6.69335	6.76653	6.75536	6.78638	6.73966	6.62729	6.57886	6.66271	6.60928	6.59172	6.55668	6.63867	6.88817	6.5918	6.71565	6.72479	6.5451	6.72504	6.57672	6.52469	6.48101
ADAMTS4	6.30682	6.42652	6.46237	6.5707	6.36765	6.32307	6.4265	6.45368	6.296	6.47804	6.36902	6.47	6.44218	6.58832	6.50814	6.36592	6.34199	6.54423	6.53333	6.49071	6.38946	6.47282	6.46829	6.53115
ADAMTS5	6.47604	6.19239	6.34929	6.30026	6.33803	6.2728	6.30049	6.19008	6.27897	6.21422	6.46234	6.20252	6.32635	6.65194	6.46893	6.27792	6.19239	6.38004	6.3469	6.44042	6.44042	6.2719	6.32785	6.24246
ADAMTS6	6.5905	6.77392	6.61683	6.58566	6.70179	6.70722	6.64616	6.64167	6.53378	6.74949	6.53291	6.55433	6.62767	6.54952	6.55489	6.61769	6.54975	6.57734	6.61791	6.51135	6.74578	6.67617	6.53359	6.62204
ADAMTS7	6.47481	6.47232	6.38147	6.43534	6.41071	6.38281	6.45052	6.43513	6.43426	6.54365	6.37449	6.50876	6.30541	6.31164	6.48376	6.47771	6.40219	6.42231	6.37306	6.33516	6.34762	6.33002	6.4608	6.26089
ADAMTS8	6.83914	6.73682	6.75232	6.64967	6.76067	6.82449	6.68371	6.73773	6.69577	6.74001	6.67893	6.66478	6.8138	6.87217	6.67669	6.64583	6.7276	6.87176	6.63197	6.68018	6.68605	6.73785	6.8591	6.83938
ADAMTS9	6.60263	6.48628	6.45551	6.5104	6.71847	6.47733	6.55665	6.42111	6.39997	6.4913	6.54176	6.62386	6.7726	6.62206	6.62413	6.61477	6.54979	6.5225	6.51229	6.53324	6.56875	6.53851	6.70017	6.5791
ADAMTSL1	6.45778	6.56963	6.56489	6.45275	6.48802	6.49044	6.5242	6.46811	6.53018	6.47353	6.41917	6.47508	6.51975	6.49922	6.50018	6.50495	6.53085	6.4909	6.55817	6.5168	6.52337	6.511	6.49056	6.4933
ADAMTSL2	6.60747	6.76958	6.76256	6.61763	6.67703	6.76375	6.64747	6.69696	6.79315	6.74559	6.67313	6.67076	6.58067	6.64039	6.73069	6.69789	6.72075	6.59009	6.64468	6.67431	6.81111	6.60071	6.56195	6.55977
ADAMTSL3	6.5882	6.61515	6.67497	6.54395	6.62977	6.60833	6.67158	6.59807	6.59581	6.50514	6.46539	6.61058	6.53141	6.56799	6.55272	6.6025	6.61018	6.63757	6.4546	6.52342	6.63144	6.60841	6.47699	6.58436
ADAMTSL5	6.52343	6.55696	6.74178	6.67644	6.6471	6.62644	6.79428	6.52374	6.53688	6.66464	6.66158	6.58439	6.76321	6.7629	6.5517	6.63469	6.74774	6.6629	6.64289	6.54982	6.63996	6.62068	6.80073	6.77341
ADAR	9.06073	8.90529	8.79891	9.23672	9.11273	8.74045	8.98027	9.14868	9.09313	9.11148	9.13294	9.52211	9.01132	9.26337	8.93756	9.04856	9.05956	9.06076	9.08413	8.89569	8.89062	8.99427	8.86491	9.01863
ADARB1	7.07583	7.34433	7.22601	7.1415	7.29029	7.12574	7.12166	7.08031	7.16393	7.06715	7.14248	7.12714	7.10166	7.07624	7.29965	7.2505	7.27538	7.27021	7.28048	7.29945	7.44012	7.29464	7.28559	7.32493
ADARB2	6.46623	6.66877	6.52018	6.72975	6.61286	6.51498	6.52157	6.89085	6.29649	7.24788	6.94991	6.83889	6.78919	7.14281	6.69449	6.50607	6.51543	6.67915	6.65799	6.43277	6.4586	6.37989	6.62792	6.73638
ADAT1	7.80935	7.99738	7.91622	7.74008	7.85303	7.85213	7.68856	7.98638	7.84229	7.91433	8.04045	7.7052	7.81498	7.9797	7.95152	7.73107	7.83915	7.62237	7.68477	7.73836	8.02613	7.99136	7.77863	7.86553
ADC	6.6207	6.69185	6.81007	6.61894	6.78155	6.74629	6.63739	6.83266	6.58445	6.59497	6.63718	6.67768	6.84074	6.80363	6.82897	6.7249	6.79374	6.80601	6.8358	6.81686	6.85316	6.7052	6.91711	6.85651
ADCK1	7.00549	6.94871	6.73615	7.14926	6.80452	6.73631	6.79159	6.93718	6.8142	6.99626	6.83089	6.86842	6.78086	6.98915	6.7671	6.74573	6.97546	6.8775	6.9979	6.97027	6.95068	6.71464	6.71414	6.8747
ADCK2	7.48547	7.89067	7.96977	7.56565	8.29164	8.07165	7.63421	7.88736	7.75552	7.76628	7.34904	7.52139	7.29536	7.61896	8.25781	8.15174	8.49278	8.0995	7.98137	7.94413	8.12666	8.23034	7.64972	7.58554
ADCK4	7.60481	7.5096	7.51324	7.51092	7.61573	7.7566	7.60583	7.73783	7.92063	7.785	7.64114	7.44121	7.59924	7.55638	7.48703	7.51621	7.6379	7.56111	7.47356	7.38562	7.49681	7.48808	7.41474	7.13013
ADCK5	6.66949	6.92731	7.03678	6.72162	6.77815	6.89708	6.82019	6.79944	6.60123	6.7429	6.51733	6.76938	6.56098	6.7272	6.74061	6.5854	6.82167	6.86472	6.86795	6.81023	6.9028	6.94475	6.68443	6.55887
ADCY1	6.85016	6.80489	6.96202	6.91462	6.8172	6.7672	6.90974	6.88149	6.9064	6.75943	6.85551	6.78267	6.89241	6.83974	6.89974	6.96301	6.66042	6.86225	6.69248	6.86595	6.80653	6.82011	6.85172	6.88323
ADCY2	6.53011	6.63297	6.48906	6.48407	6.60967	6.41689	6.47618	6.51081	6.47063	6.5709	6.56647	6.43989	6.43938	6.38266	6.52982	6.62363	6.39913	6.55292	6.51059	6.46196	6.56416	6.38062	6.39902	6.29773
ADCY3	7.843	8.21772	8.36615	8.28724	8.31848	8.05033	8.27943	7.92326	7.83182	8.05067	8.01646	8.22153	7.66411	7.91197	8.28803	8.00718	8.12949	8.22181	8.18459	8.31508	8.22628	8.18844	8.1958	8.3517
ADCY4	7.78862	7.77753	7.43699	7.66754	7.64972	7.81296	7.81461	8.17014	8.05306	8.01932	8.33565	8.36659	8.10478	8.05959	7.51207	6.98928	7.44522	7.45029	7.47755	7.31687	7.31022	7.39457	7.22665	7.3576
ADCY5	6.30617	6.32567	6.46686	6.28906	6.43531	6.53169	6.53042	6.39002	6.42645	6.43575	6.49432	6.21243	6.35714	6.35458	6.3923	6.3066	6.27958	6.35152	6.33523	6.42008	6.56238	6.4881	6.43883	6.35778
ADCY6	6.64127	6.46345	6.58774	6.46917	6.53367	6.54569	6.71259	6.51421	6.51684	6.60081	6.50272	6.56718	6.40597	6.34632	6.6177	6.55156	6.36741	6.57087	6.55749	6.56679	6.61727	6.73594	6.44398	6.51466
ADCY7	7.57177	7.57228	7.61527	7.87963	7.57433	7.62462	7.43229	7.51445	7.41995	7.39273	7.75688	7.91471	7.74751	7.84831	7.68615	7.67464	7.54404	7.40054	7.95666	7.70459	7.53278	7.39303	7.56751	7.936
ADCY8	6.46536	6.527	6.60568	6.63403	6.52115	6.59141	6.5935	6.5204	6.5043	6.59077	6.46939	6.58455	6.40851	6.43132	6.54851	6.58507	6.57072	6.58421	6.48097	6.54195	6.62113	6.39379	6.5833	6.44425
ADCY9	6.74845	6.81393	6.9679	6.89946	6.80764	6.77787	6.69067	6.79599	6.65629	6.67772	6.81686	6.83824	6.72806	6.94126	6.76944	7.12027	6.84304	6.94206	7.01431	7.07151	7.30868	6.98378	6.78342	6.88595
ADCYAP1	6.54513	6.44412	6.58988	6.51647	6.60011	6.54344	6.4224	6.48031	6.64251	6.49706	6.62453	6.5988	6.35816	6.44425	6.58868	6.40192	6.48031	6.51922	6.43337	6.62692	6.48348	6.67497	6.53671	6.4682
ADCYAP1R1	6.57336	6.59785	6.60548	6.50326	6.40145	6.59545	6.70453	6.56202	6.59109	6.62457	6.50191	6.2678	6.47817	6.44787	6.35565	6.62316	6.54344	6.6542	6.53939	6.53757	6.59193	6.50415	6.32867	6.32004
ADD1	11.7821	11.6745	11.3608	11.2534	11.4701	11.5342	11.8012	11.2429	11.4389	11.3036	11.094	10.9834	11.3226	11.1036	11.3169	11.5475	11.3998	11.3291	11.1697	11.3697	11.5679	11.4938	11.506	11.3697
ADD2	6.70058	6.61179	6.56268	6.59636	6.59032	6.63194	6.5584	6.6111	6.71065	6.56239	6.48535	6.6479	6.49003	6.48613	6.34549	6.47783	6.53241	6.78319	6.52177	6.63433	6.56115	6.67951	6.54274	6.51723
ADD3	7.61802	7.68616	7.53785	8.45749	7.62889	7.6225	7.55295	7.68908	7.84272	8.05117	8.65457	8.44039	8.59826	8.53355	7.71714	7.8455	7.70476	7.82083	8.51259	8.46363	7.69146	7.64112	8.62211	8.82079
ADFP	8.12666	8.58804	8.60365	8.71811	8.40337	8.66451	9.00453	8.60058	8.30424	8.55928	8.23748	8.31753	8.54396	8.30247	8.96505	9.2629	9.17765	8.73594	8.56946	8.70884	8.90068	8.89535	8.5099	8.80032
ADH1A	6.53374	6.4675	6.54965	6.50058	6.50952	6.71902	6.52503	6.58367	6.37967	6.4677	6.47483	6.56368	6.59391	6.61971	6.75685	6.57359	6.62756	6.54541	6.48104	6.57683	6.61627	6.58246	6.69167	6.65987
ADH1B	6.61234	6.62312	6.50618	6.60591	6.49535	6.61819	6.57662	6.66476	6.51895	6.63076	6.64724	6.71057	6.58924	6.45228	6.53762	6.6493	6.44425	6.60464	6.61345	6.5388	6.738	6.4547	6.4427	6.62565
ADH1C	6.5755	6.45878	6.62399	6.41921	6.5426	6.72102	6.47481	6.40649	6.59312	6.49985	6.54909	6.60973	6.52897	6.51476	6.58869	6.68276	6.41004	6.48827	6.41219	6.46586	6.56842	6.61897	6.37546	6.36963
ADH4	6.49637	6.48708	6.59832	6.51054	6.43765	6.55925	6.63083	6.50627	6.5859	6.65546	6.48654	6.47351	6.50083	6.45876	6.4079	6.51561	6.58879	6.61812	6.33373	6.47983	6.4696	6.56805	6.43653	6.39171
ADH5	6.76745	6.75512	6.92462	6.8091	6.69747	6.82124	6.8135	6.70588	6.75829	6.65514	6.69189	6.83954	6.70403	6.62835	6.65651	6.94789	6.63005	6.74405	6.87286	6.91132	6.9857	6.77445	6.75254	6.8138
ADH6	6.69975	6.55168	6.47555	6.70709	6.45155	6.57849	6.65689	6.55492	6.5579	6.64825	6.552	6.665	6.65349	6.60727	6.68771	6.54467	6.67317	6.62444	6.65754	6.55928	6.68656	6.68357	6.4787	6.4745
ADHFE1	8.1208	8.22659	8.07591	7.71231	8.38853	7.95418	8.06675	8.07482	7.94745	7.77778	7.62512	7.81049	7.36094	7.70022	8.39626	8.66084	8.19193	8.19456	7.72076	7.88961	8.35385	8.18003	7.8773	7.81412
ADI1	9.63127	9.32607	9.58996	8.89255	9.1138	9.53458	9.69564	9.07322	9.1529	9.45039	9.34863	8.66342	8.98719	8.85955	9.17068	9.45039	9.46682	9.37457	9.01453	9.13079	9.29361	9.60873	9.60971	8.78084
ADIPOQ	6.53874	6.34895	6.50086	6.38749	6.5374	6.60541	6.51281	6.53941	6.50199	6.64989	6.489	6.68524	6.39534	6.55568	6.54721	6.47477	6.46183	6.56851	6.45295	6.52919	6.60621	6.56566	6.47629	6.4679
ADIPOR1	13.2912	12.7718	13.0135	12.7887	12.6758	12.7718	13.4578	12.0598	12.2456	11.9341	11.8655	11.7901	12.8533	11.5342	11.9519	12.9923	12.1026	12.055	11.8507	12.1989	12.5444	12.0936	12.5631	12.4758
ADIPOR2	8.86675	8.86772	8.8275	9.20864	8.81893	8.92155	8.88643	8.89356	8.91194	8.83969	9.2874	9.20803	9.2874	9.35839	8.97532	9.14538	8.88532	8.87991	9.05095	9.15031	9.10101	8.82225	9.29083	9.20603
ADK	6.77581	6.73548	6.75241	6.94726	6.84611	6.80502	6.763	6.72793	6.79816	6.76332	6.85457	6.90646	6.76181	6.69669	6.87432	6.7967	6.90649	6.83432	6.84055	6.99007	6.86132	6.92124	6.91587	6.9554
ADM	11.6115	10.2153	10.4616	10.2878	10.6537	11.0412	10.0644	11.1697	11.6974	11.4901	10.8843	11.0117	10.4993	10.6399	10.3393	10.201	9.94962	10.1622	11.2122	10.5126	9.34202	9.28406	9.764	10.784
ADM2	6.85462	6.87571	6.9219	6.83989	7.03621	6.93187	6.86237	6.88305	7.13937	6.95754	7.04406	6.8984	7.0785	6.9984	6.94047	6.83671	6.90482	7.0889	6.95923	6.91073	6.92204	6.81412	7.10127	6.99645
ADMR	7.49827	7.43722	7.48494	7.24968	7.01397	7.27198	7.04513	7.44087	7.43853	7.32065	7.23698	7.11703	7.23546	7.00485	7.37439	7.20693	7.15181	7.1745	7.15784	7.05812	7.195	6.92259	7.0242	7.09598
ADNP	6.86473	6.9785	6.88302	7.30644	6.83125	6.78896	6.82669	6.93521	7.00999	7.25	7.62981	7.42038	7.33899	7.48997	6.94821	6.7982	7.11904	6.99314	7.45353	7.40339	6.98656	6.95989	7.24035	7.3951
ADORA1	6.82306	6.69577	6.62912	6.70275	6.67911	6.70308	6.65978	6.71844	6.73177	6.66557	6.65855	6.67734	6.72259	6.53992	6.70007	6.73558	6.6729	6.73083	6.79885	6.73775	6.81856	6.8513	6.63745	6.71801
ADORA2A	7.76457	7.80317	7.87496	7.91258	7.83057	8.39228	7.87134	7.70397	7.9373	8.07137	7.86147	7.78761	7.77986	7.82452	8.04522	7.96261	7.84931	7.9373	7.87672	7.93697	8.04653	7.91258	7.95118	7.85391
ADORA2B	6.65475	6.9978	6.87589	6.74334	6.79284	6.74045	6.85169	7.09347	6.68489	6.7555	6.68764	6.73004	6.77552	6.87088	6.83893	6.83195	6.92691	6.87389	6.93002	6.8338	6.73389	6.92081	6.76897	6.73516
ADORA3	7.15038	7.53368	7.06965	7.08772	7.01621	7.11555	7.63454	7.6352	7.14931	7.35656	7.98166	7.25828	7.67302	6.96194	7.09897	7.04831	7.11946	7.06657	6.93013	7.02351	6.90337	7.41166	6.99218	6.98111
ADPGK	8.74913	8.93643	8.84638	8.81473	8.91778	9.0632	8.93968	9.10694	8.88114	9.01753	9.21631	8.90251	9.12147	9.21559	8.86154	8.6986	8.92235	8.71713	8.77735	8.70224	8.70707	8.86154	8.96144	8.81064
ADPN	6.60914	6.70734	6.67614	6.71135	6.69067	6.66532	6.67763	6.65708	6.71702	6.68929	6.6354	6.60835	6.65733	6.55213	6.73241	6.69909	6.6771	6.5881	6.61637	6.54358	6.57012	6.69533	6.58393	6.56588
ADPRH	6.93192	7.04828	7.0651	7.00528	6.87173	6.86668	7.07611	7.04215	6.75998	7.01441	6.89943	6.9794	7.08737	7.12872	6.95619	7.1192	7.03409	6.8173	7.01896	6.978	7.00607	7.11534	6.90493	7.01449
ADPRHL1	6.5007	6.51974	6.52138	6.52879	6.52702	6.66033	6.52468	6.6418	6.5991	6.68678	6.56239	6.61449	6.53219	6.54326	6.5996	6.60452	6.65211	6.5784	6.59796	6.60356	6.55105	6.59323	6.62094	6.59499
ADPRHL2	7.78811	7.84479	7.79065	7.80908	7.98422	8.07371	7.87878	8.24927	7.83501	8.03248	8.05129	8.40452	8.17043	8.15233	7.95118	7.77066	7.88234	7.77922	7.99806	7.77117	7.72581	7.89713	7.95914	7.81333
ADRA1A	6.98487	6.95333	6.95904	6.82603	6.88538	6.85607	6.91132	6.87794	6.89814	6.84719	6.83819	6.84484	6.99874	6.80539	6.91276	6.91557	6.80589	6.90597	6.81963	6.83328	6.90741	6.80934	6.9105	6.93661
ADRA1B	6.46645	6.42544	6.50315	6.48222	6.48174	6.4382	6.43266	6.5032	6.44011	6.40505	6.42234	6.23983	6.45313	6.46559	6.47771	6.44916	6.46284	6.50822	6.51649	6.46312	6.41421	6.42556	6.47674	6.35936
ADRA1D	6.83239	6.94161	6.96571	7.06876	6.86506	6.89042	6.97636	6.90545	6.94265	7.02851	6.9984	6.91577	6.92041	6.94198	6.90829	6.87648	6.97267	7.01686	6.91856	6.93085	6.91383	7.10456	6.86376	6.86967
ADRA2A	7.13673	6.96113	7.21579	7.24323	7.02174	7.02086	6.93523	6.97237	6.98921	6.96376	7.03323	7.03155	7.13557	6.97077	6.87725	7.27643	6.9162	6.87783	7.03626	7.1694	7.00223	6.87099	7.31994	7.10137
ADRA2B	7.00091	6.97395	6.93786	6.94365	6.83817	6.85155	7.16902	6.89725	6.90675	6.78485	6.96488	6.88893	6.94026	6.7215	6.90064	6.74631	6.65223	6.97807	6.89808	6.88311	6.80844	6.92717	6.96843	6.77154
ADRA2C	6.55083	6.68095	6.68194	6.74697	6.60513	6.7091	6.61687	6.59304	6.64667	6.5585	6.76691	6.6922	6.79181	6.66943	6.60055	6.70762	6.59404	6.62022	6.74654	6.7226	6.69505	6.66914	6.81459	6.62038
ADRB1	6.58101	6.73539	6.68679	6.66009	6.56043	6.81592	6.58939	6.71744	6.64902	6.6437	6.70995	6.68946	6.63872	6.7436	6.66907	6.6924	6.78064	6.65904	6.68397	6.72709	6.60816	6.63217	6.60448	6.61261
ADRB2	8.8436	9.1637	8.98062	8.90672	9.40574	9.31939	9.32008	7.95014	8.78349	8.66084	7.80784	8.60288	8.59833	8.80803	9.08596	9.34263	9.31939	9.26524	8.84548	9.43882	9.90613	9.53778	8.7104	8.96001
ADRB3	6.53336	6.69962	6.57702	6.56275	6.57154	6.63671	6.6978	6.68738	6.44703	6.62266	6.61046	6.57567	6.70536	6.6328	6.57013	6.5161	6.6224	6.38415	6.53443	6.45281	6.7115	6.49014	6.78726	6.48765
ADRBK1	6.54909	6.65502	6.68521	6.35625	6.61739	6.45636	6.44751	6.49643	6.60077	6.46267	6.41481	6.48405	6.64421	6.72448	6.58295	6.60723	6.63681	6.55045	6.40117	6.44281	6.67776	6.53996	6.70746	6.64289
ADRBK2	6.52514	6.39896	6.31515	6.48721	6.58259	6.2594	6.40046	6.48506	6.40047	6.5114	6.45191	6.3879	6.44551	6.66446	6.45248	6.4566	6.50169	6.48523	6.66114	6.51521	6.37313	6.44953	6.52608	6.50885
ADRM1	9.09599	9.46779	9.16535	9.34605	9.14674	9.2688	9.14674	9.33945	9.24753	9.39591	9.26824	9.28974	9.33478	9.44864	9.43778	9.50096	9.19325	9.33264	9.7849	9.64341	9.4734	9.1138	9.23772	9.34724
ADSL	9.30569	9.89693	9.764	9.47244	9.6686	9.47676	9.65587	9.27412	9.06703	9.22481	8.6817	9.17239	8.83589	8.87803	9.58848	9.5047	9.82633	9.76638	9.42242	9.53192	9.78241	9.89188	9.31099	9.38146
ADSS	6.78894	6.80677	6.66906	7.13289	6.73326	6.79334	6.86848	6.84394	6.82542	6.87542	7.14243	7.06902	7.35613	7.10979	6.87553	6.7172	6.8853	6.88864	7.01889	7.09408	6.85579	6.6486	7.32801	7.4194
ADSSL1	6.45446	6.51793	6.44281	6.60432	6.45704	6.48486	6.50662	6.53136	6.55694	6.54255	6.50774	6.45902	6.56456	6.60556	6.49037	6.61674	6.52649	6.47775	6.58286	6.58789	6.63727	6.59251	6.61658	6.549
AEBP1	6.66249	6.7258	6.71211	6.67331	6.79192	6.67652	6.71847	6.64993	6.85517	6.69646	6.76616	6.58971	6.53923	6.42292	6.76999	6.63362	6.81668	6.69209	6.94857	6.78463	6.66896	7.00399	6.62946	6.72636
AEBP2	6.85815	6.88512	6.85229	6.8429	6.91958	6.80318	6.81543	6.99399	6.85695	7.05359	7.03314	6.95928	6.58602	6.7496	7.04128	6.90493	7.08853	7.1162	6.91768	7.05492	7.10106	6.90215	6.80528	6.85261
AER61	6.63757	6.80297	6.59095	6.66184	6.73985	6.73085	6.73622	6.71257	6.75288	6.66648	6.73438	6.72245	6.70558	6.69346	6.70999	6.70701	6.68509	6.64644	6.77575	6.65525	6.78342	6.85054	6.93507	6.91817
AES	8.22849	8.472	8.38375	8.25514	8.44518	8.26147	8.31263	7.97811	8.09434	8.21435	7.6945	8.08568	7.7766	7.79951	8.36785	8.6775	8.47032	8.51314	8.4361	8.42972	8.51021	8.35034	8.11716	8.08761
AFAP	6.7077	6.66774	6.70023	6.62885	6.65983	6.67333	6.77762	6.67048	6.68257	6.63621	6.66126	6.57926	6.65512	6.71453	6.72074	6.69808	6.75315	6.67639	6.6757	6.74135	6.72309	6.81925	6.69315	6.73087
AFAR3	6.37793	6.20271	6.41169	6.53384	6.46701	6.37098	6.45143	6.5009	6.37179	6.39079	6.43792	6.43026	6.35696	6.38937	6.27217	6.57059	6.39243	6.44096	6.44755	6.34305	6.53875	6.43947	6.35602	6.56793
AFARP1	6.66502	6.59679	6.72348	6.6565	6.79814	6.72081	6.6704	6.57568	6.80535	6.6794	6.53874	6.6172	6.72104	6.73267	6.79783	6.75214	6.62139	6.66174	6.57743	6.50752	6.59794	6.68362	6.67843	6.71562
AFF1	6.73886	6.74371	6.90002	6.97055	6.91799	6.70899	7.13165	6.94688	7.02633	6.94545	6.9328	6.80088	6.96594	6.95492	6.81965	6.9326	6.67567	6.86956	6.78411	6.93838	6.81463	6.75288	6.99217	6.99084
AFF2	6.59444	6.29998	6.45409	6.43097	6.35073	6.42364	6.39213	6.45128	6.57743	6.34092	6.22951	6.3483	6.36103	6.45196	6.16584	6.44825	6.41851	6.35434	6.62932	6.57439	6.4455	6.43534	6.45258	6.42601
AFF3	6.62577	6.61061	6.7335	6.7958	6.651	6.76675	6.61478	6.6736	6.75488	6.78054	6.828	6.70858	6.6549	6.71295	6.86167	6.62449	6.69191	6.86105	6.8291	6.83581	6.5999	6.8224	6.86755	6.9282
AFF4	7.86035	7.97014	7.82085	7.72235	7.94207	7.94207	7.88907	8.17706	7.97191	7.96916	8.14738	7.88383	7.99979	7.96281	7.8662	7.93102	8.12005	7.886	7.76686	7.69101	7.94095	7.97164	7.71127	7.90933
AFG3L1	6.99938	7.29574	7.09473	7.34869	7.14181	7.14875	7.13679	7.04013	7.03178	7.19682	7.24289	7.29908	6.99304	7.29838	7.33189	7.23842	7.28642	7.22123	7.33104	7.41615	7.33088	7.37103	7.21983	7.47445
AFG3L2	7.47153	7.6654	7.71127	7.42219	7.87395	7.64906	7.74395	7.54462	7.35112	7.45429	7.224	7.34271	7.22901	7.54575	7.68207	7.91022	7.76404	7.55407	7.72845	7.66209	7.87255	7.88262	7.56503	7.37785
AFM	6.25833	6.41713	6.43775	6.24459	6.33369	6.36066	6.32114	6.31885	6.3754	6.35733	6.4192	6.39961	6.27875	6.50423	6.58031	6.50673	6.34926	6.36096	6.38867	6.54696	6.47796	6.44297	6.44891	6.31447
AFMID	6.63792	6.82605	6.83428	6.67895	6.71705	6.79556	6.90725	6.78588	6.75401	7.01405	6.82551	6.74452	6.83842	6.79383	6.78175	6.91467	6.98263	6.72694	6.85296	6.86396	6.68793	6.94741	6.9056	6.86184
AFP	6.61003	6.5512	6.63349	6.73648	6.70745	6.65245	6.59886	6.66623	6.87349	6.69961	6.63698	6.81478	6.74869	6.68947	6.69626	6.56898	6.55261	6.67559	6.59226	6.61969	6.63937	6.61189	6.8327	6.77319
AFTIPHILIN	6.65466	6.84101	6.57817	7.10801	6.72631	6.76772	6.70209	6.80239	6.67528	6.93581	7.17486	7.11832	7.25602	7.43376	6.59118	6.62778	6.75203	6.70474	7.08925	7.04049	6.78127	6.68306	7.15763	7.20786
AGA	7.09738	7.24788	7.16693	7.43491	7.52605	7.24236	7.46801	7.32541	7.23939	7.35059	7.19106	7.31885	7.29634	7.36636	7.38361	7.53388	7.62193	7.46255	7.60792	7.56364	7.5096	7.14956	7.5247	7.47356
AGBL2	6.32428	6.50183	6.40579	6.4276	6.66147	6.52396	6.5602	6.40782	6.4469	6.38353	6.4668	6.45801	6.37056	6.46533	6.48702	6.5773	6.678	6.62939	6.64314	6.5907	6.51323	6.45067	6.44851	6.37962
AGBL3	6.6377	6.49085	6.55124	6.47781	6.56366	6.65993	6.48494	6.62876	6.58776	6.54173	6.50522	6.50517	6.58676	6.4478	6.54199	6.55081	6.52384	6.61628	6.55493	6.47133	6.52486	6.55762	6.45393	6.53491
AGBL4	6.79895	6.78131	6.7871	6.70006	6.5045	6.80674	6.70644	6.71597	6.71153	6.83834	6.77531	6.76997	6.7334	6.64526	6.6724	6.75596	6.6757	6.6086	6.76087	6.69773	6.73855	6.8687	6.60768	6.7094
AGC1	6.44706	6.5077	6.5342	6.56273	6.51035	6.45705	6.52912	6.49545	6.48336	6.53303	6.43652	6.46129	6.45695	6.47723	6.53802	6.5236	6.53727	6.49989	6.54008	6.39513	6.43714	6.40453	6.50652	6.46985
AGER	6.83033	6.89582	6.70744	6.80491	6.82933	6.70255	6.71281	6.84948	6.95348	6.73804	6.80085	6.74567	6.90763	6.92796	6.75064	6.67166	6.82332	6.79307	6.75904	6.81078	6.79526	6.65794	6.81757	6.85385
AGGF1	6.86891	7.05207	6.9212	6.93481	6.94136	6.86896	6.87584	6.96041	6.76191	7.15131	6.95788	7.04836	6.70915	6.87577	6.89018	7.16546	6.94034	6.8267	6.99391	6.83627	6.97212	6.90986	6.80302	6.70505
AGL	6.6191	6.6851	6.73278	6.7313	6.69571	6.61218	6.62114	6.693	6.57773	6.64735	6.65369	6.62676	6.61433	6.68454	6.62706	6.66121	6.66626	6.65231	6.6489	6.68197	6.6656	6.62553	6.65784	6.68364
AGMAT	6.84836	7.00926	7.21753	7.05437	7.14059	6.86894	6.88974	6.929	7.07359	7.01733	6.92259	7.02174	6.9285	6.88436	7.06876	6.80241	7.23184	7.05492	7.00207	7.05866	7.13762	7.09738	7.0947	6.97183
AGPAT1	6.61724	6.59689	6.60195	6.65417	6.62886	6.75937	6.51357	6.68869	6.72361	6.63711	6.61071	6.65093	6.56567	6.7036	6.57253	6.58795	6.66824	6.5016	6.64773	6.59848	6.6424	6.62675	6.63492	6.57528
AGPAT2	7.37135	7.26393	7.10346	7.0088	7.05119	7.17816	6.90881	7.46601	7.25323	7.32343	7.23444	7.04585	7.41374	7.49211	7.03592	7.00832	7.15439	7.14433	7.12902	7.0575	6.96488	7.08765	7.01143	6.99916
AGPAT3	8.01718	7.96113	8.0861	7.88323	7.83501	7.84882	7.84413	7.85557	7.76773	7.50839	7.64768	7.68281	7.78779	7.73257	7.66918	8.0305	7.8127	7.76628	7.82948	7.77818	7.85213	7.71212	7.7451	7.62165
AGPAT4	6.88155	7.01897	6.85723	6.8157	7.08746	7.00031	6.95123	6.93337	7.14997	7.08149	7.06132	7.05106	7.10516	7.06153	6.77677	7.20063	7.06442	7.12329	6.91132	6.9166	7.31863	6.94025	7.04192	7.00067
AGPAT5	6.86048	6.69843	7.05655	7.75371	6.97865	7.13451	6.91076	6.69061	7.12398	7.09923	7.28608	7.6779	7.20044	7.50155	7.23856	7.30112	7.34574	7.25368	7.8127	7.82452	7.13439	7.34357	7.80215	8.1178
AGPAT6	6.71046	6.66544	6.66803	6.7507	6.75306	6.70277	6.60653	6.80468	6.82971	6.69683	7.00658	6.73565	6.86623	6.91069	6.72047	6.76781	6.78831	6.85203	6.82462	6.81156	6.68467	6.70381	6.92891	6.98064
AGPAT7	7.06228	7.15646	6.8288	7.0296	7.25584	6.96161	6.95806	7.13403	7.22939	7.13439	7.0849	7.14971	7.07058	7.01374	7.04191	6.86196	7.03546	7.13076	7.22276	7.11426	7.13219	7.00124	7.17916	7.07727
AGPS	6.90713	7.33279	6.94198	7.22355	7.04758	7.29092	7.26063	7.20077	7.03517	7.13648	7.04279	7.14874	6.94495	6.99633	7.12256	7.11486	7.40484	7.00885	7.26094	7.30082	7.3359	7.22853	7.02246	7.12762
AGR2	6.48799	6.45003	6.17849	6.49265	6.26637	6.34665	6.37441	6.46197	6.24716	6.32231	6.44934	6.40432	6.52482	6.50532	6.48062	6.43524	6.28261	6.24747	6.35812	6.4927	6.52159	6.36738	6.47564	6.46963
AGRN	7.5469	7.41269	7.59828	7.31885	7.05537	7.27863	7.33795	7.18317	6.9828	7.14136	7.2875	7.35682	7.28017	7.15784	7.15808	7.47641	7.15843	7.23184	7.2271	7.40617	7.41831	7.21818	7.29338	7.12937
AGRP	6.51316	6.5293	6.48097	6.45309	6.40261	6.30264	6.38938	6.39684	6.38772	6.53594	6.49979	6.42484	6.54996	6.58034	6.43172	6.3506	6.3977	6.35668	6.56919	6.56677	6.42017	6.44232	6.52351	6.43675
AGT	6.82724	6.83442	6.77221	6.85957	6.72534	6.98848	6.96102	6.82529	6.91109	6.8833	6.92865	6.90692	7.01605	6.89627	6.90717	6.93459	6.87752	6.83023	6.65767	6.76672	6.78732	6.77813	7.03169	6.91547
AGTPBP1	9.32323	9.30742	9.11496	9.37954	9.11004	9.66629	9.37954	10.0369	10.2537	10.3325	10.2472	9.43778	9.94845	10.0622	9.07222	9.43632	9.08199	9.23958	9.20245	9.22567	9.0463	9.15168	9.59607	9.72977
AGTR1	6.95638	6.87023	6.89503	6.82951	7.12228	6.93093	6.92928	6.92708	6.92335	6.89116	6.7467	6.75941	6.88145	6.8641	7.00591	6.86237	6.97333	6.95866	6.80239	6.69766	6.88376	6.89826	6.93118	6.87847
AGTR2	6.92187	6.91407	7.09752	6.94845	6.97954	6.8473	6.99133	6.91948	6.70722	6.73643	6.82467	6.81111	7.15969	7.07201	6.68362	6.82449	6.75518	6.72954	6.84757	6.96745	7.04238	6.85364	7.12027	6.92278
AGTRAP	8.85252	8.40896	8.48541	8.60758	8.4275	8.76849	8.51946	8.74483	8.83328	8.93518	8.66831	8.75139	8.78401	8.76643	8.62003	8.38326	8.34895	8.53407	8.64463	8.35941	8.19998	8.30562	8.05919	8.06994
AGTRL1	6.58518	6.52971	6.54384	6.53909	6.67727	6.58797	6.48575	6.6241	6.5269	6.45792	6.57343	6.46499	6.77612	6.6605	6.7858	6.68965	6.57226	6.74155	6.52635	6.69124	6.62804	6.43208	6.85638	6.71529
AGXT	6.36011	6.54664	6.48234	6.47881	6.5349	6.43147	6.66458	6.53441	6.52141	6.54066	6.58032	6.55564	6.5945	6.72493	6.36181	6.45014	6.51002	6.53407	6.58862	6.70247	6.42387	6.4337	6.55155	6.51006
AGXT2	6.46267	6.60829	6.45295	6.49736	6.72032	6.30143	6.41455	6.47582	6.50826	6.43028	6.46373	6.50683	6.65154	6.59185	6.4346	6.60255	6.44719	6.43259	6.38125	6.48603	6.46143	6.56123	6.62409	6.58213
AGXT2L1	6.68218	6.67405	6.5888	6.60586	6.69278	6.71219	6.57386	6.69957	6.65017	6.59555	6.68177	6.56859	6.78119	6.72134	6.55178	6.58873	6.53581	6.66557	6.66988	6.60794	6.63718	6.67711	6.70176	6.80496
AHCTF1	7.55554	7.64584	7.54446	7.51979	7.56339	7.85516	7.65199	7.83388	8.07459	8.06712	7.95058	7.63705	7.8214	7.91564	7.5234	7.33399	7.40766	7.65837	7.36904	7.36668	7.43967	7.54838	7.66912	7.66574
AHCY	7.88464	8.1958	7.8993	7.75125	7.84122	7.94596	7.86986	7.98734	7.78953	8.14763	7.26706	7.57983	7.4956	7.57828	7.98499	7.72522	8.29547	8.07687	8.38696	7.85391	7.75142	8.12638	7.72632	7.68397
AHCYL1	9.10309	9.13862	9.0585	9.06877	9.14906	9.23351	9.15981	9.22102	9.12804	9.04876	9.26136	9.09669	9.12862	9.59607	9.10753	8.88532	9.31603	9.18432	8.93284	9.13312	9.23351	9.02758	9.32142	9.27993
AHDC1	6.89359	6.77514	6.9396	6.80369	6.6701	6.80844	6.85546	6.81224	6.79627	6.78528	6.73825	6.75419	6.59486	6.70892	7.05145	6.92771	7.18061	6.91528	6.9051	6.95583	6.94722	7.07446	6.70583	6.76447
AHI1	6.80593	6.88509	6.78351	6.78417	6.53475	6.64998	6.52086	6.60386	6.55363	6.8231	6.73451	6.79612	6.65299	6.69822	6.73719	6.83565	7.0023	6.73384	6.88414	6.79958	6.90247	6.73266	6.7447	6.77207
AHNAK	8.59488	8.9447	8.91867	8.65056	8.92486	8.64837	8.77158	8.48227	8.29916	8.5398	8.17059	8.39483	8.33847	8.44885	8.91182	9.32909	8.94658	8.82201	8.88067	8.88013	9.0856	8.97487	8.76678	8.85356
AHR	11.2561	11.4462	11.4676	11.7397	11.3697	11.262	11.3516	11.472	11.5679	11.5513	12.1325	12.1989	11.7611	12.2213	11.6051	11.7129	11.7611	11.8179	11.6685	11.6211	11.749	11.7611	11.6936	12.1952
AHRR	6.40357	6.39046	6.3563	6.19987	6.38793	6.44492	6.24901	6.43661	6.46508	6.27765	6.41035	6.45408	6.4302	6.41954	6.34609	6.3229	6.44096	6.28071	6.27146	6.37962	6.46096	6.20745	6.32927	6.36871
AHSA1	8.3217	8.56669	8.51575	8.51623	8.60107	8.59935	8.45218	8.4097	8.39667	8.39756	8.35665	8.49848	8.56278	8.55606	8.66884	8.24205	8.6896	8.71856	8.89031	8.85028	8.86304	8.56017	8.69144	8.63002
AHSA2	7.39273	7.92596	7.50875	8.143	7.56565	7.71704	7.67848	7.76359	8.04108	7.74561	8.58637	8.181	7.94069	8.36867	7.65016	7.73879	7.77958	7.85674	8.55676	8.22049	7.81678	7.68317	8.22976	8.16138
AHSG	6.56389	6.63473	6.67704	6.52821	6.43541	6.61326	6.58943	6.66646	6.5896	6.60501	6.60729	6.60252	6.53504	6.6857	6.39921	6.54096	6.64659	6.55544	6.64717	6.60348	6.64029	6.60863	6.62671	6.59131
AICDA	6.97189	6.72381	6.59303	6.70865	6.86279	6.87349	6.91958	6.87976	6.94577	6.84607	6.97018	6.78732	7.04221	6.9435	6.84088	6.81231	6.73988	6.832	6.68969	6.77436	6.9608	6.88733	6.82625	6.78521
AIF1	9.98417	10.0809	9.98415	9.89957	9.83232	10.1511	9.7585	10.0858	10.1343	9.49477	9.93717	9.69361	10.0525	9.77708	10.0553	9.86837	10.0041	9.98262	9.9247	9.87736	9.71585	9.94838	9.95333	9.89822
AIFL	6.80881	6.70633	6.77953	6.78957	6.68501	6.69129	6.64038	6.61007	6.63268	6.56806	6.67104	6.80474	6.48722	6.58588	6.58822	6.64865	6.56793	6.6028	6.81906	6.78618	6.6551	6.75358	6.62436	6.62113
AIG1	6.87946	6.96966	7.03415	6.9071	6.96738	6.85443	6.89555	6.96503	6.9183	6.87446	6.86106	6.84676	6.90337	6.80605	6.9555	6.78975	6.98452	6.71369	6.79783	6.84344	6.81152	6.89751	6.958	6.95945
AIM1	7.08727	7.1924	7.26327	7.57503	7.17019	7.20669	7.1745	7.18579	6.954	7.19092	7.39402	7.69358	7.71728	7.70238	7.10198	7.19254	7.22372	7.03221	7.51168	7.39475	7.13289	7.16826	7.57571	7.5198
AIM1L	6.60172	6.73425	6.57142	6.52911	6.58195	6.58135	6.64234	6.58521	6.57492	6.58462	6.56297	6.58371	6.64816	6.68923	6.67345	6.58737	6.68224	6.69131	6.54124	6.49488	6.5952	6.80908	6.67678	6.64809
AIM2	8.31068	8.0398	7.78192	8.6986	8.31589	8.21222	8.05798	8.96803	8.66703	9.47481	9.16166	10.2225	8.44159	8.37509	8.07724	7.76773	8.73363	8.06971	9.00841	7.79816	7.68508	7.82948	8.05173	8.30136
AIP	8.8636	9.04083	9.1701	8.95267	9.14793	8.96561	8.8443	8.83589	8.80752	8.66179	8.56736	8.79573	8.70068	8.74161	9.04237	9.05005	9.25179	9.18942	9.1684	9.09852	9.18854	9.10523	9.05331	9.08976
AIPL1	6.9608	6.91043	6.88571	6.87386	6.82462	7.1373	6.87553	6.95754	6.90998	6.79984	6.86161	6.82405	6.76528	6.74995	6.89443	6.89292	6.83003	6.85324	6.79889	6.7944	6.88714	6.91462	6.85343	6.87584
AIRE	6.47893	6.60189	6.68605	6.60411	6.60202	6.65813	6.5594	6.5261	6.59445	6.64337	6.69401	6.66594	6.59376	6.56535	6.50785	6.58954	6.63611	6.53015	6.66763	6.70898	6.58943	6.61825	6.62444	6.62069
AJAP1	6.18762	6.24919	6.22506	6.31975	6.3287	6.15051	6.35551	6.30583	6.44301	6.24819	6.36783	6.29645	6.31566	6.32347	6.36837	6.38274	6.35268	6.49784	6.44835	6.31215	6.36123	6.34179	6.31622	6.31156
AK1	7.69132	7.58314	7.47702	7.65142	7.44782	7.37389	7.74991	7.36971	7.225	7.20651	7.33074	7.51534	7.2668	7.10662	7.53496	7.72719	7.31658	7.49699	7.37691	7.9373	7.58377	7.62696	7.54854	7.34652
AK2	7.48357	7.55103	7.62593	7.73793	7.46645	7.59564	7.54001	7.60269	7.42071	7.69869	7.52937	7.5804	7.45124	7.63827	7.61906	7.45794	7.7312	7.60885	7.70257	7.66294	7.61965	7.77546	7.50732	7.58724
AK3	8.36867	8.3932	8.1135	8.31166	8.4143	8.28693	8.43667	8.21281	8.14476	8.19822	7.81731	7.99004	7.7651	8.10478	8.48793	9.00556	8.48256	8.7521	8.21281	8.38247	8.93444	8.85084	8.33565	8.45438
AK3L1	6.82061	6.79326	6.82281	6.85875	6.86296	6.7843	6.85373	6.72759	6.76332	6.81424	6.75791	6.67638	6.86129	6.7459	6.77074	6.93	6.83264	6.89153	6.72182	6.70453	6.72319	6.77012	6.82606	6.7846
AK3L2	6.53329	6.37384	6.51685	6.47991	6.55428	6.43792	6.33385	6.60851	6.40612	6.43756	6.40808	6.58722	6.45516	6.56284	6.46747	6.35268	6.43298	6.47538	6.45705	6.51137	6.42991	6.40085	6.6272	6.54485
AK5	6.57743	6.68032	6.76769	6.71292	6.76325	6.64656	6.67042	6.62145	6.5402	6.57557	6.73599	6.72775	6.58625	6.68253	6.8042	6.67641	6.78689	6.75542	6.69576	6.67847	6.73604	6.68671	6.64972	6.58415
AK7	6.77211	6.80104	6.84269	6.79895	6.82353	6.86242	6.80386	6.7692	6.61265	6.88199	6.8263	6.7371	6.8842	6.74063	6.71473	6.63874	6.60464	6.84231	6.8106	6.67002	6.77913	6.92691	6.68103	6.77232
AKAP1	6.72433	6.58664	6.81414	6.74892	6.67387	6.70881	6.7166	6.6323	6.69	6.76694	6.73213	6.824	6.67547	6.6953	6.69661	6.78876	6.6609	6.71184	6.67486	6.81539	6.66094	6.77309	6.72411	6.63423
AKAP10	7.71779	7.48412	7.62237	7.29111	7.35282	7.35498	7.16307	7.83747	7.42682	7.23104	7.94129	7.34732	7.50239	7.38295	7.39189	7.01066	7.17767	7.66754	7.28762	7.30044	7.40321	7.4101	7.32999	7.63533
AKAP11	6.96039	7.02307	6.94797	7.04471	7.0089	6.98083	7.04099	6.90373	6.92005	6.96192	6.99849	6.97824	7.02345	7.08475	7.02473	7.0148	7.12208	7.01677	7.07807	7.11083	7.07807	7.08769	7.10981	7.33974
AKAP12	6.78884	6.81183	6.77091	6.5902	6.72623	6.78934	6.8396	6.69064	6.68204	6.55667	6.64227	6.74333	6.70627	6.71004	6.62127	6.65589	6.7177	6.70246	6.67751	6.63197	6.81738	6.6986	6.70094	6.80461
AKAP13	7.6674	7.61136	7.58337	7.81406	7.77926	8.03527	7.69561	7.9131	8.05837	8.16578	7.9267	8.2654	8.14855	8.14615	7.75458	7.52977	7.8613	7.80216	7.70452	7.73738	7.82193	7.66185	7.64416	7.68038
AKAP14	6.67369	6.70992	6.68868	6.63215	6.68122	6.69056	6.72758	6.66376	6.72209	6.6055	6.7302	6.6578	6.79252	6.63703	6.67172	6.70975	6.65072	6.72463	6.64695	6.6849	6.74145	6.64986	6.72424	6.69746
AKAP2	6.32482	6.41215	6.36797	6.39391	6.35017	6.51927	6.29097	6.45334	6.41474	6.30833	6.29987	6.33432	6.37195	6.53659	6.18657	6.28383	6.3423	6.37193	6.3896	6.31518	6.46668	6.50349	6.42271	6.38834
AKAP3	7.39617	7.09582	7.15557	6.94181	6.98806	7.03155	6.87799	6.9883	7.2121	6.78948	6.47256	6.9923	7.03077	6.89469	6.82138	7.15948	7.0491	7.2687	6.85384	6.90206	7.08913	6.98018	6.99932	7.13841
AKAP4	6.59131	6.68821	6.57262	6.70043	6.7037	6.65793	6.65535	6.59575	6.6207	6.71902	6.62995	6.65644	6.77656	6.61189	6.75481	6.60532	6.60509	6.7087	6.67716	6.69585	6.6793	6.58545	6.74409	6.71424
AKAP5	6.57506	6.49	6.58628	6.50358	6.53729	6.47311	6.4491	6.52868	6.59439	6.57305	6.43842	6.48972	6.80306	6.7403	6.40761	6.64881	6.44819	6.45038	6.52602	6.60473	6.77032	6.45288	6.66825	6.6307
AKAP6	6.66295	6.63846	6.68084	6.52208	6.57073	6.50626	6.585	6.54022	6.55657	6.62047	6.38127	6.53886	6.70967	6.79225	6.49984	6.53489	6.64072	6.48839	6.43419	6.46634	6.57451	6.52378	6.7542	6.6302
AKAP7	7.18627	7.15159	7.23498	7.63245	7.18027	7.17165	7.23084	7.01796	7.19948	7.20344	7.39918	7.45229	7.32041	7.37686	7.36098	7.50549	7.40038	7.40321	7.4302	7.54621	7.25414	7.2155	7.80245	7.49333
AKAP8	7.79938	7.84882	7.75412	7.63902	8.01096	7.8107	7.95975	7.75023	7.68015	7.87395	7.68828	7.70113	7.59071	7.83289	7.81243	8.25825	7.851	7.77646	7.62665	7.69042	7.88486	7.98179	7.81128	7.79793
AKAP8L	7.88028	7.82036	7.62139	7.52222	7.66209	7.77703	7.7052	7.66261	7.90438	7.91197	7.88065	7.50492	7.43748	8.14145	7.71362	7.62462	7.52304	7.59898	7.69947	7.57983	7.72303	7.57415	7.45615	7.33548
AKAP9	6.63958	6.74637	6.65865	6.7573	6.50669	6.6477	6.58757	6.67214	6.58578	6.5012	6.59373	6.68041	6.71315	6.64923	6.67165	6.77422	6.6684	6.62733	6.71761	6.76515	6.66762	6.54455	6.66454	6.67771
AKNA	10.8606	10.797	10.7424	10.6485	11.1369	11.0286	10.7758	11.0117	10.9346	11.0473	10.924	11.0151	10.9563	10.9326	10.9054	11.0286	10.9212	11.0117	10.7722	10.6327	11.1012	10.9607	10.708	10.6209
AKR1A1	8.11061	8.19251	8.33755	8.11963	8.27224	8.23883	8.18691	8.01086	7.86294	8.03683	7.62977	7.97027	7.7973	7.83811	8.16837	8.21046	8.32295	8.15728	8.19957	8.19943	8.17224	8.31265	8.01262	8.0488
AKR1B1	8.53019	8.73238	8.8713	8.48488	8.96108	8.62086	8.64993	8.60562	8.33848	8.57569	8.03445	8.29866	8.12119	8.14205	8.8786	9.06589	8.89954	8.96803	8.96267	8.77629	9.2013	8.94882	8.92043	8.70529
AKR1B10	6.73113	6.66359	6.64819	6.49571	6.74882	6.74407	6.71581	6.82551	6.75414	6.71161	6.634	6.73602	6.70821	6.72196	6.83903	6.56066	6.6557	6.74266	6.64054	6.61643	6.72081	6.64446	6.73865	6.78635
AKR1C1	6.49583	6.50202	6.58035	6.4869	6.60281	6.58662	6.45942	6.57139	6.45001	6.58421	6.47291	6.42601	6.62063	6.54724	6.54286	6.55769	6.5461	6.38514	6.52446	6.51639	6.40337	6.46109	6.47572	6.39346
AKR1C2	6.56999	6.48101	6.55489	6.60561	6.59261	6.56917	6.67095	6.56383	6.54163	6.51002	6.59024	6.62756	6.51277	6.49769	6.58613	6.58285	6.46599	6.51998	6.62401	6.55378	6.57052	6.60889	6.60817	6.55642
AKR1C3	7.80535	8.13814	7.54225	7.60643	8.54044	7.52448	8.00751	7.83826	7.62462	7.87134	7.20202	8.53238	7.42281	7.69259	8.45923	8.96505	8.52148	8.07843	7.44196	7.63605	8.02802	8.10824	7.30884	7.30063
AKR1C4	6.51356	6.35833	6.27363	6.33221	6.38067	6.29873	6.378	6.46187	6.45716	6.38136	6.4003	6.41706	6.52094	6.36017	6.43617	6.34578	6.41595	6.39171	6.46101	6.3178	6.4087	6.27373	6.37292	6.42892
AKR1CL1	6.50657	6.53113	6.53902	6.66887	6.53401	6.57568	6.56471	6.66337	6.63649	6.64565	6.61571	6.53135	6.45087	6.46004	6.44401	6.65903	6.58064	6.53051	6.4216	6.48649	6.63256	6.59223	6.50487	6.5251
AKR1CL2	7.12727	6.95754	6.95691	6.91342	7.09252	6.95336	6.83156	7.07002	7.09307	6.96255	6.90251	6.82138	6.85144	6.80732	6.99733	6.92012	6.96213	7.01127	6.7913	6.7363	6.97759	6.97128	6.89721	6.82674
AKR1D1	6.35842	6.38147	6.3225	6.47722	6.35544	6.44094	6.48759	6.39459	6.33424	6.48496	6.36	6.36943	6.33574	6.44461	6.41401	6.29735	6.37098	6.34275	6.41843	6.42507	6.48484	6.33509	6.33771	6.44472
AKR7A2	9.19739	9.26351	9.38753	9.14359	9.21487	9.05279	9.11004	8.93518	8.74539	8.67219	8.42487	8.8713	8.87203	8.80856	9.34933	9.36577	9.28844	9.29264	9.17168	9.26471	9.30332	9.39591	9.08596	8.97462
AKR7A3	6.53451	6.58966	6.47092	6.41834	6.39854	6.37904	6.39796	6.3344	6.46872	6.44895	6.43191	6.48187	6.43846	6.50822	6.41764	6.6063	6.50999	6.34573	6.40021	6.54613	6.40492	6.42598	6.35275	6.54424
AKT1	7.35258	7.31445	7.22618	7.14152	7.19634	7.21915	7.2577	7.17971	7.22948	7.14353	7.20836	7.1652	7.37005	7.26711	7.17506	7.12824	7.11968	7.16718	7.10975	7.14212	7.19811	7.01315	7.25394	7.21303
AKT1S1	7.65083	7.19311	7.42932	7.41113	7.32822	7.57228	7.5337	7.38679	7.42654	7.25274	7.22445	7.26094	7.38617	7.19953	7.19551	7.39784	7.30652	7.2919	7.16158	7.35059	7.3219	7.33826	7.23531	7.16242
AKT2	6.74081	6.70021	6.80585	6.67317	6.76812	6.79992	6.57567	6.75664	6.48663	6.65875	6.62089	6.58877	6.61475	6.52178	6.53772	6.63719	6.83127	6.66087	6.58622	6.73548	6.50699	6.76569	6.57813	6.65424
AKT3	6.56908	6.7287	6.59943	6.64399	6.62438	6.58258	6.68483	6.70064	6.66181	6.61389	6.61847	6.62393	6.69421	6.60307	6.61229	6.5781	6.66311	6.63708	6.58567	6.60407	6.82209	6.64235	6.64637	6.67665
ALAD	7.64427	7.68574	7.6551	7.63852	7.66908	7.58392	7.63917	7.48978	7.43641	7.31702	7.55183	7.5626	7.68473	7.49268	7.63932	7.55256	7.71125	7.56496	7.43617	7.61375	7.53333	7.58287	7.61605	7.64474
ALAS1	6.62966	6.70259	6.5839	6.69844	6.58886	6.53287	6.64864	6.63491	6.66522	6.59383	6.7146	6.60948	6.73792	6.60185	6.62362	6.54493	6.57953	6.58587	6.71618	6.59362	6.62141	6.55119	6.51636	6.71856
ALAS2	10.6893	9.50278	10.9707	10.2153	8.99017	9.3333	10.5608	8.05752	8.27093	8.33199	8.54911	8.10276	9.7508	7.80447	8.12783	9.38753	7.91763	7.99436	8.90332	9.30139	9.52181	7.87645	9.51977	8.82272
ALB	6.79062	6.57483	6.79525	6.76512	6.7436	6.75728	6.71228	6.74234	6.81614	6.83654	6.55034	6.75587	7.01733	6.95788	6.90759	6.7089	6.78336	6.92629	6.80164	6.70938	6.64318	6.71671	7.0876	6.97929
ALCAM	7.2317	7.21372	6.87446	7.40205	6.84022	7.43172	7.22417	7.22276	7.461	7.58433	7.79585	7.26277	7.45567	7.93499	6.91217	7.01382	7.06101	7.04294	7.36177	7.23698	7.10208	7.1673	7.6916	7.2908
ALDH16A1	8.82442	9.1018	8.98183	8.77869	9.19873	9.02938	9.19247	8.69289	8.76586	8.67972	8.29455	8.76694	8.41652	8.76405	9.21631	9.06934	9.28207	9.08735	9.24039	9.25262	9.36711	9.53687	8.86675	8.91127
ALDH1A1	7.84479	7.24919	7.45567	7.67679	7.39921	7.96719	7.47784	7.567	7.50336	7.59805	7.29592	7.90329	7.77399	8.00164	8.17589	7.34976	8.16485	8.00014	8.04653	8.38046	7.73903	7.62665	7.82401	7.63006
ALDH1A2	6.61456	6.6552	6.67484	6.57472	6.67732	6.71671	6.55673	6.64731	6.70667	6.65293	6.71344	6.66999	6.70101	6.75016	6.55115	6.60455	6.71099	6.47978	6.58851	6.53277	6.70016	6.64673	6.7033	6.74878
ALDH1A3	6.31245	6.33503	6.36985	6.3264	6.33428	6.43626	6.29563	6.45137	6.31349	6.45218	6.38514	6.31529	6.5874	6.44221	6.27182	6.27301	6.38951	6.42814	6.38751	6.4079	6.33759	6.43102	6.52491	6.48685
ALDH1B1	6.24819	6.26081	6.24449	6.45703	6.28791	6.29255	6.27852	6.35863	6.41934	6.36335	6.38876	6.53964	6.41886	6.43867	6.30866	5.98221	6.18223	6.30265	6.36073	6.41774	6.31661	6.49616	6.49203	6.42396
ALDH1L1	6.50931	6.65879	6.5088	6.38171	6.58605	6.61871	6.55085	6.54128	6.5977	6.61018	6.395	6.49189	6.46881	6.49288	6.51002	6.58968	6.47848	6.42403	6.5972	6.35535	6.57725	6.60924	6.45541	6.46283
ALDH1L2	6.32376	6.49742	6.44129	6.56564	6.50441	6.51948	6.39285	6.60235	6.39441	6.30287	6.6116	6.49669	6.64562	6.61513	6.45487	6.68048	6.46647	6.46199	6.55618	6.59445	6.56357	6.55747	6.56301	6.59161
ALDH2	8.41084	8.13111	7.92788	8.64795	7.83552	8.5094	8.49608	8.76849	8.98027	8.60938	8.4275	8.46843	8.53498	9.05904	8.5734	8.29704	8.56318	8.28545	8.68218	8.78625	7.9227	8.3652	8.78303	8.31166
ALDH3A1	6.50697	6.58196	6.36132	6.49898	6.50403	6.6188	6.46338	6.50881	6.44868	6.64682	6.46121	6.50667	6.62371	6.5114	6.40232	6.58619	6.35616	6.51547	6.40001	6.71761	6.50313	6.54309	6.45889	6.48161
ALDH3A2	7.20076	7.32386	7.26109	7.29252	7.39324	7.40724	7.36575	7.08605	7.21146	7.18335	6.9764	7.175	7.07649	7.19113	7.36852	7.1859	7.49942	7.42792	7.30657	7.39019	7.43358	7.36568	7.24877	7.34425
ALDH3B1	7.55114	7.58982	7.52864	7.53851	7.65633	7.85228	7.83436	7.7597	7.64344	7.82775	7.68422	7.44988	7.75514	7.7668	7.68828	7.77684	7.81407	7.51619	7.43578	7.47427	7.42134	7.80485	7.51621	7.35595
ALDH3B2	6.5428	6.74231	6.59742	6.57832	6.63264	6.48956	6.67396	6.64476	6.54391	6.67275	6.475	6.62165	6.50396	6.60041	6.56025	6.63243	6.64072	6.67923	6.6456	6.62592	6.57033	6.53366	6.48918	6.50977
ALDH4A1	6.71335	6.70391	6.60478	6.68669	6.58433	6.61942	6.67359	6.71497	6.66821	6.65841	6.67239	6.69476	6.66618	6.61837	6.61094	6.59662	6.69896	6.64561	6.82406	6.69717	6.7075	6.64269	6.56926	6.54223
ALDH5A1	7.34952	7.31446	7.27526	7.88065	7.1748	7.53333	7.96513	6.86956	7.05812	6.95923	7.16964	7.16771	7.67036	6.87998	6.93439	7.70049	6.92539	7.0079	7.22454	7.22796	7.38498	7.04566	7.23781	7.27411
ALDH6A1	7.16536	7.55995	7.25025	7.28203	7.49182	7.32541	7.63345	7.10377	6.9285	7.11885	7.03145	7.11474	6.75013	6.90774	7.37162	6.98486	7.30518	6.9952	7.30406	7.31411	7.48347	7.53035	7.17255	7.04819
ALDH7A1	6.43072	6.55578	6.5886	6.47797	6.43653	6.42148	6.46429	6.57503	6.487	6.44798	6.53534	6.46319	6.58886	6.49027	6.59781	6.46016	6.50783	6.60219	6.67914	6.68339	6.5794	6.54841	6.58476	6.56658
ALDH8A1	6.55508	6.60137	6.60496	6.68025	6.63527	6.59499	6.58321	6.6134	6.65857	6.68201	6.61033	6.61476	6.7494	6.69112	6.65534	6.65341	6.66598	6.61821	6.60498	6.5925	6.62583	6.60116	6.73166	6.76624
ALDH9A1	10.4384	10.292	10.4514	10.2138	10.3442	10.4219	10.4198	10.3813	10.6062	10.699	10.4896	10.0049	10.3339	10.3559	10.4954	10.2793	10.5642	10.6792	10.3643	10.3787	10.6716	10.6769	10.3623	10.5357
ALDOA	8.57905	8.82311	8.736	8.45701	8.59727	8.75246	8.46886	8.93233	8.66168	8.60987	8.72482	8.49978	8.69493	8.55896	8.65131	8.51676	8.56295	8.64517	8.59175	8.62109	8.52771	8.5664	8.5518	8.59342
ALDOB	6.69588	6.59296	6.64631	6.50103	6.64806	6.68541	6.57088	6.37241	6.52883	6.64843	6.54273	6.53655	6.85853	6.81054	6.70964	6.63653	6.59328	6.51366	6.5824	6.59223	6.68134	6.58823	6.73088	6.78676
ALDOC	8.34583	8.04045	8.32323	8.06255	8.22705	8.36951	8.1726	8.66128	7.99328	9.10022	8.19002	7.98463	7.96692	7.90175	8.3813	8.38966	8.3389	8.22739	8.0794	8.0995	8.56572	8.47262	8.01824	7.96281
ALF	6.49104	6.5859	6.60115	6.53948	6.48501	6.47946	6.46583	6.50432	6.49024	6.50974	6.57953	6.43974	6.44326	6.43886	6.47263	6.54826	6.51692	6.54429	6.43284	6.56322	6.4764	6.53126	6.42942	6.4086
ALG1	6.77502	6.92107	6.85232	6.95813	6.73573	6.88378	6.87601	6.70071	6.96732	6.75127	6.72301	6.80049	6.76964	6.77093	6.83632	6.94778	6.94219	6.94559	6.96703	7.00399	6.93459	6.85064	6.91863	6.98995
ALG10	6.25516	6.43911	6.53062	6.45581	6.4097	6.39878	6.33251	6.52793	6.28248	6.37848	6.38151	6.5444	6.17502	6.35565	6.48937	6.3318	6.41201	6.37958	6.64161	6.47436	6.40965	6.39529	6.30335	6.36323
ALG12	6.92322	6.94727	6.96398	6.78984	6.97819	6.87015	7.11211	6.86531	7.01397	6.9194	6.77546	6.82871	6.7794	6.83522	6.84331	6.98103	6.84822	7.06335	6.81114	6.88194	6.81271	6.98763	6.71643	6.75642
ALG14	6.72905	6.78365	6.70764	6.83023	6.66093	6.56731	6.72019	6.88163	6.55376	6.83402	6.70401	6.79851	6.76603	6.8117	6.69896	6.8612	6.74472	6.62355	7.04491	6.87506	6.71115	6.6594	6.75419	6.82048
ALG2	6.58028	6.61815	6.57967	6.68426	6.60432	6.62734	6.65479	6.63208	6.52806	6.66526	6.47251	6.63703	6.59071	6.61423	6.72349	6.61314	6.65878	6.61043	6.75348	6.71643	6.66872	6.69551	6.57194	6.55049
ALG3	7.31005	7.42286	7.56381	7.49586	7.55748	7.51788	7.28936	7.38737	7.36243	7.38871	7.15301	7.35202	7.23806	7.24516	7.53131	7.60186	7.58735	7.53567	7.60929	7.65071	7.53549	7.58617	7.31565	7.43998
ALG5	6.80746	6.99112	7.08468	7.7759	6.79153	6.68579	6.93209	6.99064	6.83021	7.20444	7.18603	7.32096	7.34439	7.39725	7.10096	7.16096	7.21721	7.10096	8.0222	7.74609	7.10621	7.08056	7.76309	7.56616
ALG6	7.4566	7.60332	7.33759	7.40191	7.42932	7.48347	7.43273	7.67948	7.50239	7.80855	7.65438	7.44605	7.43853	7.75578	7.44666	7.44341	7.66607	7.39051	7.53823	7.51664	7.54998	7.73924	7.42994	7.62665
ALG8	7.6697	7.97728	8.09442	7.84687	8.04671	7.89631	7.84451	7.60256	7.62765	7.72719	7.36971	7.53134	7.41631	7.37715	8.04045	8.00457	7.9171	7.92991	7.97074	7.9366	8.20976	8.16655	7.88753	7.73853
ALG9	7.03329	7.42714	7.01596	7.30261	7.39457	7.2674	7.19034	7.29558	7.11608	7.36514	6.96738	7.07214	6.85343	7.04703	7.51795	7.58486	7.5168	7.44362	7.52566	7.38984	7.58765	7.63292	7.30518	7.30261
ALK	6.6125	6.51858	6.72201	6.5771	6.68045	6.60939	6.64086	6.66666	6.80329	6.7867	6.68605	6.67969	6.73644	6.69581	6.72919	6.64397	6.66933	6.62305	6.67106	6.59079	6.69171	6.65044	6.55102	6.72692
ALKBH	7.25706	7.08212	7.03283	7.07138	7.11588	7.16693	6.87389	7.31478	6.88163	7.08402	7.12641	7.15035	7.11864	7.24769	7.1859	6.93242	7.20669	7.24043	7.04736	7.1242	7.21983	7.25198	7.09109	7.07469
ALKBH2	6.8178	6.95291	7.15567	6.8348	6.87567	6.94588	6.90948	6.95413	6.81682	6.89559	6.85601	6.86715	6.73977	6.80155	6.99652	7.08094	7.0489	7.11744	7.0583	7.0423	7.00565	7.15832	6.88484	6.85539
ALKBH3	8.11657	8.45494	8.41216	8.14802	8.44862	8.19709	8.51372	8.3147	7.96085	8.11594	7.81577	8.05919	8.01096	7.98179	8.60179	8.66545	8.57296	8.4612	8.23541	8.1282	8.60288	8.7104	8.27161	8.37949
ALKBH4	7.23419	7.06835	7.08966	7.09441	7.2665	7.11447	7.41831	7.20899	7.19353	7.15808	7.00514	7.1162	6.83262	7.03027	7.33879	7.29753	7.18603	7.15314	7.16964	7.12484	7.29734	7.32714	7.01596	7.11579
ALKBH5	10.7206	10.8328	11.0473	11.0031	10.7246	10.7015	10.6792	10.6595	10.7644	10.4009	10.6831	10.5735	10.7345	10.5946	11.0862	11.0972	10.8867	10.7669	11.0058	11.0702	11.059	10.7669	10.8349	10.8793
ALKBH6	7.41696	7.48587	7.46627	7.29159	7.64768	7.36779	7.60711	7.69848	7.38481	7.43804	7.55995	7.46715	7.37629	7.6499	7.67104	7.72937	7.65189	7.62743	7.4981	7.48845	7.65661	7.6439	7.44146	7.49019
ALKBH7	9.39659	9.68776	10.1296	9.7442	9.93257	9.57847	9.56003	9.69782	9.52902	9.57935	9.45951	9.42696	9.23544	9.389	9.95328	9.93722	10.0274	9.80421	9.87138	9.94686	9.7682	10.0706	9.67432	9.55104
ALKBH8	6.80721	6.8392	7.03261	6.91315	6.69063	6.89624	6.65418	7.01144	7.04628	7.09687	6.93718	6.98862	6.94816	6.8425	7.15768	7.19284	7.21995	7.16011	7.06598	7.15498	6.9568	7.09856	7.21246	7.07598
ALLC	6.62418	6.61745	6.55407	6.67967	6.60136	6.56545	6.67142	6.60934	6.62996	6.52634	6.54017	6.61861	6.54427	6.54211	6.54873	6.7076	6.59252	6.60264	6.64683	6.60418	6.61214	6.63985	6.55738	6.62269
ALMS1	7.26439	7.05228	7.19063	7.09016	7.09196	7.08402	7.11796	7.15557	7.25943	7.06782	7.14184	6.99846	7.12228	7.03824	7.13527	7.0433	7.07719	6.78483	6.96291	7.00955	7.01686	6.91948	7.14122	6.95963
ALOX12	7.92475	7.79115	7.72898	7.84413	7.49893	8.07296	7.6667	7.43888	7.63533	7.17948	7.81794	7.40146	7.83585	7.3107	7.7141	7.22339	7.58123	7.38854	7.52263	8.14952	7.33992	7.42162	8.29627	7.36321
ALOX12B	6.75624	6.69703	6.57994	6.67238	6.59687	6.53041	6.60035	6.58057	6.69505	6.73949	6.76579	6.5618	6.64316	6.67363	6.61108	6.82386	6.70395	6.66546	6.57259	6.6867	6.66399	6.65524	6.58902	6.68644
ALOX12P2	6.49131	6.55209	6.52481	6.56255	6.58178	6.74645	6.68947	6.58397	6.64409	6.57043	6.64145	6.53069	6.51558	6.49864	6.5498	6.41483	6.59321	6.43586	6.50041	6.63539	6.60042	6.84068	6.58279	6.61609
ALOX15	7.08265	7.13666	6.80873	6.86913	6.99527	6.75842	7.28738	6.70428	6.66478	6.73318	6.65837	6.65271	6.63438	6.63388	6.80503	6.83542	6.82393	6.83008	6.73899	6.78949	6.71515	6.9724	6.77452	6.76326
ALOX15B	6.77713	6.62078	6.99946	6.62943	6.71707	6.72088	6.72063	6.82408	6.7317	6.59503	6.5813	6.63953	6.6327	6.65448	6.71514	6.67428	6.69888	6.60699	6.72979	6.68898	6.7223	6.57907	6.58231	6.61091
ALOX5	8.69057	8.76051	8.6937	8.57258	8.68491	8.90769	8.72965	9.10343	9.18555	8.93396	9.02524	8.88681	9.01506	8.97382	8.69919	8.45214	8.6016	8.61524	8.62534	8.65909	8.56093	8.73242	8.63365	8.72944
ALOX5AP	13.1201	13.0294	12.3148	13.1741	13.0294	13.4578	12.9154	13.9121	13.7001	14.3464	14.091	13.7001	13.9831	14.1341	12.8689	12.6392	12.7479	12.9225	12.487	12.3148	12.4407	12.3588	12.8062	13.0135
ALOXE3	6.7365	6.69069	6.6062	6.60858	6.71772	6.73514	6.70067	6.78854	6.68095	6.65068	6.59284	6.66929	6.47773	6.64494	6.42754	6.63143	6.58402	6.70731	6.71716	6.62111	6.74191	6.8499	6.46004	6.53023
ALPI	6.51501	6.66828	6.66091	6.5765	6.52936	6.72343	6.85598	6.64236	6.74362	6.61297	6.65177	6.56787	6.66578	6.85229	6.61258	6.74936	6.71629	6.73828	6.5531	6.63636	6.60972	6.59028	6.60645	6.71842
ALPK3	6.57539	6.51548	6.46861	6.43397	6.6878	6.52806	6.71369	6.54492	6.43739	6.42548	6.48469	6.41823	6.48318	6.47407	6.53717	6.49374	6.43209	6.45664	6.63488	6.45907	6.53777	6.41861	6.46806	6.57663
ALPL	12.6758	12.055	11.9773	11.059	11.5019	12.6309	11.2941	13.4074	14.049	13.433	12.8611	11.9891	12.9042	12.8446	12.2269	10.8269	10.8269	12.3229	12.4053	11.8754	11.5839	11.4337	12.2334	12.8446
ALPP	10.5211	10.3687	10.3911	10.8328	10.2831	10.3363	10.3852	10.7424	11.0093	11.0117	11.561	11.4359	11.0031	11.6405	10.5713	10.5946	10.6426	10.774	10.8952	10.8284	10.6224	10.6965	10.7823	11.1924
ALPPL2	6.62056	6.64618	6.65858	6.6648	6.54103	6.65341	6.60982	6.57599	6.45917	6.5295	6.45957	6.52651	6.51031	6.51548	6.4038	6.5443	6.68078	6.62822	6.64532	6.60572	6.7377	6.62225	6.5732	6.56161
ALS2	7.18061	7.7748	7.19106	7.35166	7.07048	7.4036	7.56908	7.51824	7.30868	7.61573	7.57366	7.41921	7.60761	7.81617	7.52413	7.22294	7.33568	7.42864	7.39233	7.57529	7.59206	7.37082	7.54815	7.65706
ALS2CL	6.6431	6.77456	6.78616	6.68303	6.70052	6.82504	6.78477	6.74861	6.70655	6.6682	6.74221	6.69141	6.61792	6.6825	6.69806	6.69729	6.75557	6.84796	6.69468	6.72708	6.6787	6.78303	6.71065	6.69648
ALS2CR11	6.55389	6.44314	6.53329	6.48604	6.55466	6.38277	6.25098	6.46917	6.45004	6.52021	6.38485	6.42918	6.37482	6.52402	6.56004	6.3513	6.55449	6.54047	6.42129	6.47702	6.44836	6.40755	6.42713	6.37922
ALS2CR12	6.79188	6.81616	6.76846	6.98041	6.8073	6.98096	6.65975	6.80381	6.83179	6.69491	6.69748	6.73344	6.70155	6.75521	6.64013	6.86738	6.77799	6.67834	6.76003	6.73422	6.52655	6.83216	6.81982	6.63014
ALS2CR13	8.67624	8.87495	9.00267	9.20603	8.96334	9.23958	8.96505	8.67219	9.05279	9.10101	8.74783	9.03693	8.92761	8.82272	9.20715	8.84202	9.52902	9.15549	9.12291	9.19616	9.19024	9.39967	9.06877	8.86889
ALS2CR14	7.13517	7.13089	7.00946	7.39725	7.03361	7.34809	6.9073	7.4178	7.44649	7.39066	7.85264	7.83552	7.48648	7.85481	7.10797	7.39303	7.33734	7.34652	7.36321	7.25264	7.43273	7.33354	7.22385	7.39985
ALS2CR15	6.64644	6.86465	6.72993	6.54723	6.69335	6.71162	6.69635	6.68997	6.53861	6.68004	6.74708	6.79247	6.54899	6.55921	6.89116	6.91979	6.6585	6.84692	6.86615	6.70801	6.81204	6.71079	6.80353	6.59789
ALS2CR16	6.58645	6.65125	6.60477	6.61414	6.53155	6.32126	6.55966	6.59472	6.52598	6.61027	6.72134	6.642	6.7242	6.64465	6.70594	6.45725	6.65097	6.36521	6.62215	6.61423	6.74576	6.47287	6.76033	6.70137
ALS2CR19	6.63385	6.76747	6.77141	6.71904	6.74576	6.7505	6.79624	6.79237	6.78479	6.79622	6.78447	6.77339	6.69386	6.6815	6.75523	6.82918	6.83502	6.73431	6.71269	6.68597	6.84947	6.83362	6.69153	6.68749
ALS2CR2	12.8689	12.5877	12.8611	12.3645	12.1026	12.3699	12.7989	11.7077	11.5645	10.9733	11.4498	11.4676	12.3751	10.7224	11.5736	12.517	11.6323	11.3697	11.2903	11.9689	12.3282	11.9594	12.6693	12.3148
ALS2CR4	6.6107	6.83735	6.63228	6.69903	6.65664	6.49634	6.78411	6.82821	6.46673	6.70649	6.59444	6.6938	6.53309	6.64692	6.69121	6.78277	6.77074	6.56836	6.95446	6.84163	6.73988	6.66436	6.82731	6.72919
ALS2CR7	6.50851	6.41645	6.49597	6.59801	6.47992	6.51855	6.45841	6.54067	6.66238	6.40956	6.57569	6.45586	6.54901	6.53782	6.31784	6.54049	6.52168	6.61448	6.43465	6.39926	6.45948	6.54213	6.53186	6.53856
ALS2CR8	6.6326	6.72164	6.61404	6.63861	6.6525	6.59302	6.70704	6.51811	6.4811	6.64763	6.67099	6.64974	6.65892	6.51969	6.50526	6.64285	6.699	6.72067	6.82062	6.74083	6.56733	6.66485	6.7097	6.52018
ALX3	6.95813	7.09097	7.10874	7.07971	7.15701	7.06335	7.10919	7.09824	7.15024	7.07995	6.89826	7.09352	7.1823	7.03379	7.02057	7.12256	7.11579	6.94573	6.978	6.9482	7.04985	6.96923	7.15008	7.1632
ALX4	6.38173	6.30518	6.44169	6.42572	6.38631	6.4393	6.264	6.29028	6.44861	6.43419	6.45207	6.53669	6.35227	6.33128	6.50246	6.54017	6.34005	6.47021	6.48231	6.34498	6.5007	6.39578	6.34933	6.42599
AMAC1	6.50652	6.56592	6.37193	6.52845	6.35461	6.33996	6.40883	6.36222	6.41397	6.42443	6.47186	6.61096	6.63158	6.60827	6.44974	6.32224	6.31614	6.56158	6.42165	6.52275	6.51371	6.4942	6.4979	6.51686
AMAC1L2	6.76587	6.66516	6.6357	6.69399	6.68482	6.50802	6.63612	6.71855	6.57609	6.53067	6.54725	6.62922	6.70575	6.70024	6.70049	6.61635	6.58655	6.61839	6.59551	6.67664	6.54258	6.58767	6.69385	6.76386
AMACR	6.62457	6.70938	6.5243	6.74748	6.63106	6.59019	6.54678	6.64431	6.6832	6.68269	6.78763	6.74973	6.83923	6.72945	6.67321	6.55702	6.63749	6.66356	6.65727	6.71848	6.63223	6.58998	6.70788	6.74003
AMBN	6.62106	6.64852	6.62301	6.58569	6.57859	6.5779	6.56277	6.59607	6.62103	6.66684	6.5026	6.56368	6.54893	6.56508	6.67284	6.59002	6.60407	6.62626	6.57681	6.56384	6.62838	6.56131	6.54358	6.45178
AMBP	6.73485	6.77339	6.73281	6.63221	6.6031	6.67661	6.69708	6.81156	6.6708	6.66441	6.67799	6.6519	6.62701	6.64198	6.78951	6.877	6.5926	6.82462	6.5582	6.68247	6.55429	6.65534	6.58096	6.59419
AMD1	8.14216	8.2388	7.88344	8.81822	7.94373	8.38525	8.1208	8.34054	8.60673	8.33223	9.12159	9.05714	9.4068	9.11639	8.12571	7.66791	8.14855	8.40545	8.39624	8.57827	8.06737	7.88577	8.88362	8.84686
AMDHD1	6.76488	6.78406	6.80026	6.86099	6.6969	6.76674	6.83012	6.72859	6.99058	6.77264	6.77761	6.74699	6.83297	6.7736	6.89432	6.65456	6.84768	6.66387	6.85109	6.82777	6.74802	6.89929	6.61441	6.7042
AMDHD2	6.92865	6.93633	6.87418	6.88039	6.84014	6.89132	6.93345	6.98371	6.93633	6.90632	6.95536	6.94259	7.03678	6.96824	7.0299	6.93544	6.85305	6.83052	6.95895	6.89578	6.9883	6.68923	6.81023	6.79316
AMELX	6.75471	6.56663	6.61134	6.68175	6.68821	6.79683	6.70381	6.6668	6.76528	6.7561	6.63328	6.71192	6.51338	6.584	6.57747	6.79153	6.7602	6.72182	6.65743	6.79348	6.62252	6.57076	6.48586	6.60937
AMELY	6.37825	6.56076	6.4989	6.34519	6.40448	6.38527	6.48111	6.50379	6.33917	6.61898	6.44645	6.38518	6.55574	6.60661	6.35231	6.59349	6.50751	6.51816	6.48282	6.5127	6.47206	6.66535	6.56386	6.57935
AMFR	7.90976	8.31903	8.49216	8.51876	7.94181	8.27865	8.17746	7.97228	8.06941	7.79744	7.87966	7.6009	7.7233	7.77135	7.92185	8.19505	8.10354	7.78326	7.97708	7.55305	7.76808	8.0583	8.18627	7.96622
AMH	6.78499	6.81142	6.77158	6.89197	6.83438	6.8443	6.97722	6.88345	6.86758	6.83307	6.75803	6.82986	6.99652	7.04621	6.88753	6.87723	6.78126	6.81868	6.78864	6.78419	6.58274	6.8039	7.10198	7.12337
AMHR2	6.76402	6.80528	6.45285	6.75288	6.73284	6.76991	6.78073	6.76348	6.75028	6.92001	6.65975	6.76138	6.76253	6.66187	6.85554	6.8488	6.70849	6.84155	6.74937	6.72932	6.7329	6.72967	6.71777	6.58027
AMICA1	13.2236	13.0389	12.6556	12.6693	12.8961	13.6069	13.1944	13.3433	13.5566	13.4483	12.5444	12.7718	13.3279	13.0708	13.0708	12.1548	12.8274	13.0294	12.6015	12.3645	12.465	12.8886	12.3645	12.6481
AMID	6.70219	6.71724	6.60366	6.52688	6.52001	6.56447	6.61835	6.60639	6.55121	6.5611	6.60407	6.54146	6.62962	6.72888	6.71244	6.49006	6.54714	6.64935	6.65439	6.54361	6.6839	6.66873	6.71049	6.58939
AMIGO1	6.74786	6.6975	6.64986	6.74869	6.66314	6.73379	6.52388	6.71409	6.79612	6.67905	6.68121	6.74496	6.92327	6.76125	6.55056	6.74194	6.6049	6.62055	6.81298	6.75534	6.79476	6.68394	6.82763	6.73545
AMIGO2	6.91268	6.67122	6.7847	6.73198	6.66154	6.90804	6.8013	6.73894	6.71062	6.76903	6.65533	6.7416	6.53816	6.71472	6.79423	6.76852	6.70207	6.57108	6.74351	6.62461	6.66268	6.69857	6.71714	6.71265
AMIGO3	6.482	6.56299	6.37891	6.47806	6.35948	6.48602	6.42521	6.36989	6.55273	6.42929	6.50511	6.46363	6.32879	6.52357	6.53002	6.48206	6.54807	6.22117	6.57451	6.47025	6.46559	6.38692	6.39116	6.37828
AMMECR1	6.67166	6.83833	6.78471	6.97747	6.6777	6.77667	6.89272	6.81287	6.7606	6.92146	6.90227	6.96351	6.84276	7.0432	7.00964	7.0227	6.93005	6.96172	7	7.03223	7.0053	6.9368	7.06806	7.03621
AMN	6.61958	6.76471	6.84568	6.73161	6.44666	6.64894	6.52654	6.64991	6.6255	6.55963	6.51121	6.74922	6.75683	6.6613	6.80896	6.66662	6.64986	6.68977	6.76771	6.63808	6.59831	6.6431	6.64045	6.62454
AMOT	6.61335	6.73779	6.6334	6.75799	6.69424	6.59651	6.667	6.40874	6.55334	6.63168	6.48587	6.6512	6.45387	6.61894	6.71899	6.73822	6.69698	6.60212	6.60772	6.72522	6.90234	6.56223	6.58502	6.4861
AMOTL1	6.66769	6.59529	6.52831	6.58841	6.62559	6.48316	6.5109	6.52426	6.63374	6.62412	6.65261	6.64372	6.61935	6.62359	6.77174	6.64368	6.60546	6.42928	6.60262	6.46206	6.50679	6.5484	6.55363	6.72074
AMOTL2	6.43504	6.647	6.54111	6.56159	6.55814	6.73699	6.58619	6.60309	6.47106	6.55007	6.5254	6.67549	6.70612	6.61204	6.5209	6.46758	6.65978	6.43598	6.54901	6.50416	6.62096	6.64103	6.70064	6.72129
AMPD1	6.53057	6.48745	6.60241	6.64556	6.50189	6.55065	6.43821	6.4583	6.48975	6.50831	6.41489	6.4455	6.53425	6.48759	6.42063	6.4071	6.41461	6.65873	6.47811	6.42396	6.4986	6.33857	6.51762	6.63235
AMPD2	6.60735	6.56	6.49707	6.47768	6.51702	6.53555	6.53405	6.53873	6.44249	6.40228	6.47654	6.41372	6.60092	6.50432	6.47232	6.58097	6.51118	6.49393	6.45592	6.55508	6.4792	6.47157	6.50358	6.50382
AMPD3	6.63132	6.77666	6.70206	6.65921	6.66639	6.7539	6.66309	6.64652	6.7163	6.66489	6.66568	6.63158	6.74209	6.74318	6.66941	6.66066	6.60343	6.65298	6.6792	6.67256	6.6393	6.55491	6.74064	6.67275
AMPH	6.55141	6.51388	6.53482	6.44811	6.49878	6.56343	6.6477	6.62727	6.70552	6.66521	6.67316	6.54358	6.68741	6.70278	6.59358	6.5909	6.50154	6.55232	6.49173	6.46547	6.58787	6.53705	6.57537	6.50794
AMT	7.93833	8.08878	7.94812	7.81019	8.09581	7.56526	8.04883	8.01357	7.75758	7.64846	7.76719	7.84413	7.51109	7.94095	8.22394	7.88106	8.15744	8.02893	7.747	7.86178	8.37671	8.10029	7.60361	7.89236
AMY1A	6.63219	6.72906	6.72999	6.63968	6.57427	6.74856	6.7765	6.68799	6.60385	6.69661	6.76969	6.70338	6.81023	6.78573	6.59955	6.72092	6.69274	6.68056	6.68734	6.64507	6.70384	6.79413	6.86425	6.78173
AMY1B	6.8639	7.11373	7.11579	7.13145	7.19782	7.4081	6.95341	7.14834	6.88403	7.15109	7.19965	7.13165	7.09762	7.16184	6.77067	7.02503	7.15035	7.15875	7.22574	7.023	7.00779	7.1539	7.10188	7.00099
AMY1C	9.46682	9.95122	9.29572	10.9733	9.26741	9.45351	9.53778	9.56478	9.42347	9.71911	10.4954	10.8816	11.1297	11.0882	9.59456	9.62518	9.71506	9.90534	11.2941	11.0561	9.39659	9.48761	11.198	11.3543
AMY2A	6.67921	6.56947	6.67079	6.6848	6.58021	6.57081	6.64437	6.61344	6.54985	6.45433	6.5702	6.63238	6.55137	6.52259	6.39809	6.59732	6.50056	6.44568	6.61465	6.61944	6.65098	6.44945	6.45354	6.41524
AMY2B	6.5812	6.67816	6.70398	6.74223	6.6893	6.55517	6.51413	6.5819	6.66677	6.44926	6.78559	6.71894	6.70179	6.63852	6.74408	6.68935	6.44349	6.68255	6.7497	6.68751	6.54607	6.59408	6.59352	6.73372
AMZ1	6.65137	6.60283	6.72303	6.80718	6.71399	6.6902	6.69206	6.65334	6.6608	6.63053	6.78665	6.72989	6.78888	6.8141	6.57385	6.86651	6.82226	6.8281	6.56864	6.81231	6.59979	6.7208	6.82032	6.91355
AMZ2	8.72672	8.82158	9.06077	8.73915	9.04012	8.85407	8.91427	8.69615	8.79159	8.8786	8.68817	8.68121	8.77629	8.69615	8.92761	9.23544	8.95582	8.77629	8.83435	8.73639	8.70571	8.83176	8.7621	8.80856
ANAPC1	7.13298	7.26549	7.31838	7.1984	7.26102	7.16546	7.2468	7.06519	7.09957	7.15555	7.03991	7.05605	6.96482	7.02435	7.38622	7.2788	7.39006	7.39947	7.32697	7.25597	7.48714	7.44009	7.22614	7.36707
ANAPC10	6.80816	7.15067	6.88879	7.1323	7.02698	6.94987	6.90938	7.11395	6.7578	7.01194	6.99867	6.9883	6.86028	6.90367	7.19174	7.36475	7.28533	7.17916	7.27703	7.36264	7.21088	7.20778	7.10678	7.06415
ANAPC11	7.31874	7.27354	7.3484	7.23725	7.30049	7.19695	7.30107	7.24205	7.19226	7.20605	7.18973	7.11006	7.19253	7.20008	7.30876	7.34523	7.27704	7.25394	7.24652	7.29901	7.27118	7.16072	7.12543	7.16598
ANAPC13	9.6579	9.45124	9.46133	10.1337	9.51498	9.46779	9.32449	9.76285	9.61742	9.91453	9.98137	10.1432	9.83471	9.83569	9.56558	9.36464	9.5537	9.76739	9.65121	9.66049	9.43979	9.43882	9.7401	9.96226
ANAPC2	7.20932	7.20275	7.33118	7.07231	7.29391	7.22339	7.28229	7.16892	7.14852	7.25726	7.1398	7.09591	7.15534	7.17493	7.21301	7.28871	7.19707	7.22677	7.23369	7.16288	7.20523	7.26703	7.13006	7.08754
ANAPC4	8.82387	9.01631	8.97319	8.74978	9.15833	8.73639	9.15549	8.69107	8.75953	8.73168	8.50431	8.73168	8.15785	8.70275	9.04298	8.99017	9.3379	9.05904	8.6494	8.68262	9.11302	9.21271	8.57988	8.74112
ANAPC5	9.98659	10.2082	10.0966	10.2831	10.3216	10.066	10.252	9.77577	9.80168	9.93257	9.66305	9.77998	9.61496	9.68315	10.2295	10.3418	10.4653	10.2327	10.3716	10.3089	10.3802	10.3623	10.2537	10.0312
ANAPC7	6.90449	7.0423	7.00173	7.00885	7.10077	7.04575	6.99375	6.93548	7.01096	6.90899	6.81182	6.89938	6.79661	7.07758	6.8498	6.80713	6.92987	7.0423	6.98885	6.89863	6.99155	6.98406	6.94598	6.9302
ANG	7.60094	7.64543	7.70238	7.64953	7.44809	7.6195	7.37691	8.17351	7.97127	7.93522	7.43722	7.36703	7.40964	7.84041	7.86507	7.71704	7.75047	7.38442	7.58661	7.51928	7.36448	7.99632	7.2649	7.18377
ANGEL1	7.27397	7.32562	7.3286	7.14678	7.21031	7.23044	6.91636	7.01194	7.22826	7.17492	7.01851	6.98544	7.28081	7.24118	7.22698	7.39189	7.43524	7.1629	7.24488	7.29172	7.46022	7.43415	7.44902	7.39322
ANGEL2	6.83739	7.07983	6.98064	7.67712	7.0155	6.9707	7.02593	7.06693	7.0696	7.19353	7.61036	7.64588	7.26327	7.79754	7.17132	7.27397	7.17624	7.23843	7.66289	7.59711	7.32006	7.15728	7.70369	7.84572
ANGPT1	6.805	6.7004	6.60929	6.90395	6.88552	6.78138	6.61725	6.68029	6.79747	6.83512	7.1122	6.90593	7.10476	6.95247	6.87899	6.61784	6.82411	6.71395	6.86896	6.78787	6.75545	6.84864	6.84891	6.65198
ANGPT2	6.35835	6.32084	6.48097	6.65468	6.60216	6.52918	6.48372	6.56936	6.47682	6.57191	6.33848	6.59661	6.55756	6.47689	6.72841	6.64201	6.54699	6.52315	6.44711	6.36998	6.4083	6.68516	6.57013	6.61101
ANGPT4	6.56247	6.48702	6.45143	6.51281	6.4746	6.41122	6.44934	6.38251	6.45839	6.31752	6.58034	6.45646	6.39602	6.35905	6.39648	6.35616	6.41652	6.37238	6.51717	6.53876	6.45674	6.5819	6.43257	6.45631
ANGPTL1	6.46612	6.51972	6.51221	6.45787	6.41785	6.44122	6.43923	6.29332	6.59939	6.41403	6.41851	6.55704	6.51821	6.49751	6.43984	6.36855	6.36993	6.55138	6.46665	6.46709	6.55462	6.57182	6.513	6.55153
ANGPTL2	6.50953	6.38509	6.61386	6.18052	6.35133	6.35704	6.42604	6.49961	6.52298	6.41977	6.43905	6.33009	6.61046	6.57209	6.48115	6.53115	6.4796	6.41947	6.21228	6.39655	6.29639	6.49309	6.60915	6.62702
ANGPTL3	6.49638	6.56958	6.51332	6.61423	6.38532	6.50121	6.57742	6.58193	6.58014	6.57317	6.47582	6.45607	6.52081	6.49081	6.48401	6.40909	6.55414	6.59226	6.60643	6.61524	6.47876	6.49066	6.37197	6.52321
ANGPTL4	6.63841	6.5707	6.69353	6.69863	6.68569	6.63868	6.70535	6.65381	6.64817	6.59393	6.59186	6.55819	6.56488	6.663	6.67902	6.74559	6.63662	6.60775	6.58072	6.52878	6.63017	6.64603	6.58751	6.59013
ANGPTL5	6.61447	6.55386	6.3835	6.60026	6.47718	6.51157	6.48544	6.51275	6.44581	6.52888	6.46489	6.42617	6.596	6.51121	6.45616	6.40675	6.50453	6.40908	6.50341	6.43707	6.52944	6.43717	6.52892	6.52313
ANGPTL6	6.93574	6.80783	6.80325	6.78739	6.86852	6.94933	6.86268	6.77796	6.82258	6.77237	6.89279	6.78638	6.90913	6.97565	6.92355	6.94966	6.88414	6.84467	6.87876	6.82128	6.8833	6.98612	7.02761	6.91374
ANGPTL7	6.64118	6.6728	6.69584	6.70419	6.72507	6.85686	6.84265	6.68965	6.65398	6.69248	6.68792	6.7442	6.63665	6.71271	6.69115	6.74661	6.73176	6.77604	6.62515	6.65543	6.7256	6.90426	6.67496	6.66458
ANK1	7.31298	6.95151	7.15401	6.98622	7.00272	7.52109	7.44879	7.04245	7.01327	6.94387	6.95986	6.94413	7.3599	6.93673	6.92558	6.78805	6.92343	7.08419	6.96225	7.02252	7.11885	6.81239	7.13179	7.05939
ANK2	6.68426	6.59546	6.71124	6.67173	6.72029	6.64787	6.71519	6.67283	6.75352	6.77238	6.81342	6.85021	6.659	6.56791	6.6778	6.76588	6.73265	6.73133	6.70735	6.63779	6.6959	6.62557	6.66708	6.71139
ANK3	7.07581	7.00062	6.91097	6.79844	6.99733	6.86318	6.8383	6.98089	6.77112	6.74068	6.85544	6.84579	6.67444	6.82119	6.89849	6.94731	6.96168	7.02641	6.86825	6.91595	7.14691	7.04993	6.91301	6.86222
ANKDD1A	6.90983	7.15875	6.86534	7.09392	7.03145	6.93574	7.00491	7.54896	7.12915	7.0208	7.13414	7.25013	6.79286	7.01686	7.00597	7.73129	7.03678	7.67464	7.10053	6.99207	7.00771	7.62105	6.7815	6.89112
ANKFN1	6.57037	6.59163	6.55233	6.51244	6.54589	6.51179	6.60766	6.65377	6.70762	6.77707	6.62775	6.61333	6.47012	6.52957	6.67508	6.61875	6.49359	6.70262	6.65357	6.59988	6.57	6.61276	6.59355	6.5822
ANKFY1	7.78963	7.78563	7.72072	7.81917	7.90534	7.66373	7.88401	7.70121	7.60962	7.66641	7.68882	8.26553	7.52085	7.87156	7.73816	7.67037	7.97599	7.86895	7.68963	7.63818	7.86035	7.82642	7.56479	7.65051
ANKH	6.71476	6.7034	6.91406	6.86928	6.81245	6.7963	6.79215	6.6598	6.69593	6.84183	6.70782	6.85147	6.70603	6.64123	6.70833	6.9388	6.8011	6.60845	6.78225	6.78827	6.81962	6.72552	6.83599	6.86732
ANKHD1	7.48198	7.64436	7.55661	7.4996	7.6448	7.71095	7.4678	7.66172	7.70263	7.62027	7.685	7.5191	7.55424	7.61893	7.6398	7.61244	7.67727	7.67627	7.49647	7.48678	7.58682	7.67513	7.51115	7.53917
ANKK1	6.72423	6.61456	6.33417	6.63376	6.67211	6.67627	6.58248	6.64465	6.57836	6.51536	6.57778	6.48375	6.4571	6.34581	6.58974	6.70051	6.70543	6.54326	6.47836	6.65551	6.57675	6.73843	6.62449	6.61812
ANKMY1	6.9878	7.3693	7.39777	7.17505	7.17521	7.24368	7.19931	7.20102	7.19387	7.06936	7.1055	7.01375	7.08687	7.0911	7.23332	7.305	7.20319	7.12676	7.10004	7.17155	7.25621	7.30366	7.23558	7.24347
ANKMY2	7.41374	7.71316	7.461	7.74209	7.77034	7.55467	7.77399	7.57152	7.53008	7.53944	7.53715	7.62055	7.58704	7.61573	7.54553	7.89437	7.84197	7.83057	7.74008	7.77315	7.98673	7.80882	7.84534	7.7743
ANKRA2	7.27666	7.37629	7.22468	7.32675	7.44998	7.39617	7.47681	7.48976	7.29572	7.48648	7.55541	7.36921	7.44839	7.37494	7.30532	7.45633	7.37924	7.45727	7.24662	7.31725	7.37966	7.50545	7.3877	7.31738
ANKRD1	6.33968	6.40446	6.42511	6.58339	6.38896	6.54592	6.33629	6.43756	6.25436	6.24988	6.24246	6.46829	6.24103	6.38946	6.40677	6.46356	6.48366	6.46688	6.42979	6.41652	6.35957	6.39801	6.38928	6.3686
ANKRD10	6.92955	7.0916	6.99434	7.3278	6.91727	6.87259	6.91388	7.11349	7.0703	7.12937	7.5128	7.46472	7.54173	7.42714	7.05967	7.10919	6.97409	6.94845	7.4928	7.41665	7.1477	7.10508	7.58055	7.6977
ANKRD11	6.30006	6.55835	6.60017	6.51002	6.65494	6.47876	6.48274	6.43645	6.40832	6.48364	6.46927	6.45004	6.55087	6.40564	6.54971	6.44503	6.3973	6.45091	6.49683	6.64726	6.54615	6.55066	6.52667	6.51529
ANKRD12	8.50431	8.53498	8.63621	8.68086	8.57158	8.61051	8.53701	8.65362	8.69144	8.78931	8.99194	8.8008	8.59535	8.75611	8.49454	8.72319	8.60179	8.6383	8.42554	8.63105	8.72585	8.67624	8.80497	8.99496
ANKRD13	10.7097	10.6965	10.1744	10.3658	10.3687	10.7644	10.6284	10.7301	10.7593	11.1369	11.5373	11.151	10.9426	11.1697	10.2861	10.1649	10.5026	10.4464	10.5799	10.5834	10.3765	10.2082	11.0176	10.5961
ANKRD13B	6.65616	6.66362	6.54712	6.49888	6.54227	6.65102	6.53454	6.54057	6.64983	6.58601	6.5932	6.56841	6.71539	6.58431	6.50756	6.7088	6.54394	6.52102	6.54091	6.60513	6.6096	6.65959	6.59782	6.70641
ANKRD13C	6.48685	6.60434	6.61463	6.80667	6.77284	6.45327	6.60775	6.62132	6.33405	6.63553	6.70835	6.68541	6.39137	6.39643	6.63395	6.9296	6.79863	6.73579	6.89415	6.76286	6.94078	6.88912	6.62104	6.70107
ANKRD13D	6.88782	6.85141	6.7969	6.80688	6.7513	6.82468	6.7303	6.89453	6.89313	6.81899	6.97654	6.95684	6.98442	7.06468	6.76173	6.74492	6.81427	6.76785	6.83898	6.7547	6.74271	6.76685	6.80644	6.8317
ANKRD15	6.52563	6.66457	6.58262	6.63489	6.67878	6.55615	6.57483	6.562	6.55826	6.61447	6.62155	6.51002	6.729	6.71205	6.56617	6.62024	6.71898	6.67053	6.7899	6.80937	6.6123	6.65553	6.87224	6.73008
ANKRD16	6.79167	6.97593	6.85293	6.97807	6.89425	6.81964	6.86671	6.91037	6.88003	7.00732	6.87455	6.92691	6.96303	6.91725	6.95143	6.95017	6.96894	6.89984	7.02298	6.97503	6.8775	7.06645	6.99069	6.97902
ANKRD17	6.96583	7.14019	7.00686	7.11495	6.9995	7.06645	7.20918	7.29305	7.02169	7.14556	7.31245	7.24752	6.98059	7.17135	7.06013	6.80036	7.18727	7.06951	7.18647	7.08046	6.96809	7.16204	7.01203	7.14615
ANKRD19	6.55948	6.61323	6.44511	6.37262	6.71479	6.71523	6.57187	6.59451	6.61568	6.59982	6.584	6.56965	6.49534	6.58315	6.82813	6.65432	6.57607	6.58229	6.57221	6.59874	6.54872	6.47711	6.4462	6.39141
ANKRD2	6.62358	6.49256	6.57348	6.51787	6.4678	6.46431	6.64134	6.58676	6.41015	6.39235	6.46307	6.5191	6.41185	6.33236	6.6078	6.54844	6.52796	6.52148	6.36096	6.44472	6.35714	6.59943	6.46083	6.37533
ANKRD20A2	6.35423	6.5354	6.42932	6.46367	6.41991	6.43079	6.39103	6.54355	6.40699	6.53984	6.41468	6.51166	6.58362	6.3751	6.65688	6.46152	6.5704	6.44835	6.60101	6.54443	6.56912	6.47549	6.53094	6.4966
ANKRD20A3	6.50037	6.6104	6.66424	6.56465	6.59803	6.57155	6.46744	6.538	6.62878	6.61639	6.51465	6.65357	6.53782	6.60338	6.58213	6.64176	6.60691	6.39697	6.7375	6.50856	6.49706	6.57956	6.5191	6.70221
ANKRD20B	6.66643	6.5618	6.55101	6.52773	6.52987	6.46034	6.52919	6.43308	6.49907	6.54872	6.54264	6.33691	6.7654	6.54872	6.40727	6.4196	6.45889	6.38525	6.46487	6.5562	6.42741	6.54199	6.56734	6.64754
ANKRD21	6.65978	6.59493	6.6661	6.51389	6.72108	6.68995	6.51189	6.53132	6.66076	6.60687	6.6397	6.55415	6.51114	6.49127	6.63387	6.63155	6.61265	6.62222	6.53405	6.59987	6.7157	6.68048	6.54355	6.65445
ANKRD22	7.83057	7.07377	6.60401	7.4188	7.35718	7.76044	7.21414	7.81364	7.0561	7.92447	7.28426	9.53937	7.72011	7.1821	6.8795	7.24646	7.26265	7.19407	8.12735	6.86399	6.83039	6.82016	6.75848	7.11486
ANKRD23	6.56697	6.58	6.67268	6.47561	6.60741	6.47618	6.64222	6.61075	6.55327	6.66261	6.60478	6.37327	6.68566	6.73176	6.60609	6.76407	6.69105	6.50509	6.52632	6.60341	6.60137	6.55237	6.74245	6.69533
ANKRD24	6.63995	6.75775	6.72192	6.82437	6.73604	6.59704	6.59795	6.67271	6.62069	6.65377	6.55232	6.71603	6.6843	6.71017	6.75843	6.56373	6.768	6.56432	6.79039	6.73252	6.56007	6.80976	6.61831	6.60105
ANKRD25	7.15716	7.05235	7.11382	7.04974	6.80572	7.34751	7.29778	6.83537	6.74375	6.64153	6.75092	6.83338	7.12844	6.57309	6.47174	6.84596	6.60997	6.58609	6.72155	6.88996	6.89249	6.7377	7.07733	6.94397
ANKRD26	6.47128	6.48368	6.46173	6.59611	6.54201	6.47366	6.47829	6.53201	6.61566	6.65909	6.44311	6.60076	6.53582	6.77445	6.41298	6.53314	6.6387	6.62662	6.57982	6.63174	6.50731	6.60869	6.65227	6.73737
ANKRD27	6.76338	6.66186	6.7752	6.9642	6.75327	6.71555	6.54791	6.6846	6.76677	6.78996	6.94545	6.84647	7.06441	6.94667	6.83087	6.79642	6.7262	6.7781	6.88378	6.95878	6.746	6.64378	7.11662	6.95916
ANKRD28	6.71293	6.62291	6.75453	6.69727	6.62126	6.62754	6.71341	6.55639	6.70875	6.86071	6.71967	6.87624	6.57895	6.76373	6.66868	6.74638	6.72376	6.60043	6.84184	6.88078	6.63462	6.79482	6.74936	6.77808
ANKRD29	6.52298	6.50545	6.50165	6.56354	6.43253	6.48677	6.4682	6.62685	6.31696	6.46415	6.43511	6.55102	6.42773	6.50692	6.58244	6.45529	6.65392	6.48492	6.58729	6.34642	6.43255	6.62967	6.40919	6.40894
ANKRD30A	6.43644	6.48016	6.48275	6.44574	6.39634	6.43317	6.41396	6.50149	6.34631	6.46658	6.42355	6.38792	6.50395	6.47557	6.43859	6.46967	6.45194	6.49875	6.41511	6.34715	6.45281	6.43967	6.46308	6.4548
ANKRD30B	7.96414	7.91831	8.03366	8.07482	7.91121	7.98685	7.92212	7.97984	8.02809	8.0526	8.32016	8.29259	8.08401	8.2209	8.11283	8.05983	8.10157	8.16624	8.1054	8.13966	8.0492	8.07272	8.05008	8.13996
ANKRD31	6.65387	6.44861	6.57606	6.56609	6.66134	6.6528	6.61727	6.56259	6.6681	6.66224	6.5404	6.71414	6.63565	6.58696	6.53153	6.55102	6.59424	6.56965	6.4476	6.53945	6.58291	6.52926	6.38134	6.58079
ANKRD32	6.83783	6.75321	6.60927	6.88403	6.7573	6.75916	6.67838	6.7102	6.90392	6.73679	7.12965	7.20651	7.17156	7.05106	6.64169	6.79202	6.82246	6.59801	6.96824	7.03242	6.7218	6.67169	6.84997	6.99294
ANKRD33	7.25337	7.35556	7.18406	7.71779	7.31355	7.71183	7.25068	7.61036	7.51347	7.82568	7.84594	7.9554	7.71104	8.01667	7.30902	7.3059	7.37254	7.14874	7.59303	7.38379	7.15668	7.20178	7.35166	7.21636
ANKRD35	6.80877	6.84628	6.85361	6.80511	6.74915	6.83239	6.79597	6.71552	6.73431	6.7112	6.8267	6.78572	6.66593	6.61556	6.84323	6.76642	6.56294	6.66769	6.66777	6.75668	6.89183	6.7616	6.67328	6.78469
ANKRD36	6.43877	6.53909	6.45299	6.4061	6.50706	6.40473	6.42785	6.40817	6.47177	6.54836	6.45248	6.53147	6.54733	6.48528	6.48634	6.5296	6.4275	6.41804	6.50088	6.47483	6.50995	6.41881	6.51477	6.48514
ANKRD37	6.87249	7.05266	6.92788	7.09793	6.96464	7.05922	7.09713	7.04667	6.74007	7.06968	7.01187	6.97618	6.72167	6.80881	7.12078	7.23967	6.96263	7.01793	7.21171	7.12035	7.11653	6.88207	6.79497	6.91303
ANKRD38	6.44188	6.5423	6.55069	6.41313	6.45846	6.52021	6.35698	6.40514	6.47935	6.42516	6.44209	6.59966	6.44831	6.32156	6.41315	6.37533	6.4031	6.40187	6.50678	6.53408	6.60974	6.39848	6.39846	6.50764
ANKRD39	7.07587	7.42971	7.22524	7.15401	7.48434	7.32393	7.28222	6.99846	7.06452	7.42219	6.89641	7.06441	6.90625	6.84658	7.28365	7.86986	7.39799	7.21335	7.25068	7.2349	7.28895	7.43172	7.04996	7.02327
ANKRD40	8.23493	7.81436	8.18235	7.80447	7.81933	7.82085	7.87981	7.81764	7.74008	7.61708	7.78953	7.54624	7.88486	7.48587	7.61527	7.92182	7.70766	7.62914	7.66854	7.71474	7.75552	7.7666	7.74904	7.76831
ANKRD41	6.64089	6.49842	6.5797	6.66088	6.4382	6.56858	6.68547	6.714	6.51444	6.50939	6.56601	6.50717	6.45561	6.55571	6.67808	6.63408	6.61464	6.53017	6.64231	6.61932	6.61364	6.57856	6.53039	6.58445
ANKRD42	6.47666	6.43164	6.46883	6.49451	6.52725	6.48936	6.52226	6.31336	6.40091	6.43462	6.47168	6.48961	6.41205	6.3086	6.4129	6.55042	6.47219	6.51126	6.36357	6.44777	6.76298	6.58733	6.28008	6.48986
ANKRD43	6.43645	6.35966	6.32319	6.45223	6.41554	6.24407	6.30143	6.33329	6.41695	6.4411	6.27201	6.47572	6.34412	6.42498	6.41799	6.22064	6.37311	6.26517	6.51724	6.42089	6.43935	6.25042	6.40872	6.36099
ANKRD44	6.54057	6.67777	6.59607	6.80574	6.6499	6.53078	6.62424	6.55791	6.76309	6.68923	7.08275	6.96193	6.72223	7.01127	6.50384	6.64825	6.62606	6.60215	6.92854	6.86081	6.64034	6.66111	6.94456	7.02886
ANKRD45	6.48536	6.46476	6.51017	6.53696	6.62282	6.53633	6.48593	6.59672	6.63624	6.52747	6.48161	6.4818	6.54204	6.40706	6.43257	6.51159	6.60633	6.47446	6.4161	6.36538	6.57181	6.51887	6.44401	6.57033
ANKRD46	7.17916	7.236	7.24226	7.24415	7.27216	7.26195	7.19407	7.1673	7.03433	7.34594	7.07747	7.1167	7.19329	7.18432	7.34357	7.27229	7.27666	7.49868	7.24153	7.4335	7.46299	7.41474	7.40796	7.37732
ANKRD47	6.66989	6.92097	6.77533	6.60395	6.97484	6.56172	6.73066	6.67034	6.79971	6.76157	6.76802	6.78783	6.54114	6.65826	6.69865	6.71662	6.77484	6.8639	6.79567	6.73416	6.86298	6.62874	6.74901	6.73944
ANKRD49	8.22705	8.24441	8.28019	8.33593	8.52889	8.41346	8.47473	8.25825	8.22705	8.54485	8.46517	8.28955	8.35582	8.38966	8.43461	8.48122	8.26973	8.38513	8.14097	8.32482	8.50514	8.52502	8.54354	8.38924
ANKRD5	7.06223	6.93399	6.98705	6.8329	7.02423	6.93722	7.04619	6.96138	6.8299	6.95852	6.71993	6.75068	6.61487	6.75385	6.87402	6.9326	6.96676	7.02062	6.87559	6.93722	7.09469	7.11317	6.86121	6.81384
ANKRD50	6.90057	6.99098	6.9056	6.91912	6.87184	6.91811	6.81802	7.16546	6.95084	6.86396	6.9288	6.82237	6.80361	7.10422	6.88142	6.9172	6.99986	6.86416	6.85084	6.8586	6.80853	7.02215	6.84098	6.85517
ANKRD6	6.68361	6.89271	6.62578	6.75725	6.71728	6.78715	6.88927	6.93089	6.66192	6.80265	6.79759	6.73692	6.63607	6.69878	6.73843	6.75107	6.85133	6.73182	6.74236	6.66902	6.80108	6.83908	6.71772	6.72227
ANKRD7	6.84448	6.7341	6.79296	6.6327	6.80333	6.65641	6.81668	6.67739	6.80342	6.80767	6.73847	6.61591	6.79833	6.72897	6.71079	6.7063	6.81548	6.64263	6.6226	6.64241	6.6089	6.53678	6.92928	6.77765
ANKRD9	6.51383	6.70627	6.37893	6.57545	6.50011	6.40499	6.52435	6.63132	6.43698	6.39738	6.66586	6.43995	6.48145	6.32829	6.44174	6.47217	6.47087	6.43852	6.61146	6.50157	6.54793	6.38555	6.65369	6.45428
ANKS1A	8.54668	8.42965	8.22049	8.39491	8.53546	8.59903	8.78694	9.2835	9.11004	9.12077	9.21695	8.82704	9.05456	8.88254	8.38448	8.21222	8.53194	8.56615	8.44305	8.34677	8.47706	8.43229	8.33118	8.31933
ANKS1B	6.64873	6.69453	6.57709	6.61424	6.56872	6.62189	6.52991	6.5739	6.63209	6.57782	6.53168	6.65509	6.68557	6.63433	6.61364	6.52855	6.56249	6.56246	6.70415	6.60787	6.63276	6.5143	6.64811	6.71264
ANKS3	6.37558	6.36857	6.32133	6.21916	6.35483	6.34949	6.33809	6.36757	6.3227	6.37858	6.34316	6.43932	6.4257	6.30669	6.35101	6.27239	6.34123	6.38193	6.50371	6.42482	6.45335	6.47325	6.31367	6.46105
ANKS4B	6.64104	6.45624	6.67001	6.47811	6.61033	6.56678	6.66424	6.58471	6.67536	6.43584	6.42192	6.49535	6.58648	6.48307	6.52864	6.56702	6.46237	6.57256	6.37974	6.49829	6.65395	6.36815	6.42587	6.52989
ANKS6	6.61155	6.67783	6.71062	6.66839	6.65749	6.59983	6.58661	6.7377	6.6827	6.53648	6.52404	6.53538	6.47542	6.46065	6.5839	6.64026	6.56175	6.57603	6.53979	6.57444	6.5836	6.70916	6.48975	6.57874
ANKZF1	7.99375	7.98463	8.10783	7.83992	8.23879	7.99575	8.02745	8.32746	8.15371	8.28393	8.34677	7.94686	8.00781	8.27647	8.14476	7.90175	8.10453	8.17557	7.94901	7.91622	8.1226	8.08458	7.90083	7.87413
ANLN	6.66293	6.70786	6.74878	6.76201	6.61605	6.77265	6.50679	6.66146	6.6432	6.68402	6.55945	6.80506	6.27332	6.25082	6.62767	6.60904	6.76747	6.51229	6.78886	6.77486	6.51829	6.53743	6.29609	6.48088
ANP32A	7.44507	7.43031	7.05523	7.44839	6.97183	7.20637	7.04686	7.3851	7.48757	7.92326	8.13552	7.84738	8.1958	8.31118	7.01167	7.04203	7.15701	7.24834	7.48168	7.36667	7.09276	6.9568	7.6951	7.63316
ANP32B	12.1123	11.898	11.8655	11.8458	11.7821	11.8179	12.2456	11.2311	11.2463	11.262	10.8388	10.9707	11.2311	10.9679	11.5407	12.1162	11.7755	11.4148	11.4636	11.7315	12.2334	11.716	11.8369	11.4901
ANP32C	6.63311	6.66687	6.6621	6.81279	6.66541	6.70892	6.67328	6.52797	6.66035	6.41445	6.8794	6.85945	6.96238	6.88016	6.58125	6.66476	6.59703	6.63287	6.89321	6.72009	6.69868	6.71713	6.8342	6.86038
ANP32D	6.54393	6.48321	6.51291	6.5077	6.57773	6.57574	6.49936	6.56983	6.41188	6.57749	6.44323	6.46405	6.36138	6.30363	6.61728	6.52133	6.50523	6.52178	6.34418	6.39928	6.23505	6.44923	6.44985	6.36215
ANP32E	6.73324	6.68452	6.83964	6.68094	6.55417	6.68736	6.5667	6.65913	6.61602	6.57364	6.64297	6.60326	6.8136	6.70633	6.6464	6.56571	6.5943	6.57212	6.65753	6.55647	6.58024	6.78123	6.69523	6.76384
ANPEP	10.0862	9.73189	9.66734	9.30882	9.5775	10.3643	9.59456	10.147	10.0061	10.5608	10.2082	9.87451	10.0382	10.1432	9.22204	8.69289	9.08735	9.63647	10.036	9.32008	8.91017	8.8436	9.44549	9.22835
ANTXR1	6.60881	6.6479	6.58772	6.57886	6.59503	6.59947	6.53351	6.60975	6.65681	6.60473	6.59874	6.59302	6.56113	6.5116	6.61188	6.54047	6.51231	6.61214	6.658	6.57708	6.64566	6.60088	6.53037	6.48517
ANTXR2	9.27263	9.11302	8.70068	8.96803	8.88827	9.45849	9.16414	9.30332	9.44373	9.73808	9.90096	9.52181	9.94962	9.68513	8.73104	8.43264	8.75865	8.72188	9.16307	9.25179	9.02654	8.52581	9.36289	9.11458
ANTXRL	6.39186	6.66869	6.49118	6.48474	6.55291	6.47802	6.37086	6.65167	6.58017	6.5123	6.51838	6.6097	6.58176	6.53939	6.69673	6.44633	6.50414	6.57004	6.63456	6.48295	6.72491	6.43171	6.55065	6.51937
ANUBL1	6.43036	6.48298	6.58026	6.45655	6.5957	6.50223	6.58601	6.43732	6.29261	6.59927	6.62185	6.63401	6.52497	6.60721	6.53888	6.58169	6.58824	6.65076	6.61841	6.53855	6.43194	6.57521	6.55151	6.67047
ANXA1	11.264	11.5084	11.3256	11.3455	11.4592	11.1697	11.2903	11.1125	11.2122	12.0153	11.1639	11.3036	11.1667	11.4088	11.3873	11.7901	11.4795	11.3662	11.3036	11.5839	11.6494	11.4901	11.3417	11.3803
ANXA10	6.58179	6.44094	6.65061	6.39133	6.2839	6.55272	6.49093	6.36349	6.4966	6.37243	6.4871	6.54417	6.40211	6.49786	6.50185	6.54914	6.51281	6.43855	6.54	6.53774	6.63474	6.44239	6.52396	6.48311
ANXA11	8.24239	8.10049	8.13166	7.97192	8.08066	8.38419	8.19129	8.46828	8.7288	8.82871	8.77694	8.46793	8.51279	8.81622	8.21528	8.06219	8.05799	8.04076	7.83615	7.86525	7.89356	8.1697	8.04352	7.92922
ANXA13	6.66529	6.58202	6.6406	6.69061	6.73614	6.71927	6.682	6.74931	6.69032	6.75717	6.68189	6.75818	6.74662	6.72759	6.64567	6.72948	6.69364	6.61664	6.6865	6.67973	6.67146	6.69142	6.65633	6.61176
ANXA2	7.10677	7.50146	7.17447	7.26145	7.16536	7.20756	7.11621	7.21309	7.13884	7.03471	6.89512	7.23013	7.11704	6.96832	7.28774	7.27124	7.44564	7.0133	7.39837	7.44906	7.39549	7.41458	7.21362	7.07412
ANXA2P1	6.72348	6.82575	6.87763	7.07913	6.76763	6.90376	6.75166	6.54315	6.69433	6.70402	6.88875	6.93215	6.68653	6.75818	6.94851	6.79501	6.66331	6.66439	7.02252	6.89305	6.8432	6.79213	7.02127	6.81592
ANXA2P3	6.85355	6.83103	6.77401	6.85959	6.65976	6.81471	7.049	6.87131	6.75458	6.65147	6.69561	6.84559	6.90738	6.94026	6.60328	6.62524	6.76218	6.9777	6.8875	6.89735	6.88965	6.75857	6.80297	6.86084
ANXA3	7.16042	6.99041	6.78551	7.2569	6.67519	6.73198	6.87965	7.65304	7.53754	7.58909	8.03628	8.17619	8.70189	8.41919	6.73932	6.54994	6.615	6.98248	8.02802	7.07306	6.73961	6.56421	7.32028	8.06391
ANXA4	6.49612	6.34313	6.5058	6.7253	6.51592	6.60097	6.71473	6.58239	6.606	6.65945	6.66057	6.72096	6.58572	6.58778	6.54149	6.72615	6.59101	6.68444	6.76831	6.60813	6.37459	6.58557	6.47728	6.65906
ANXA5	10.1812	10.4683	10.4449	10.411	10.6163	10.361	10.4993	10.4993	10.076	9.93722	9.20803	10.3375	10.3977	9.83064	10.4567	10.6185	10.8843	10.4164	10.2736	10.4146	10.3643	10.6062	10.0727	10.0671
ANXA6	6.61706	6.54584	6.49782	6.58232	6.50677	6.40625	6.64283	6.6308	6.53943	6.49267	6.68441	6.50896	6.67345	6.57493	6.42904	6.50648	6.59161	6.43659	6.57734	6.56466	6.63832	6.51559	6.50431	6.61663
ANXA7	7.85696	7.98601	7.97854	7.93236	7.94998	7.97188	8.0568	7.97923	7.94483	7.99269	7.93888	7.7173	7.82314	7.91447	7.91853	8.09004	7.96954	7.95334	7.86408	7.88177	8.00132	8.21123	8.11446	7.9547
ANXA8	6.61309	6.65913	6.51478	6.61902	6.77386	6.7781	6.65852	6.71932	6.56188	6.4348	6.70021	6.68563	6.50763	6.71228	6.66973	6.64526	6.66762	6.5859	6.67826	6.68176	6.5752	6.44771	6.57058	6.7153
ANXA9	6.60591	6.57325	6.57046	6.69137	6.48754	6.61168	6.59595	6.60134	6.63445	6.55499	6.55611	6.46518	6.67729	6.64195	6.55829	6.4926	6.59174	6.61342	6.62275	6.59996	6.49012	6.52848	6.53515	6.58029
AOAH	9.04925	8.34929	8.73548	8.67624	8.52982	8.62799	8.47782	8.80032	8.91289	8.89031	9.34795	9.33264	9.51977	9.45124	8.93108	8.64382	8.37001	9.10403	9.06703	8.52982	8.44482	8.5094	8.54082	8.84202
AOC2	6.61766	6.75297	6.62516	6.68087	6.68584	6.68798	6.77233	6.68128	6.72369	6.77698	6.75476	6.73932	6.68836	6.67943	6.60946	6.66761	6.632	6.66171	6.7247	6.77205	6.76867	6.68055	6.59195	6.58719
AOC3	6.70367	6.6764	6.71311	6.74882	6.5694	6.70685	6.70974	6.70813	6.56814	6.78766	6.73608	6.83095	6.73174	6.9072	6.59718	6.77741	6.57641	6.75556	6.72481	6.64335	6.62377	6.58917	6.7262	6.72893
AOF1	6.59371	6.51835	6.68476	6.68461	6.58279	6.61605	6.58946	6.79789	6.82686	6.58743	6.59643	6.77585	6.59105	6.47879	6.73911	6.70923	6.70951	6.52204	6.75256	6.71695	6.46972	6.56858	6.57702	6.52416
AOF2	8.03526	8.33369	8.19858	8.4097	8.25153	8.22181	8.20976	8.09638	8.10179	8.04074	7.75075	8.0794	7.86443	8.18235	8.49556	8.40687	8.59699	8.50193	8.45395	8.43509	8.62487	8.58544	8.37575	8.46517
AOX1	6.58533	6.70093	6.68835	6.42333	6.52403	6.67774	6.59598	6.43453	6.65804	6.71702	6.56659	6.59027	6.72367	6.78252	6.5976	6.67473	6.49938	6.68991	6.61628	6.6265	6.48647	6.58707	6.75267	6.67616
AOX2	6.51682	6.5658	6.44522	6.46518	6.41063	6.36677	6.65647	6.37704	6.46562	6.48681	6.518	6.47145	6.53397	6.51052	6.54079	6.41963	6.4398	6.56422	6.63352	6.38686	6.57026	6.51522	6.4807	6.49078
AP1B1	7.38138	7.6981	7.52986	7.567	7.59501	7.84774	7.5128	7.83992	7.58394	7.55569	7.64525	7.65839	7.51258	7.55995	7.80181	7.72632	7.80023	7.49681	7.89903	7.66047	7.69132	7.87816	7.43622	7.56424
AP1G1	8.20393	8.02714	8.03343	8.1589	7.93059	8.22153	8.16229	8.23406	8.15785	8.28769	8.32384	8.01061	8.43813	8.65246	7.82817	7.99738	7.92182	7.81019	7.98734	7.89437	7.82036	7.95568	8.08638	8.11657
AP1G2	7.50303	7.6598	7.63955	7.35652	7.67285	7.4471	7.42117	7.46101	7.58532	7.42334	7.48405	7.56292	7.57346	7.64071	7.5672	7.38957	7.62915	7.59913	7.59264	7.58626	7.52508	7.50694	7.53552	7.62211
AP1GBP1	7.16657	7.16242	7.28964	7.21335	7.36079	7.12762	7.1481	7.19614	6.97673	7.13303	7.17156	7.28697	7.27548	7.18491	7.27786	7.12702	7.27304	7.23892	7.21623	7.25495	7.34892	7.12856	7.31089	7.46973
AP1M1	9.57935	9.71803	9.71588	9.53458	9.71588	9.63127	9.61054	9.86995	9.73284	9.85745	9.6058	9.56923	9.73098	9.69976	9.77901	9.60682	9.89361	9.6579	9.7649	9.71668	9.50388	9.78807	9.51328	9.51793
AP1M2	6.60453	6.73404	6.63625	6.57357	6.71276	6.54791	6.65554	6.74081	6.69615	6.57062	6.60217	6.67001	6.69733	6.73654	6.61436	6.57636	6.69933	6.64192	6.774	6.63828	6.59676	6.52027	6.54886	6.70779
AP1S1	6.9714	7.13502	7.13597	7.01274	7.02526	7.00333	7.03876	6.94189	6.86097	6.97298	6.9548	6.95444	6.75929	7.06326	7.09024	7.03361	7.07989	7.04461	7.12288	7.07951	7.04823	7.0297	6.96928	6.94345
AP1S2	10.6668	10.6716	10.8188	10.5094	10.3746	10.7684	10.5325	10.8472	10.2599	10.4326	9.95219	10.1391	10.1592	10.1402	10.8412	10.8388	11.1407	10.8888	10.6271	10.575	10.652	10.9379	10.4449	10.2782
AP1S3	6.54157	6.59311	6.52686	6.64015	6.51992	6.70181	6.54548	6.49971	6.62044	6.71546	6.58175	6.55894	6.73788	6.7198	6.74494	6.86747	6.58901	6.60202	6.56491	6.7416	6.65496	6.54705	6.82253	6.72224
AP2A1	8.02633	7.7164	7.87148	7.66627	7.57433	7.6964	7.68032	7.52837	7.59604	7.33349	7.42112	7.35	7.66802	7.45589	7.21008	7.57436	7.38259	7.4287	7.38814	7.52652	7.59144	7.39303	7.67366	7.49514
AP2A2	6.86376	6.99599	6.73983	6.85525	6.99391	6.78361	6.91817	6.9373	6.75748	7.07653	6.7815	6.86942	6.70251	6.98592	6.99524	6.88705	7.08392	6.99345	7.008	7.00387	7.0446	6.97902	6.65672	6.74028
AP2B1	7.82452	7.86986	7.99004	7.6525	7.9171	7.7729	7.99456	7.61591	7.5425	7.64694	7.38999	7.72324	7.58884	8.11107	7.82085	8.0499	7.92788	8.0191	7.68281	7.6173	7.728	7.70113	7.4236	7.61427
AP2M1	10.1896	9.69425	10.0606	9.6129	9.7041	9.76638	9.89936	9.41497	9.30815	9.12025	9.11688	8.97769	9.59535	9.07474	9.2835	9.68513	9.37391	9.31244	9.00761	9.52717	9.47761	9.37457	9.75588	9.34342
AP2S1	11.5768	11.4229	11.6716	11.1601	11.2424	11.3034	11.3782	10.7984	10.8504	10.3718	10.606	10.7979	11.0038	10.5603	11.1755	11.3111	11.2701	11.0042	11.0567	11.2228	11.2802	11.254	11.3526	11.0875
AP3B1	8.47617	8.64257	8.59284	8.65109	8.63923	8.92235	8.72764	9.07093	8.85621	9.01384	8.72319	8.69951	8.55201	8.61546	8.99084	8.58544	8.91289	8.82192	8.67738	8.59406	8.76788	8.6383	8.43317	8.61198
AP3B2	6.60541	6.47363	6.60656	6.59406	6.52845	6.55015	6.54153	6.62119	6.5524	6.5658	6.50916	6.53344	6.55163	6.47918	6.63683	6.62974	6.72173	6.63185	6.47523	6.4273	6.61715	6.6966	6.4245	6.54043
AP3D1	8.0751	8.01614	8.27252	8.16941	8.32132	8.25153	8.06292	8.14245	8.11328	8.02117	7.93546	8.01614	8.00605	8.00643	8.09989	8.03323	8.08416	8.11876	8.27208	8.14097	8.16029	8.19925	7.81857	7.86322
AP3M1	7.41401	7.38203	7.36349	7.31105	7.39497	7.52195	7.40938	7.31623	7.36493	7.31605	7.29492	7.24856	7.17304	7.28942	7.40283	7.28703	7.49909	7.4341	7.23181	7.26832	7.40293	7.56671	7.26799	7.37277
AP3M2	7.6368	7.8071	7.95742	7.55638	7.96024	7.78163	7.91857	7.61389	7.77315	7.75733	7.47874	7.49019	7.23728	7.61195	7.86934	8.53019	7.97127	7.90653	7.76457	7.73175	8.13283	8.14986	7.50902	7.62377
AP3S1	8.78694	8.73915	8.56378	8.7432	8.66387	8.61913	8.58765	9.04569	8.87495	8.60562	9.07222	8.7386	9.21417	8.52179	8.68086	8.49027	8.43317	8.62546	8.76461	8.77023	8.63052	8.59903	8.81952	8.89712
AP3S2	7.22574	7.17767	6.85536	7.07271	7.06607	6.96807	7.20596	7.44451	7.24283	7.40524	7.11373	7.05874	7.3014	7.27127	7.35651	7.07058	7.0994	7.039	7.22385	7.10818	7.05492	7.30578	7.1162	7.07831
AP4B1	8.76586	9.13918	8.96437	8.80134	9.00453	8.69615	9.08199	8.87075	8.54219	8.8275	8.7032	8.66831	8.49887	8.65411	9.11231	9.11004	9.04443	8.92539	8.88594	8.95513	9.3333	9.2963	8.63419	8.88044
AP4E1	7.54624	7.62665	7.56544	7.67242	7.57228	7.47476	7.67565	7.59987	7.33734	7.55496	7.58592	7.52804	7.44171	7.3801	7.61052	7.72303	7.67144	7.62721	7.55283	7.41802	7.77341	7.70766	7.58314	7.58006
AP4M1	6.61274	6.69121	6.68203	6.67591	6.6168	6.57535	6.71161	6.73212	6.62027	6.6853	6.49684	6.60581	6.67086	6.64139	6.60909	6.62296	6.69942	6.54201	6.71728	6.66831	6.66791	6.48874	6.47971	6.46134
AP4S1	6.71195	6.58523	6.74526	6.66776	6.8342	6.57502	6.58746	6.73672	6.62559	6.70165	6.67465	6.64873	6.58287	6.59786	6.67837	6.6082	6.6026	6.81295	6.72755	6.69132	6.67376	6.82318	6.57377	6.57812
APAF1	9.78807	9.82541	9.40268	10.2122	9.45039	10.0429	10.1088	10.0896	10.2379	10.5056	10.7481	10.4479	10.7803	10.7184	9.55186	8.74752	9.52717	9.78593	10.1256	10.0825	9.57143	9.6485	10.5108	10.4787
APBA1	6.55987	6.64497	6.65765	6.72537	6.63263	6.66779	6.77089	6.67127	6.66993	6.7465	6.74326	6.72638	6.8254	6.88342	6.70266	6.84682	6.5746	6.60597	6.72626	6.63177	6.6327	6.76265	6.88756	6.80449
APBA2	6.7128	6.87393	6.8366	6.91987	6.91875	6.71565	6.9169	6.88563	6.94431	6.83624	7.0393	6.92304	6.60405	6.82731	6.91888	6.79571	6.99905	6.71477	6.99932	6.99461	6.9071	6.81083	6.77705	6.76007
APBA2BP	6.99022	6.99961	7.03329	6.96978	6.94065	7.07258	6.9617	6.80973	7.09504	6.98026	7.04861	6.89598	6.89469	6.91185	7.13673	6.97935	6.97027	7.06774	6.97356	7.00251	7.09028	6.99384	6.81795	6.87808
APBA3	8.97462	9.1647	9.2422	8.75412	9.25433	9.25098	9.13146	8.68538	9.03885	8.59833	8.59786	8.8157	8.76728	8.45889	9.19379	8.89356	9.15086	9.18854	9.03558	9.10753	9.37795	9.2422	8.87203	8.49421
APBB1	6.50122	6.50997	6.47178	6.51197	6.48437	6.53861	6.56288	6.42963	6.47302	6.48981	6.46593	6.47269	6.55379	6.56856	6.52365	6.56779	6.56532	6.58719	6.53825	6.48596	6.59274	6.45788	6.52008	6.55881
APBB1IP	10.8056	10.5608	10.575	10.1933	10.5892	10.8722	10.3703	10.9404	11.0862	11.2332	10.8188	10.411	10.8412	10.7669	10.3375	9.75784	10.3733	10.3325	10.4683	10.0075	10.1419	10.1046	10.2844	10.4954
APBB2	6.58409	6.56982	6.65568	6.47173	6.5469	6.47459	6.60013	6.48555	6.41306	6.54307	6.51485	6.51469	6.70272	6.64207	6.5555	6.54836	6.58268	6.63437	6.52881	6.42956	6.56257	6.51277	6.67447	6.57235
APBB3	9.63318	9.68862	9.65651	9.2371	9.81608	9.79063	9.72556	10.0959	9.9183	9.69855	9.7233	9.39043	9.39144	9.65013	9.83179	9.00453	9.56144	9.6294	9.26662	9.1018	9.58996	9.90534	9.25879	9.46779
APC	6.8107	6.70272	6.88671	6.78148	6.74549	6.68527	6.72312	6.81109	6.7188	6.79413	6.7956	6.8873	6.87646	6.84771	6.62753	6.68622	6.88788	6.79645	6.58854	6.83629	6.72731	6.71908	6.66503	6.83957
APC2	6.51094	6.60405	6.59176	6.40855	6.52786	6.64816	6.65416	6.55931	6.57518	6.60176	6.69252	6.53316	6.56746	6.49001	6.4975	6.39694	6.68041	6.49504	6.73248	6.65488	6.455	6.45914	6.44806	6.38274
APCDD1	6.44898	6.62861	6.67076	6.75753	6.61923	6.50596	6.58655	6.8285	6.6488	6.76195	6.70968	6.53915	6.48277	6.60198	6.61757	6.66449	6.66801	6.64246	6.65269	6.54643	6.68893	6.62621	6.54148	6.61566
APCS	6.6319	6.47208	6.59276	6.54392	6.4201	6.58467	6.5266	6.61278	6.51814	6.50327	6.69259	6.67173	6.46638	6.45251	6.54346	6.5656	6.63753	6.54403	6.57892	6.44814	6.70012	6.60777	6.44265	6.51857
APEG1	6.46666	6.56448	6.46849	6.51376	6.74098	6.4928	6.51504	6.67992	6.72042	6.55666	6.48623	6.51468	6.5078	6.59798	6.64695	6.66457	6.75228	6.74566	6.60143	6.66503	6.6895	6.56835	6.69358	6.60159
APEH	9.04569	9.09927	9.12077	8.95917	9.02317	8.85955	8.97769	8.95154	8.8157	8.81473	8.63105	8.78453	8.77735	8.94276	9.11302	8.98719	9.2013	9.13261	9.20038	9.13452	9.02483	9.10466	8.81426	8.70275
APEX1	9.23032	9.46241	9.63647	9.25098	9.60682	9.38753	9.24893	9.14674	9.06077	9.03188	8.60179	8.69663	8.63683	8.71619	9.58923	9.28912	9.71072	9.39043	9.50709	9.62862	9.35749	9.89361	9.62045	9.33407
APEX2	7.6499	7.69735	7.69358	7.54197	7.64504	7.66432	7.66588	7.75941	7.41546	7.60643	7.3198	7.45325	7.44234	7.50763	7.75412	7.46165	7.74955	7.74488	7.65983	7.76098	7.7651	7.81175	7.54378	7.5868
APH1A	8.8652	9.13645	9.03885	8.81952	9.0567	8.97152	9.01697	9.06526	8.75656	9.1811	8.82225	8.91017	8.88439	8.99643	8.96803	9.16609	9.06934	8.97462	9.13379	8.84548	8.84899	8.93444	8.86632	8.74752
APH1B	7.78834	7.46077	7.46001	7.54378	7.50687	7.80381	7.50415	8.11826	8.59437	8.20251	8.3452	8.0185	8.03343	8.30002	7.785	7.84831	7.83162	7.64525	7.55922	7.4985	7.43582	7.59123	7.55667	7.56544
API5	8.4612	8.85821	8.74609	8.72802	8.93051	8.72468	8.84764	8.5444	8.40072	8.62395	8.18807	8.54591	8.31118	8.48173	8.86252	8.87075	9.015	8.738	8.76788	8.76975	8.98121	9.08976	8.91071	8.83328
APIN	6.32564	6.43477	6.38826	6.5809	6.41708	6.42088	6.44526	6.52889	6.52211	6.46973	6.54932	6.4982	6.57743	6.46168	6.63623	6.41979	6.59743	6.46582	6.44526	6.37152	6.46794	6.55715	6.54612	6.59278
APIP	7.47301	7.58826	7.42819	7.55736	7.57828	7.59743	7.37477	7.55817	7.52448	7.49868	7.36213	7.57029	7.50012	7.27809	7.65491	7.42414	7.68828	7.66209	7.8479	7.96139	7.59553	7.66244	7.71986	7.4208
APITD1	6.67205	6.76944	6.66539	6.82028	6.71866	6.69736	6.70472	6.70179	6.67078	6.56795	6.62808	6.68728	6.60136	6.60776	6.74627	6.70238	6.68055	6.70283	6.84304	6.67556	6.75424	6.75955	6.7294	6.75612
APLN	6.69524	6.6239	6.68793	6.56844	6.63578	6.61842	6.6279	6.72058	6.74433	6.59778	6.64152	6.59212	6.86366	6.80886	6.699	6.50227	6.78338	6.46422	6.64488	6.6035	6.69919	6.67736	6.69163	6.79577
APLP1	6.46679	6.36485	6.58751	6.47559	6.34726	6.66972	6.55783	6.41564	6.46767	6.39525	6.45606	6.56285	6.49662	6.49543	6.59686	6.56723	6.70916	6.52217	6.4881	6.41806	6.56219	6.63132	6.48404	6.37891
APLP2	7.85075	7.96916	8.02281	8.11876	7.64906	8.17332	7.85709	8.38412	8.18144	8.47352	8.64795	7.99328	8.61913	8.88482	7.99767	8.06092	7.81412	7.94563	8.09743	7.95014	7.80059	7.91401	7.93927	7.98034
APM-1	6.4555	6.36595	6.39835	6.59923	6.37811	6.39131	6.27125	6.43998	6.26363	6.37646	6.56802	6.47726	6.57891	6.6385	6.44022	6.32465	6.41905	6.27828	6.58015	6.37338	6.53964	6.37604	6.65723	6.57816
APOA1	6.54871	6.74631	6.61882	6.6833	6.59631	6.81207	6.72332	6.67059	6.7674	6.65218	6.73296	6.56365	6.71418	6.81624	6.70962	6.69152	6.75267	6.66035	6.71023	6.67174	6.68741	6.72526	6.63987	6.753
APOA1BP	7.30013	7.39233	7.5252	7.57058	7.42697	7.38418	7.31237	7.20999	7.09399	7.18983	7.16252	7.36884	7.15621	7.234	7.57282	7.48011	7.50563	7.48434	7.65337	7.5115	7.51347	7.47048	7.38158	7.52263
APOA2	6.27501	6.44267	6.40257	6.39954	6.54662	6.43759	6.5166	6.54272	6.39616	6.44239	6.31835	6.571	6.27325	6.36993	6.4555	6.49216	6.45762	6.27653	6.4802	6.16322	6.4877	6.49315	6.39738	6.38099
APOA4	6.34017	6.28492	6.47462	6.52104	6.38625	6.35668	6.17589	6.37353	6.32781	6.4723	6.35104	6.4208	6.38301	6.30871	6.30626	6.47065	6.44698	6.32912	6.34273	6.46321	6.41232	6.41679	6.48102	6.31539
APOA5	6.65807	6.77376	6.63681	6.80061	6.85343	6.70104	6.76729	6.66268	6.60218	6.73109	6.70938	6.85494	6.70484	6.60336	6.70466	6.70267	6.70859	6.57281	6.62536	6.68175	6.78144	6.60481	6.68515	6.72878
APOB	6.60425	6.67254	6.62486	6.64363	6.68468	6.51357	6.58002	6.70144	6.71223	6.66729	6.61299	6.76704	6.76273	6.63372	6.69268	6.61898	6.68027	6.66441	6.7136	6.78207	6.79101	6.70165	6.60344	6.65951
APOB48R	8.5146	8.45788	8.21281	8.01576	8.26791	8.53987	8.44434	8.79258	8.97769	9.16681	8.65832	8.32323	8.75412	8.8483	8.14518	8.06559	8.15113	8.31434	8.1851	7.85709	7.82995	8.11107	7.97347	8.01309
APOBEC1	6.5887	6.52093	6.61489	6.52163	6.59849	6.52947	6.57759	6.60101	6.55941	6.61353	6.51737	6.54395	6.39375	6.49565	6.50394	6.35483	6.59249	6.74426	6.52363	6.50292	6.52195	6.44727	6.54122	6.52967
APOBEC2	6.72083	6.3987	6.40917	6.49622	6.3314	6.40033	6.32966	6.38099	6.33961	6.43089	6.57332	6.47524	6.45898	6.31017	6.32142	6.42901	6.24909	6.43651	6.50743	6.48013	6.37502	6.47313	6.45415	6.45066
APOBEC3A	6.70151	6.48751	6.67046	7.42125	6.61934	6.54944	6.57319	6.60761	6.51263	6.94376	7.59615	7.44298	7.95742	7.64821	6.63578	6.73399	6.52277	6.82195	7.00131	6.89717	6.57986	6.67965	7.28762	7.06499
APOBEC3B	6.5241	6.50849	6.55401	6.56748	6.64243	6.58206	6.647	6.67139	6.60747	6.9696	6.41144	6.54131	6.61117	6.59215	6.50885	6.49394	6.50316	6.46628	6.91912	6.78435	6.61539	6.59797	6.44628	6.52414
APOBEC3C	7.42414	7.35944	7.6279	7.37389	7.31762	7.07161	7.37439	6.92444	6.76671	7.40641	7.0254	7.20004	6.9984	7.09307	7.16053	7.64083	7.34732	7.18603	7.36353	7.47197	7.2738	7.06774	7.34673	7.15446
APOBEC3D	6.73687	6.78877	6.78783	6.85109	6.79437	6.90133	6.81548	6.75711	6.71914	6.86627	6.73752	6.88632	6.86311	6.99584	6.62458	6.91908	6.76189	6.85759	6.73871	6.83798	6.73671	6.83131	6.97643	6.93561
APOBEC3F	6.87895	7.03934	7.07147	7.08912	6.9274	6.99878	6.89522	6.96918	6.9448	6.99987	6.88629	7.05534	6.86448	6.75187	7.14959	7.04827	7.12112	7.17459	7.20735	7.24784	6.99044	7.17415	6.93223	7.00027
APOBEC3G	8.08003	8.29026	8.27757	8.26193	8.61617	8.02574	8.29128	7.84978	7.7097	7.89287	7.46352	8.29066	7.72358	7.54378	7.98891	8.49237	8.42445	8.42445	8.25481	8.24927	8.62395	8.20683	7.98734	7.9435
APOBEC4	6.5648	6.36108	6.46748	6.39169	6.40832	6.48017	6.47276	6.42609	6.48279	6.57632	6.5471	6.43861	6.70608	6.5567	6.41974	6.44134	6.51945	6.55455	6.45026	6.48993	6.47719	6.36315	6.55201	6.5432
APOC1	6.84908	6.88034	6.96885	6.86097	6.89359	7.01066	6.97344	6.89605	6.89764	6.81817	6.91811	6.98486	6.88882	6.96442	6.88833	6.93777	6.88438	6.98356	6.8807	6.982	6.8747	6.85469	6.90527	6.88016
APOC2	6.63239	6.55775	6.43018	6.55582	6.39009	6.44116	6.48376	6.63489	6.56206	6.39615	6.52455	6.47311	6.5269	6.44311	6.37154	6.40704	6.39198	6.46597	6.70826	6.51373	6.40038	6.3125	6.54406	6.46751
APOC3	6.62535	6.60923	6.70576	6.63065	6.70577	6.69801	6.77934	6.67186	6.52111	6.75922	6.62378	6.65784	6.64946	6.67537	6.61907	6.53852	6.60262	6.6388	6.56194	6.65457	6.8115	6.53227	6.59362	6.77262
APOC4	6.3481	6.47326	6.55077	6.51402	6.39701	6.51592	6.44448	6.58667	6.52175	6.50004	6.30759	6.44124	6.54263	6.56705	6.47881	6.57388	6.44093	6.48601	6.43322	6.48662	6.47918	6.49629	6.53572	6.57554
APOD	6.69802	6.80474	7.01705	6.82229	6.9693	6.88982	6.83954	6.81595	6.8121	6.9763	6.91902	6.78212	6.93428	6.91035	6.81245	6.8079	6.79938	6.86805	6.81245	6.82174	6.77666	6.66691	6.89692	6.95995
APOE	6.53069	6.49689	6.46416	6.45033	6.53235	6.5035	6.43398	6.51726	6.50051	6.49229	6.5361	6.38686	6.59008	6.61736	6.51642	6.54927	6.4219	6.54791	6.3965	6.58232	6.35889	6.63335	6.53032	6.6254
APOF	6.71038	6.60989	6.79093	6.62382	6.62689	6.57585	6.51909	6.58443	6.43665	6.6684	6.6281	6.59223	6.60122	6.60142	6.55854	6.53546	6.69278	6.43116	6.55142	6.65614	6.63067	6.72162	6.68033	6.44049
APOH	6.68239	6.64139	6.60504	6.48039	6.55624	6.58661	6.43036	6.54063	6.50007	6.54728	6.55397	6.41381	6.55858	6.62822	6.54582	6.52695	6.53192	6.45909	6.50893	6.52947	6.43513	6.49626	6.53436	6.55382
APOL1	6.81454	6.61012	6.59908	6.70983	6.73731	6.68709	6.64484	6.66227	6.72719	6.74738	6.68373	7.08442	6.7371	6.69313	6.72722	6.58678	6.75634	6.69868	6.82152	6.68261	6.59449	6.65807	6.60628	6.71495
APOL2	6.8399	6.7788	6.67878	6.66319	6.7945	6.75241	6.71215	6.69365	6.69583	6.788	6.73093	6.81889	6.64183	6.71733	6.7264	6.625	6.75075	6.63102	6.77588	6.70635	6.6871	6.6877	6.66424	6.65904
APOL3	7.11522	7.19644	7.30739	7.26129	7.40313	7.21791	7.3195	7.07168	7.0039	7.18729	6.92869	7.29041	6.94072	7.04042	7.40445	7.29421	7.36248	7.36212	7.29661	7.19619	7.48125	7.33605	7.20666	7.25234
APOL4	6.58479	6.57095	6.5973	6.61098	6.5434	6.51603	6.59882	6.62561	6.58222	6.55696	6.6106	6.57878	6.63972	6.70157	6.56377	6.64438	6.4681	6.50372	6.5982	6.53635	6.6335	6.67984	6.72274	6.66597
APOL5	6.4732	6.51386	6.52092	6.4359	6.38572	6.49078	6.44966	6.40465	6.47555	6.53122	6.41116	6.4748	6.33609	6.29583	6.45666	6.47018	6.41342	6.53563	6.50276	6.40564	6.52632	6.46908	6.51767	6.41865
APOL6	6.94176	6.93866	6.96708	7.03235	7.11286	7.03433	7.00463	6.76038	6.64604	6.92712	6.90995	7.86526	6.98711	6.86771	6.99261	7.18024	7.19939	7.18097	7.0378	6.9863	7.27963	6.92314	6.93673	7.14455
APOLD1	6.34299	6.16466	6.26867	6.19292	6.50355	6.38679	6.45787	6.3422	6.32114	6.34244	6.3046	6.30183	6.52522	6.43852	6.50937	6.40828	6.30796	6.43516	6.39807	6.42364	6.42219	6.45568	6.61965	6.3767
APOM	6.73116	6.70379	6.73832	6.67022	6.70743	6.83228	6.79486	6.66689	6.68478	6.53705	6.66662	6.81488	6.96371	6.7411	6.76933	6.69448	6.69757	6.79146	6.84284	6.70144	6.64383	6.57339	6.79915	6.76415
APP	7.42937	7.28341	7.34472	7.34774	7.26905	7.27033	7.31289	7.36079	7.31307	7.11665	7.18408	7.21602	7.35526	7.28933	7.25059	7.26634	7.27788	7.36289	7.15163	7.32614	7.32087	7.15742	7.41537	7.37967
APPBP1	7.46564	7.55122	7.52526	7.4901	7.6418	7.47507	7.56253	7.37573	7.23376	7.4409	7.2912	7.23366	7.32193	7.30776	7.65028	7.68598	7.58176	7.6238	7.53346	7.51989	7.64454	7.66344	7.67496	7.66868
APPBP2	6.78953	6.70188	6.69586	6.93866	6.73353	6.84473	6.72309	6.77134	6.87597	6.82991	6.86697	6.93979	6.77556	6.77277	6.77008	6.80866	6.85701	6.91666	6.88266	6.93074	6.74252	6.69193	6.8076	6.81885
APPL	8.1676	7.96952	8.29743	7.9041	7.7566	7.98536	7.97014	7.84015	7.92475	7.89176	7.82759	7.78893	8.00513	7.75097	7.81998	7.86351	7.79309	7.7052	7.87413	7.8433	7.82888	7.73334	8.12448	8.11594
APRIN	7.01787	6.95877	6.9791	6.99374	6.86612	7.01775	6.93393	7.03452	7.02553	7.15289	7.22752	7.10148	7.10487	7.28698	6.97275	7.0036	6.96702	7.16806	7.05348	6.99248	7.05223	6.97918	7.01831	7.07246
APRT	8.5767	8.77733	9.28144	8.68722	9.03271	8.71876	8.73746	8.58048	8.46636	8.36087	8.11211	8.46795	8.33788	8.40179	9.19558	9.16427	8.99769	9.12526	9.04184	9.15574	9.01895	9.29432	8.89838	8.90079
APS	7.344	7.13741	7.03621	7.09176	6.9617	7.37286	6.97383	7.43443	7.74533	7.32006	7.54896	7.15203	7.40402	7.46232	6.9142	7.01783	7.03062	7.17753	7.47246	7.17767	6.93411	7.02503	7.06616	7.08727
APTX	6.72381	6.83824	6.80908	6.88496	6.64014	6.73607	6.78715	6.65248	6.69015	6.85312	6.78775	6.76529	6.61063	6.81993	6.60205	6.80591	6.69931	6.69835	6.8075	6.72384	6.87619	6.69995	6.76736	6.74572
APXL	6.68053	6.71733	6.66935	6.55809	6.56051	6.60242	6.61675	6.72173	6.55007	6.72387	6.65023	6.53889	6.77999	6.73833	6.72662	6.62754	6.64937	6.56756	6.69215	6.75575	6.64043	6.59041	6.73801	6.77459
APXL2	6.35224	6.54485	6.36212	6.4288	6.18142	6.40392	6.20745	6.50671	6.39308	6.49391	6.3719	6.42399	6.32801	6.30592	6.25704	6.30825	6.45512	6.32156	6.45182	6.53531	6.44511	6.31937	6.53797	6.30791
AQP1	7.01416	6.86461	7.03489	7.02153	6.79728	6.78792	6.72544	6.69032	6.62198	6.79737	6.71906	6.6507	6.57946	6.64136	6.72797	6.83683	6.81126	6.59825	6.78847	6.79056	6.74349	6.64464	6.76041	6.74521
AQP10	6.81249	6.7551	6.8892	6.77625	6.92701	6.82977	6.83231	6.72504	6.83023	6.811	6.79396	6.7686	6.6775	6.77595	6.85312	6.87752	6.90713	6.92979	6.68706	6.85959	6.86117	6.85187	6.83794	6.70414
AQP11	6.42947	6.52391	6.55857	6.55244	6.47247	6.60696	6.50094	6.57541	6.52606	6.52926	6.68916	6.64203	6.515	6.49513	6.65773	6.5269	6.62088	6.67766	6.57593	6.68464	6.45726	6.49279	6.47517	6.61984
AQP12A	6.76581	6.59039	6.65501	6.8481	6.72848	6.86004	6.76657	6.95813	6.79413	6.954	6.92664	6.89676	6.69845	7.0387	6.70382	6.65086	6.81373	6.78913	7.01352	6.90335	6.67568	6.68588	6.67597	6.7339
AQP2	6.65577	6.59539	6.67318	6.62728	6.66394	6.60403	6.49509	6.85986	6.47802	6.60057	6.64399	6.60329	6.65867	6.63576	6.59223	6.60892	6.71237	6.50668	6.55425	6.5449	6.76159	6.51323	6.60307	6.64851
AQP3	6.72092	7.03126	6.84425	7.14032	6.9285	6.7113	6.72002	6.80748	6.53951	7.07248	6.80036	6.97964	6.83794	6.93708	6.9806	6.65698	6.84655	6.8864	7.28562	7.16918	7.02311	6.83962	7.16211	7.10764
AQP4	6.41833	6.43891	6.53533	6.53515	6.49479	6.47125	6.48409	6.5338	6.44898	6.55501	6.48106	6.41771	6.45231	6.33603	6.50614	6.57524	6.42562	6.47501	6.50564	6.47428	6.4823	6.38344	6.39669	6.40972
AQP5	6.29873	6.3611	6.3651	6.35969	6.39103	6.34839	6.46691	6.24648	6.40582	6.20188	6.4178	6.4217	6.31765	6.20462	6.26914	6.42148	6.46197	6.28359	6.36118	6.33009	6.50648	6.48522	6.33592	6.34551
AQP6	6.52298	6.60205	6.58165	6.58439	6.623	6.55907	6.56362	6.56827	6.64407	6.55274	6.53734	6.58703	6.68168	6.63022	6.68166	6.64642	6.6288	6.58946	6.46892	6.57987	6.57197	6.67986	6.71961	6.65695
AQP7	6.8422	6.69227	6.93528	6.73953	6.80929	6.79047	6.96719	6.86074	6.79593	6.83239	6.79337	6.68931	6.7077	6.61625	6.7999	6.89714	6.82447	7.03968	6.63797	6.7573	6.98421	6.75614	6.75818	6.67648
AQP7P1	6.5622	6.55469	6.37945	6.41221	6.59815	6.42952	6.55229	6.48709	6.50626	6.43112	6.52765	6.49892	6.73751	6.65474	6.42197	6.62117	6.66131	6.3761	6.43422	6.5002	6.49605	6.41904	6.51255	6.8013
AQP7P2	6.55804	6.53772	6.54679	6.60013	6.60875	6.55293	6.45571	6.66804	6.49758	6.51384	6.57812	6.54565	6.49533	6.48954	6.44107	6.66607	6.49584	6.52621	6.6782	6.53356	6.55176	6.48855	6.52757	6.60336
AQP8	6.61465	6.66533	6.56603	6.65934	6.64802	6.63712	6.71256	6.66102	6.71743	6.55861	6.63931	6.62483	6.54714	6.51562	6.76838	6.63794	6.70268	6.61017	6.65373	6.64207	6.67541	6.6829	6.53712	6.52736
AQP9	12.6148	12.3472	11.9411	12.2908	11.9726	12.6995	11.9062	13.3553	13.4194	13.4194	13.7492	12.8886	13.3553	13.278	12.1901	11.3081	11.7642	12.2165	12.2854	12.0116	11.7611	11.4754	12.3588	12.5012
AQR	7.84848	7.9308	8.00959	7.91294	8.13657	8.06321	7.88652	7.9282	7.85391	7.96952	7.58554	7.90106	7.78264	7.75758	8.24091	8.07966	8.05033	8.0589	7.80682	7.89903	8.02643	7.96371	7.84572	7.91794
AR	6.73984	6.62305	6.65451	6.71931	6.61659	6.68735	6.64332	6.58406	6.70723	6.5798	6.61093	6.66327	6.69995	6.64727	6.59474	6.62508	6.68072	6.64459	6.6266	6.63933	6.71416	6.61892	6.65455	6.61973
ARAF	8.13238	7.84451	8.01614	7.87014	8.05067	8.03526	8.00401	8.21198	8.06783	8.22153	7.89176	7.85583	7.74234	8.13759	7.95854	7.87816	7.9641	7.82452	7.9015	7.87395	7.86507	7.8647	7.78264	7.87339
ARC	6.64051	6.76739	6.70268	6.82583	6.68908	6.7886	6.88941	6.80539	6.80386	6.73619	6.74999	6.79198	6.75583	6.51741	6.4974	6.62078	6.57772	6.63906	6.60409	6.74456	6.66337	6.63774	6.59688	6.55562
ARCN1	9.5087	9.66204	9.71668	9.50212	9.7401	9.74527	9.63318	9.72803	9.7463	9.69564	9.51498	9.53078	9.49786	9.5775	9.64628	9.41073	9.65121	9.51165	9.67685	9.58017	9.7233	9.75507	9.44458	9.54801
ARD1A	8.39574	8.58314	8.88827	8.71088	8.5679	8.69951	8.82832	8.52889	8.67341	8.70189	8.3906	8.64428	8.39985	8.5734	8.79368	8.79671	8.73699	8.71619	8.78694	8.69904	8.79671	8.75518	8.66545	8.78625
AREG	6.6385	6.51407	6.51441	6.58402	6.66834	6.58513	6.73187	6.55998	6.67041	6.45168	6.61564	6.40189	6.43889	6.42842	6.61773	6.68922	6.54811	6.6909	6.52527	6.59544	6.57013	6.73695	6.41122	6.46809
ARF1	8.72768	8.63436	8.56779	8.70614	8.4967	8.57892	8.61459	8.66012	8.62865	8.52091	8.7079	8.55338	8.66485	8.5343	8.54945	8.47689	8.56041	8.51473	8.6493	8.65583	8.46834	8.55975	8.63302	8.50868
ARF3	8.39491	8.66884	8.24584	8.43555	8.20604	8.57206	8.14399	8.66342	8.543	8.47991	8.81473	8.4143	9.06988	9.01876	8.27497	8.15305	8.25528	8.36052	8.63002	8.60107	8.25825	8.18386	8.63923	8.64184
ARF4	8.80486	8.73011	8.77877	8.82802	8.49516	8.55553	8.50157	8.78846	8.61352	8.65861	8.84375	8.65934	8.87304	8.46171	8.65757	8.68797	8.49849	8.53961	8.71241	8.68468	8.46675	8.41773	8.67033	8.617
ARF5	9.56144	9.46037	9.3925	8.97261	9.28406	9.39144	9.27412	9.4561	9.5047	9.35085	9.17678	9.02204	9.39659	9.25805	9.31939	9.5263	9.27035	9.29572	9.05165	8.99643	9.08976	9.06034	9.00148	8.98905
ARF6	6.70941	6.64995	6.64878	6.71536	6.75657	6.74381	6.66844	6.56769	6.78917	6.70024	6.63729	6.69271	6.60285	6.65878	6.59987	6.49512	6.54183	6.64932	6.72419	6.66493	6.74263	6.47063	6.56157	6.46581
ARFGAP1	7.5247	7.57828	7.44576	7.36283	7.57104	7.60481	7.45589	7.83357	7.66047	7.88262	7.57228	7.36902	7.29995	7.79585	7.70804	7.50155	7.843	7.58634	7.70182	7.46493	7.49648	7.61427	7.31762	7.19695
ARFGAP3	8.02355	8.00959	7.7938	7.96281	8.04522	7.99979	8.06707	8.56669	8.48433	8.42853	7.98536	7.99738	8.23406	8.19858	8.15042	8.01171	7.89339	8.06874	8.19045	7.92661	7.87496	7.91497	7.9269	8.21019
ARFGEF1	8.78625	8.95103	8.71893	8.80444	8.75562	9.01106	8.90782	9.18577	9.06263	9.00395	9.21271	8.95463	9.1712	9.21075	8.92888	8.68218	8.97152	8.85291	8.78225	8.85084	8.97769	8.81635	8.89787	9.14793
ARFGEF2	6.45574	6.5974	6.74638	6.75007	6.69851	6.59701	6.60855	6.57462	6.55111	6.58716	6.67354	6.70291	6.53571	6.54708	6.52288	6.71532	6.70774	6.67529	6.85732	6.80459	6.59874	6.67425	6.47945	6.54507
ARFIP1	7.50134	7.48409	7.46731	7.88085	7.5307	7.70744	7.56966	7.61059	7.87946	7.7958	7.97948	8.15871	7.92199	8.04431	7.40838	7.34247	7.5935	7.49252	7.72825	7.67961	7.40991	7.39669	7.92692	7.71373
ARFIP2	6.89061	6.77327	6.68167	6.62694	6.68717	6.76187	6.84484	6.7256	6.61957	6.66335	6.51774	6.7436	6.98596	6.68399	6.72928	6.53802	6.67423	6.67047	6.66907	6.73761	6.78215	6.65825	6.58898	6.7048
ARFRP1	6.92771	6.83361	6.82088	6.68491	6.75334	6.80101	6.76796	6.71367	6.76901	6.86672	6.79682	6.8243	6.65499	6.77864	6.82913	6.71056	6.81027	6.70372	6.88779	6.76919	6.85658	6.75482	6.78404	6.67955
ARG1	8.86252	7.72548	7.03361	8.12301	7.73287	7.46448	8.35385	10.131	9.82633	11.1036	10.5162	9.32735	9.41497	7.46691	7.63421	7.36493	7.01817	7.79115	7.21285	7.27576	7.27146	7.12727	7.50715	8.3298
ARG2	7.15987	7.00558	7.02662	6.96521	6.79218	6.91093	7.10351	6.94871	6.82621	6.8783	6.83735	6.90247	6.73999	6.70281	6.92024	6.9194	6.86982	6.86907	6.80353	6.87767	6.92908	6.81156	6.79372	6.78759
ARG99	6.75941	6.63602	6.80967	6.69072	6.82578	6.69661	6.7841	6.82245	6.79707	6.73844	6.72177	6.72063	6.74826	6.59928	6.72823	6.85945	6.78217	6.7951	6.57043	6.68687	6.64736	6.6767	6.69565	6.73098
ARGFX	6.6333	6.62975	6.64784	6.50673	6.56724	6.61218	6.66746	6.63377	6.7916	6.54999	6.48842	6.55311	6.72935	6.73934	6.80736	6.66478	6.63422	6.5452	6.59656	6.54833	6.72229	6.51747	6.65373	6.60469
ARGFXP2	6.57518	6.64905	6.64756	6.49064	6.4666	6.61416	6.65206	6.4571	6.58437	6.34454	6.52738	6.63549	6.66003	6.66157	6.48387	6.48534	6.59789	6.34581	6.6012	6.6419	6.60318	6.59895	6.64801	6.59512
ARHGAP1	9.93594	10.0369	10.0301	9.9087	10.2175	10.2844	10.1663	10.1921	10.236	10.1497	9.96783	10.1036	10.0838	10.0335	10.3286	10.0838	9.99596	10.0002	10.1731	10.2405	10.361	10.3312	10.029	9.99462
ARHGAP10	6.9679	7.15843	6.90067	6.82172	7.25913	6.90961	7.26837	6.95219	6.77057	6.91888	6.8329	6.91438	6.88665	6.92373	7.05587	7.18796	7.11864	6.97726	7.07758	7.20559	7.25659	7.21857	6.71153	7.0261
ARHGAP11A	6.4525	6.5366	6.50796	6.48455	6.42436	6.52779	6.5308	6.50038	6.4514	6.49912	6.53898	6.51209	6.55325	6.46262	6.60216	6.53771	6.58082	6.56245	6.48	6.48878	6.50921	6.52195	6.49593	6.46529
ARHGAP12	6.80889	6.87217	6.71694	7.08458	7.00648	7.0402	6.57128	7.00091	6.79831	6.84257	7.31123	7.05292	7.0126	7.12808	6.83057	7.04919	6.97077	6.89518	7.07712	7.05018	7.03251	6.80063	7.11426	7.236
ARHGAP15	9.99223	9.8236	9.80518	9.76739	9.8282	10.0742	9.81716	9.92663	10.8543	10.3375	10.3216	9.76739	9.95328	10.1073	9.82452	9.73893	9.53458	9.71588	9.86091	9.78241	9.90534	9.97801	10.1088	9.99311
ARHGAP17	8.11028	8.13126	8.2261	8.05355	8.19065	8.11997	8.18414	7.8908	8.04555	7.95487	7.79434	7.95178	7.79273	7.82218	8.44294	8.1415	8.37249	8.30978	8.17748	8.28771	8.24981	8.49532	8.08394	8.14278
ARHGAP18	6.56426	6.55811	6.56386	6.70179	6.64022	6.62507	6.64198	6.6801	6.505	6.46281	6.8084	6.77984	6.7126	6.76853	6.66167	6.42749	6.56428	6.55607	6.687	6.7	6.59767	6.68607	6.76155	6.83456
ARHGAP19	8.40284	8.54044	8.08878	8.19858	8.39866	8.62395	8.35345	9.09234	8.94938	9.23158	9.30966	8.58073	8.89436	9.38071	8.21522	7.96173	8.18386	8.55558	8.15042	8.19255	8.15409	7.94069	8.24356	8.50747
ARHGAP20	6.54669	6.65963	6.45557	6.48313	6.58046	6.65128	6.5008	6.50896	6.59722	6.56666	6.58287	6.70004	6.41002	6.43055	6.54655	6.36557	6.54732	6.53632	6.45669	6.49424	6.52018	6.58939	6.4949	6.48029
ARHGAP21	8.19858	8.69992	8.38285	8.9167	8.21678	8.49479	8.19193	8.18582	8.49121	8.38247	8.69013	8.45994	8.36008	8.28633	8.42677	8.25934	8.52094	8.62344	8.61815	8.75611	8.51123	8.27757	8.89535	8.53144
ARHGAP22	6.66442	6.49499	6.57578	6.51229	6.64832	6.58667	6.56704	6.51402	6.67215	6.76589	6.57301	6.6457	6.43101	6.46508	6.69832	6.7546	6.55192	6.73667	6.61447	6.71821	6.46982	6.64952	6.44937	6.63838
ARHGAP23	6.5579	6.62258	6.50592	6.5876	6.52099	6.47855	6.49207	6.52604	6.59382	6.5096	6.60196	6.57015	6.56923	6.55175	6.58125	6.55697	6.45895	6.62378	6.51218	6.53765	6.55496	6.525	6.52901	6.49612
ARHGAP24	7.15068	6.97476	6.93995	6.99663	6.80754	7.19611	6.88702	7.52186	7.67326	7.48387	7.59388	7.05272	7.41565	7.46094	6.88641	6.71131	6.92674	7.12155	6.93667	6.93665	6.86271	7.07827	6.98198	7.18181
ARHGAP25	8.2646	8.21651	8.17093	8.23085	8.19868	8.34489	8.27755	8.20706	8.41934	8.31908	8.3414	8.41736	8.38296	8.3838	8.1163	7.92923	8.18575	8.21992	8.22461	8.23632	8.14462	8.1788	8.30935	8.30159
ARHGAP26	7.18392	6.97895	6.99155	7.03155	6.90104	7.36652	6.80677	7.45945	7.38999	7.77561	7.58362	7.34992	7.54314	8.03419	7.09294	7.01127	7.1018	7.11415	7.1924	7.13568	6.76556	6.86612	7.1523	7.23892
ARHGAP27	9.9875	10.1933	9.95563	10.0928	10.0133	10.2041	10.0489	10.5211	10.8098	10.687	10.669	10.5126	10.292	10.7284	10.2958	9.35454	10.2599	10.3838	10.2295	10.1481	9.7933	10.0245	9.68067	10.0061
ARHGAP28	6.42672	6.31232	6.31702	6.31438	6.36545	6.35943	6.37401	6.27921	6.36599	6.32526	6.37473	6.30556	6.38897	6.36388	6.33438	6.31777	6.32905	6.30213	6.31238	6.22919	6.35477	6.3489	6.37629	6.36596
ARHGAP29	6.49782	6.53531	6.38782	6.54025	6.52367	6.51642	6.5707	6.56196	6.37962	6.65469	6.45257	6.52576	6.37037	6.51129	6.33815	6.38906	6.64929	6.47517	6.5043	6.29482	6.51453	6.62954	6.39676	6.43116
ARHGAP30	9.41743	9.67111	9.72002	9.52516	9.81359	9.81356	9.7056	9.8664	9.91342	9.71282	9.89476	9.77463	9.96107	9.84291	9.84754	9.48269	9.57833	9.6469	9.59847	9.65367	9.82944	9.57574	9.63115	9.8679
ARHGAP4	10.8269	10.9945	10.8439	10.6469	10.9887	10.7625	10.8585	11.0093	10.6831	10.812	10.7593	10.6005	10.6537	10.7625	11.0806	10.8037	11.094	10.9632	10.812	10.9086	11.0473	11.1952	10.7644	10.8566
ARHGAP5	6.85784	6.78267	6.94943	6.9028	6.82566	6.88792	6.9109	6.86738	6.7181	6.71671	6.66411	6.75818	7.01425	6.88545	6.80498	6.90148	6.80554	6.82911	6.82574	6.77912	6.82422	6.91132	6.96966	6.92176
ARHGAP6	6.75992	6.81593	6.82909	6.81285	6.71092	6.86753	6.75862	6.75439	6.85123	6.82555	6.8014	6.84976	6.76982	6.80749	6.80267	6.77178	6.71449	6.86667	6.76821	6.70542	6.76001	6.68154	6.79927	6.81318
ARHGAP8	6.80151	6.76607	6.75986	6.70402	6.79751	6.81282	6.86982	6.83889	6.87213	6.63122	6.64415	6.79437	6.78158	6.66272	6.76118	6.67266	6.88183	6.6735	6.62532	6.74558	6.74286	6.79116	6.76674	6.63024
ARHGAP9	11.3455	11.4498	11.0806	11.311	11.0674	11.7196	10.8768	11.3417	11.6241	11.6613	12.2334	11.6405	11.6745	11.9475	10.8188	10.3962	10.7015	11.0204	11.1263	11.2387	10.8543	10.8977	11.4359	11.178
ARHGDIA	9.72556	9.81608	9.7839	9.82031	10.1088	9.73189	9.83471	9.93516	9.53937	10.0692	9.49535	9.73284	9.55268	9.76638	10.0429	10.4037	10.0085	9.85061	10.2685	9.94592	9.84709	9.96523	9.82723	9.84606
ARHGDIB	14.091	14.4841	13.9473	14.1844	14.1341	14.5387	14.24	14.6393	14.5882	15.097	14.5882	14.4458	14.3464	14.8919	14.1579	14.3104	14.049	14.2705	14.2132	14.0303	14.0303	14.3104	13.9643	14.0127
ARHGDIG	7.29262	7.08546	7.225	6.86721	7.26077	6.98237	7.06585	7.01496	7.17767	6.85748	6.87046	6.90163	6.89119	6.86295	7.10433	7.10818	7.07576	7.10208	6.92805	6.87799	7.06529	6.96263	6.81388	6.84859
ARHGEF1	7.71683	8.10221	7.61195	7.45248	7.73515	7.70113	7.77922	7.7773	7.82783	7.79816	7.92156	7.77703	7.81128	8.25708	7.76742	7.55079	7.81385	7.83915	8.07333	7.59775	7.6853	7.57282	7.32048	7.74627
ARHGEF10	7.06626	6.62773	6.63081	6.60353	6.63779	6.42351	6.50114	6.48056	6.41129	6.45072	6.60333	6.53353	6.8903	7.19551	6.56689	7.38641	6.7546	6.50328	6.61674	6.72321	6.54777	6.48483	6.53836	6.43056
ARHGEF10L	6.78832	6.7337	6.64908	6.66095	6.69904	6.64979	6.75438	6.74091	6.61632	6.67328	6.72953	6.68544	6.60347	6.59951	6.69221	6.71151	6.67888	6.71372	6.63699	6.67467	6.6199	6.73341	6.57163	6.57528
ARHGEF11	6.93853	6.77055	6.77657	6.82583	6.74339	6.95511	6.86045	6.88393	6.94638	7.00476	6.81495	6.75303	6.90137	6.90417	6.68808	6.80815	6.88956	6.89191	6.87068	6.69922	6.68151	6.73606	6.85998	6.76783
ARHGEF12	6.86582	6.75591	6.83459	6.98935	6.67121	7.04238	7.08524	6.85402	6.74845	6.66985	6.83001	6.70671	6.70574	6.70291	6.70241	6.87716	6.76371	6.86369	6.81798	6.84535	6.88515	6.73836	6.74362	6.65494
ARHGEF15	6.79185	6.77606	6.7077	6.74603	6.75634	6.80054	6.78215	6.73949	6.88838	6.72561	6.70008	6.71546	6.54977	6.63985	6.70511	6.8274	6.71085	6.82995	6.70705	6.68583	6.87553	6.66902	6.5906	6.60109
ARHGEF16	6.65694	6.50321	6.50596	6.39479	6.50869	6.38611	6.58634	6.45074	6.41748	6.3387	6.29108	6.50161	6.70842	6.6062	6.53911	6.41179	6.37298	6.56647	6.37822	6.5494	6.50732	6.40343	6.70268	6.69724
ARHGEF17	6.68799	6.57147	6.5825	6.57433	6.50467	6.61715	6.58081	6.74452	6.51252	6.50125	6.64814	6.62204	6.60245	6.4962	6.5376	6.56756	6.5747	6.56034	6.68954	6.72074	6.67621	6.61754	6.48059	6.51081
ARHGEF18	10.361	10.8284	10.7465	10.549	10.8328	10.8952	10.5892	10.4239	10.9583	10.547	10.4267	10.5094	10.6005	10.4311	10.9867	10.5678	10.8952	10.7993	10.8606	10.7803	10.9189	11.2387	10.6792	10.797
ARHGEF19	7.15261	7.25677	7.35266	7.08665	7.33135	7.19297	7.24968	7.0532	7.24769	6.99128	6.96769	7.12881	6.74587	7.05626	7.28445	7.33279	7.3043	7.32874	7.21721	7.22721	7.59638	7.41677	7.12571	7.10746
ARHGEF2	11.9411	11.8507	11.7556	11.6838	11.879	12.1901	11.9594	11.7524	12.1805	12.1382	11.6241	11.6294	11.7433	11.8541	11.9817	11.1297	11.9289	11.9147	11.5168	11.5475	11.7901	11.8596	11.5342	11.5297
ARHGEF3	10.4666	10.6469	10.821	10.4723	11.1012	10.3102	10.954	10.3001	10.0348	10.5735	9.54629	10.2861	9.9422	9.96523	10.9212	11.3196	11.3608	10.9811	10.4554	10.7499	11.4498	11.0806	10.5056	10.7389
ARHGEF4	6.30791	6.41353	6.43751	6.31419	6.4365	6.58993	6.42793	6.44653	6.31398	6.35461	6.29309	6.42645	6.41872	6.4087	6.46248	6.44096	6.52477	6.47316	6.46136	6.31632	6.44472	6.45311	6.42051	6.36843
ARHGEF5	6.52561	6.74007	6.60053	6.56086	6.57345	6.61381	6.57385	6.56213	6.6483	6.5936	6.60273	6.61144	6.41947	6.54032	6.56664	6.6275	6.61491	6.61954	6.64259	6.51564	6.68458	6.67835	6.57208	6.48777
ARHGEF6	10.4736	10.7329	10.5094	10.2489	9.73893	10.3339	10.6965	10.201	9.84939	10.4094	9.99867	9.86692	10.0097	9.88651	9.8375	10.8188	10.518	10.3977	10.3183	10.2241	10.7159	10.9054	10.0109	10.3301
ARHGEF7	7.21408	7.16057	7.25327	7.19065	7.32647	7.23826	7.29013	7.37844	7.3128	7.23379	7.2689	7.27812	7.2214	7.26605	7.23063	7.29304	7.31731	7.30039	7.29837	7.22716	7.34364	7.43902	7.2284	7.21316
ARHGEF9	7.38854	7.21607	7.62665	7.13346	7.24804	7.17837	7.35059	7.10077	7.30754	7.08665	7.10377	7.16199	7.44982	7.11305	7.20742	7.31411	7.09816	7.23575	6.99384	7.06343	7.12628	7.18075	7.31252	7.29284
ARID1A	8.2111	8.16192	8.16653	8.09132	8.18031	8.13926	8.18804	8.24471	8.34065	8.16226	8.22071	8.16252	8.19862	8.05125	8.24235	8.01996	8.1539	8.10486	8.10889	8.11376	8.21671	8.28734	7.98979	8.08326
ARID1B	6.66091	6.64148	6.53265	6.69837	6.58818	6.67954	6.63062	6.57628	6.63395	6.61724	6.71482	6.59727	6.77623	6.71759	6.61071	6.73472	6.67199	6.61698	6.71119	6.66073	6.63367	6.69305	6.78963	6.80845
ARID2	6.66829	6.71195	6.60763	6.67828	6.63539	6.61297	6.5854	6.74293	6.63943	6.77366	6.92287	6.89646	6.52005	6.76313	6.80686	6.74118	7.01605	6.69878	6.83748	6.95287	6.92766	6.7719	6.69281	6.68519
ARID3A	10.3539	10.1243	9.65236	9.6686	9.85745	10.5735	10.1701	10.652	10.6537	10.8349	10.1379	9.90096	10.3673	10.5735	9.65439	9.32323	9.84825	9.9875	9.75784	9.54076	9.22928	9.50634	9.51044	9.5775
ARID3B	8.50407	8.83589	8.55385	8.51327	8.62759	8.99295	8.71893	8.96197	9.1138	9.00802	8.85821	8.67569	8.84067	8.75833	8.70707	8.26193	8.53701	8.66179	8.41719	8.45102	8.68262	8.62936	8.31706	8.32263
ARID3C	6.58713	6.57055	6.63996	6.48288	6.46049	6.535	6.64141	6.43439	6.38818	6.37998	6.42146	6.50127	6.29416	6.4452	6.55127	6.49982	6.50269	6.25907	6.45518	6.5752	6.4438	6.47851	6.4446	6.3877
ARID4A	7.08754	7.01586	6.79036	7.30257	6.9207	7.022	7.00215	7.2398	7.21548	7.4231	7.85646	7.57149	7.78524	7.78209	7.07766	6.96596	7.14571	7.15728	7.2987	7.39739	6.99028	6.87571	7.362	7.57335
ARID4B	6.91755	6.87429	6.80388	7.17182	7.0026	6.85692	6.92075	7.00304	7.14205	7.00935	7.63163	7.39251	7.29417	7.1656	6.84492	6.83098	6.90441	6.9665	7.12872	7.18832	6.99592	6.83904	7.18735	7.25677
ARID5A	6.89166	6.92444	6.92626	6.76805	6.88584	6.97726	7.02456	7.12129	7.08674	7.08237	7.01512	6.96859	7.00664	6.95963	6.98259	6.98995	6.83727	7.04758	6.86725	6.73926	6.85917	6.90995	7.01285	6.79833
ARID5B	7.73903	8.28422	8.16894	8.09026	8.38513	8.1726	8.18003	8.29423	8.05798	8.20085	8.05418	8.26073	7.75787	7.61546	8.29273	8.66884	8.50014	8.34209	8.23154	8.26819	8.61488	8.25981	8.08416	8.38364
ARIH1	7.35634	7.5472	7.31806	7.55496	7.25454	7.58661	7.4401	7.51258	7.47899	7.57322	7.90682	7.67036	7.58433	7.53217	7.11116	7.46778	7.25756	7.27261	7.30622	7.51393	7.24164	7.15244	7.49494	7.345
ARIH2	8.63923	8.56184	8.82513	8.56278	8.92489	8.63283	8.88185	8.41682	8.64131	8.3292	8.35475	8.3932	8.45545	8.17969	8.86726	9.10854	8.82832	8.83389	8.41876	8.80185	9.2229	9.00311	8.56141	8.61866
ARL1	7.1732	7.31994	7.36094	7.3828	7.48757	7.30286	7.56206	7.30211	7.29519	7.46887	7.13993	7.33774	7.2095	7.28426	7.54798	7.53538	7.47555	7.51303	7.54754	7.50983	7.51324	7.66777	7.36683	7.34534
ARL10	6.63306	6.86263	6.97971	6.8158	6.6873	6.8339	6.80047	6.70719	6.71919	6.7493	6.78133	6.80449	7.02102	6.86156	6.73716	6.86732	6.82913	6.93263	6.71956	6.77973	6.79257	6.83445	6.97827	6.84947
ARL11	6.73992	6.87728	6.7352	6.76042	6.62179	7.03592	6.66852	7.04355	7.20551	7.05106	7.24323	7.05742	7.10746	7.19521	6.67533	6.49052	6.71216	6.83879	6.89061	6.65222	6.60182	6.66261	6.71776	6.72442
ARL13A	6.62385	6.57567	6.70175	6.75941	6.73872	6.66253	6.62898	6.61087	6.67977	6.70905	6.6665	6.72499	6.75599	6.8651	6.61818	6.72526	6.89962	6.7542	6.59236	6.61971	6.61934	6.86134	6.87604	6.87365
ARL13B	6.43543	6.47703	6.4845	6.56252	6.44204	6.55347	6.52758	6.57465	6.44995	6.52732	6.53165	6.61013	6.49866	6.50506	6.53966	6.48686	6.40474	6.58911	6.57146	6.61939	6.62568	6.60832	6.56463	6.56833
ARL14	6.55285	6.59594	6.7447	6.4764	6.65408	6.64717	6.73781	6.62624	6.70805	6.53611	6.66197	6.5229	6.59392	6.60025	6.57951	6.75711	6.58997	6.70125	6.75191	6.59742	6.5369	6.60283	6.55364	6.62814
ARL15	6.44403	6.47018	6.52108	6.62508	6.34955	6.47041	6.49203	6.41693	6.46665	6.40085	6.64157	6.56612	6.61554	6.49942	6.33599	6.38821	6.5168	6.45732	6.54107	6.49755	6.43069	6.47786	6.38047	6.57522
ARL16	7.20596	7.25305	7.22242	7.33354	7.10641	7.14079	7.03242	7.18761	7.11241	7.10927	7.45293	7.4568	7.61331	7.56751	6.89333	7.34751	7.2919	7.24382	7.63698	7.33697	7.1508	6.94392	7.43014	7.4101
ARL17P1	6.70796	6.70752	6.5937	6.64859	6.78224	6.64029	6.78409	6.69853	6.65822	6.65272	6.57492	6.64831	6.94231	6.89804	6.71407	6.82093	6.75628	6.74344	6.69089	6.62266	6.68407	6.84896	6.83405	6.92984
ARL2	9.09852	9.15771	9.61865	9.24297	9.51977	9.20603	9.23091	8.95582	8.84202	8.7386	8.52047	8.99976	8.44247	8.62247	9.59394	9.43567	9.56923	9.51688	9.2835	9.23544	9.38417	9.57656	9.01106	9.08397
ARL2BP	8.67382	8.75097	8.89255	8.77529	9.0117	8.70792	8.83226	8.72115	8.66179	8.59786	8.38767	8.59437	8.53365	8.63052	9.04083	9.22204	9.09927	8.89831	8.93968	9.08249	9.15086	9.01876	9.09325	8.8112
ARL3	6.79389	6.89458	6.88018	6.70504	6.92165	6.95575	6.83971	6.99375	6.94778	7.08534	6.83806	6.82159	6.7555	6.80097	6.91734	6.81037	6.91346	6.84682	6.90792	6.94435	6.78233	6.90684	6.73034	6.7827
ARL4	7.45885	7.12864	7.24198	7.26739	7.17664	7.24226	7.42525	7.21764	7.13073	7.18934	7.24722	7.23189	7.14319	7.00203	7.16169	7.64911	7.29244	7.23056	7.04648	7.34774	7.22995	7.39115	7.27581	7.10475
ARL4C	7.08853	7.31789	7.27247	7.20429	7.56503	7.24153	7.62085	7.22574	7.30532	7.10238	6.96494	7.28445	7.02627	7.11653	7.35498	7.90583	7.31184	7.6448	7.33121	7.40641	7.55946	7.4165	7.30448	7.22276
ARL4D	6.578	6.62669	6.52807	6.72297	6.71589	6.59336	6.69954	6.51572	6.58348	6.6906	6.41701	6.52059	6.60466	6.53025	6.51151	6.57721	6.74075	6.70311	6.48695	6.71381	6.69045	6.63362	6.49907	6.56023
ARL5	8.30011	8.42014	8.30553	8.48147	8.35525	8.25351	8.29904	8.24422	8.24274	8.48293	8.16846	8.24871	8.22441	8.33127	8.46916	8.6069	8.50849	8.49112	8.41396	8.51768	8.55478	8.56332	8.44221	8.54233
ARL5B	6.45967	6.48395	6.26436	6.48961	6.27588	6.375	6.39743	6.52468	6.36849	6.39938	6.66004	6.64489	6.59789	6.56513	6.31907	6.35681	6.4386	6.2281	6.50094	6.53035	6.40713	6.41588	6.53727	6.63093
ARL5C	6.38151	6.324	6.44298	6.39466	6.37304	6.54199	6.33122	6.42358	6.3481	6.44505	6.36932	6.55394	6.60222	6.49049	6.43138	6.3008	6.4479	6.45976	6.44211	6.42664	6.38682	6.456	6.45693	6.38494
ARL6	6.49603	6.41232	6.42896	6.46252	6.43381	6.45328	6.46467	6.37331	6.37434	6.41619	6.42295	6.35711	6.51347	6.45704	6.43705	6.38139	6.49938	6.51251	6.40488	6.4001	6.47861	6.42561	6.49163	6.42934
ARL6IP	9.5629	9.77577	9.59193	9.71668	9.82169	9.7682	9.67432	9.604	9.47168	9.64628	9.54076	9.44864	9.57474	9.58017	9.61865	10.0692	9.85061	9.68994	9.59193	9.51977	9.93846	9.83569	9.68315	9.84825
ARL6IP2	7.09126	7.02617	7.20596	7.11039	6.90229	7.18761	7.15557	7.08322	7.17082	7.07306	7.34892	7.04391	6.9601	7.20637	7.05246	6.98636	7.04844	7.14344	7.01561	7.13244	7.07397	7.10662	7.00509	7.06551
ARL6IP4	7.47393	7.39425	7.47624	7.41967	7.38726	7.3163	7.26124	7.35253	7.30246	7.34594	7.54216	7.55239	7.50232	7.47512	7.43732	7.50255	7.4395	7.39782	7.62572	7.52203	7.32294	7.22658	7.45564	7.5126
ARL6IP5	10.0966	10.0959	10.1057	10.575	9.87866	10.0912	10.1921	9.86256	10.0274	10.2457	10.2831	10.4628	10.3375	10.5325	10.1533	10.4094	10.5254	10.3339	10.5608	10.5946	10.3939	10.1984	10.6595	10.812
ARL6IP6	8.37155	8.55842	8.15203	8.33436	8.22898	8.30562	8.25225	8.49724	8.61051	8.39228	8.62936	8.55928	8.78303	8.25153	8.25671	8.15371	8.27327	8.28503	8.37629	8.44388	8.23154	8.37335	8.51575	8.4863
ARL8A	6.73595	6.70794	6.81868	6.55008	6.58798	6.54221	6.74765	6.65387	6.59162	6.64409	6.56345	6.60426	6.46001	6.44381	6.61139	6.66898	6.74045	6.51681	6.74889	6.49506	6.63227	6.67308	6.59166	6.54381
ARL8B	8.40896	8.4117	8.31812	9.1684	8.33848	8.41719	8.39373	8.53943	8.31434	8.60331	8.91476	9.13261	8.98825	9.27993	8.50895	8.30215	8.59935	8.71204	8.96001	9.0304	8.464	8.52626	9.25673	9.29572
ARL9	6.39258	6.44794	6.35055	6.48424	6.30772	6.45705	6.3577	6.36166	6.51641	6.47922	6.43555	6.51271	6.33512	6.42987	6.41619	6.44687	6.47461	6.43322	6.54683	6.3414	6.45746	6.39386	6.46191	6.39773
ARMC1	7.16509	7.27365	7.12429	7.46973	7.28128	7.11349	7.11754	7.10736	6.99994	7.29364	7.24249	7.39833	7.1862	7.4456	7.26366	7.30227	7.3415	7.3851	7.70571	7.63207	7.26537	7.21623	7.5903	7.65189
ARMC2	6.49629	6.63995	6.54677	6.42973	6.40081	6.53575	6.55389	6.58306	6.65691	6.72467	6.77383	6.60065	6.69954	6.67821	6.62621	6.62113	6.52544	6.57978	6.66817	6.62868	6.65274	6.54681	6.78123	6.68174
ARMC4	6.66233	6.66911	6.56868	6.47041	6.52659	6.54259	6.63279	6.48823	6.55463	6.62201	6.64763	6.67636	6.46313	6.5041	6.75556	6.68148	6.59999	6.56032	6.53785	6.51384	6.59481	6.56754	6.37711	6.55894
ARMC5	6.77408	6.83422	6.87126	6.62828	6.81058	6.8501	6.73593	6.7808	6.58619	6.78824	6.67468	6.67643	6.81266	6.69757	6.76995	6.78956	6.85095	6.75545	6.95657	6.82482	6.75839	6.76954	6.60284	6.87213
ARMC6	7.24077	7.26346	7.31928	7.33498	7.33021	7.19711	7.17059	7.18928	7.19724	7.12058	7.15658	7.20113	7.25247	7.06289	7.22385	7.24754	7.23104	7.27703	7.30082	7.2414	7.23739	7.22339	7.31163	7.10238
ARMC7	7.40107	7.57386	7.60094	7.25039	7.50939	7.74418	7.44666	7.77958	7.82505	8.0222	7.44998	7.46627	7.59846	7.80317	7.52354	7.17724	7.47858	7.50583	7.38562	7.40964	7.61806	7.53479	7.08227	7.25628
ARMC8	6.84382	6.8872	6.69781	6.85627	6.74025	6.97749	6.92377	6.84387	6.84023	6.77916	6.91088	6.84481	6.95866	6.90982	6.85057	6.80763	6.8014	6.88571	6.86233	6.84712	6.89138	6.82953	6.7813	6.83981
ARMC9	6.68405	6.75619	6.6566	6.62961	6.62288	6.72678	6.67693	6.66077	6.75915	6.73773	6.58242	6.5371	6.59807	6.53113	6.6971	6.62792	6.72946	6.62888	6.55102	6.55276	6.78787	6.68035	6.56394	6.59874
ARMCX1	6.64976	6.65371	6.48749	6.54694	6.5262	6.65582	6.59125	6.60962	6.5565	6.53754	6.50846	6.44168	6.72471	6.63899	6.57041	6.60611	6.72067	6.58539	6.54797	6.58034	6.66555	6.775	6.81441	6.70212
ARMCX2	6.82988	6.7575	6.79366	6.87389	6.82731	6.7993	6.83643	6.83926	6.90699	6.67215	6.94026	6.97295	6.93551	6.98544	6.91577	6.83856	7.0299	7.06138	6.97082	6.86184	6.87131	6.97159	7.09834	7.07168
ARMCX3	6.79499	6.9079	7.00149	6.92769	6.81955	6.95903	6.96067	6.93435	6.88289	6.82244	6.9583	6.83099	6.8191	6.72824	6.90795	6.97584	6.86365	6.93382	6.92498	6.96719	7.05806	7.00845	7.01189	6.86231
ARMCX4	6.6203	6.65867	6.66631	6.65919	6.46775	6.55171	6.65819	6.75611	6.66715	6.66126	6.82711	6.76665	6.68579	6.81942	6.82072	6.64164	6.72983	6.71705	6.88906	6.6631	6.83034	6.83007	6.69336	6.714
ARMCX5	6.58709	6.74906	6.60611	6.83032	6.64677	6.58481	6.50796	6.63857	6.51752	6.52222	6.79327	6.832	6.5949	6.70602	6.62056	6.65079	6.59325	6.66476	6.90057	6.78928	6.59157	6.54305	6.68415	6.7242
ARMCX6	6.91572	7.01328	6.97349	7.13749	6.86412	6.86585	6.90972	7.00021	6.868	6.8569	7.05799	7.13234	7.08391	7.0405	6.99182	7.02088	6.99504	7.16333	7.10167	7.1936	7.03596	6.92339	7.16325	7.11161
ARMET	10.026	10.669	10.4384	10.6163	10.5572	10.1016	10.3269	10.3199	9.94592	10.7058	9.73601	9.94962	9.57314	9.80886	10.4429	10.3643	10.4616	10.3825	11.3315	10.6284	10.5572	10.6616	9.90971	10.1442
ARMETL1	6.78424	6.84407	6.86901	6.85384	6.80926	6.81004	6.64351	6.77309	6.97011	6.90097	6.78868	6.81991	6.88245	6.85248	7.04154	6.78361	6.7181	6.89207	6.8196	6.76649	6.90006	6.68491	6.81202	6.90699
ARNT	7.6916	7.60508	7.57201	7.53262	7.4492	7.82817	7.7466	7.87934	7.73029	7.88961	7.53262	7.58809	7.50176	7.71555	7.69907	7.42894	7.56448	7.65732	7.31526	7.58486	7.43909	7.58153	7.65273	7.23104
ARNT2	6.44842	6.29516	6.48233	6.43162	6.4645	6.44229	6.45341	6.46497	6.45253	6.43511	6.40736	6.3364	6.45729	6.57394	6.35554	6.46091	6.44738	6.22422	6.35966	6.46853	6.42225	6.39308	6.44879	6.47936
ARNTL	7.44951	7.48689	7.29257	7.36491	7.38043	7.56559	7.32229	7.46052	7.66779	7.58717	7.7261	7.42787	7.51701	7.41714	7.37916	7.36647	7.2855	7.38939	7.30283	7.38128	7.37657	7.41071	7.36413	7.40779
ARNTL2	7.13179	6.88879	7.01757	6.9099	7.00154	6.83559	6.96989	6.85803	6.97582	6.9218	6.94346	6.86747	7.14122	6.93229	6.90738	6.85443	6.97796	6.71175	6.85674	6.8311	6.79938	6.84144	6.8415	6.95113
ARP10	7.34732	7.46828	7.59481	7.31036	7.3853	7.17697	7.4257	6.88311	7.30518	7.48055	6.9858	7.12429	7.05359	7.0994	7.24456	8.01404	7.76255	7.42697	7.24708	7.36223	7.72108	7.05228	7.12469	7.20799
ARPC1A	8.47991	8.7635	8.55462	8.73639	8.70843	8.92703	8.63235	8.99976	9.00693	9.23032	8.95056	8.77358	8.87901	9.00761	8.69992	8.44583	8.73594	8.6494	8.72319	8.54616	8.39096	8.55759	8.33369	8.40896
ARPC2	8.78224	8.78542	8.69228	8.72623	8.77412	8.73428	8.83618	8.81624	8.83681	8.92148	8.97659	8.86828	8.94268	9.01926	8.73041	8.76786	8.74647	8.77086	8.81719	8.76524	8.78048	8.76863	8.77081	8.74042
ARPC3	11.8414	11.8295	11.8012	11.8052	11.4556	11.7556	11.798	12.0453	12.0654	12.4053	12.1859	11.7129	12.2053	12.0654	11.9236	11.749	11.898	11.9236	11.9555	11.749	11.5806	11.6494	11.749	12.0042
ARPC4	8.72644	8.76168	8.74419	8.66709	8.74875	8.74561	8.7196	8.79798	8.79393	8.80792	8.66302	8.62723	8.84802	8.8747	8.78916	8.75385	8.65512	8.78062	8.6081	8.603	8.731	8.61757	8.74727	8.74779
ARPC5	10.3911	10.3031	9.91453	11.4636	9.86692	10.1757	9.96682	10.3939	10.6426	10.7593	11.8012	11.8012	11.8655	11.9519	10.4054	10.1046	10.1198	10.3993	11.3967	11.2903	9.98265	10.066	11.6886	11.7433
ARPC5L	9.10403	9.47818	9.49137	9.30332	9.60489	9.0304	9.4256	8.9915	8.7826	9.16307	8.75765	8.97873	9.03103	8.9434	9.41345	9.77103	9.53365	9.64628	9.67432	9.44549	9.75784	9.51977	9.29572	9.59607
ARPM1	6.62511	6.7296	6.7191	6.69412	6.65326	6.58237	6.74807	6.59223	6.78959	6.59099	6.68027	6.62929	6.66272	6.6771	6.76858	6.70713	6.80604	6.66107	6.61023	6.70641	6.72072	6.68612	6.68929	6.73571
ARPM2	6.57241	6.72769	6.60563	6.7064	6.61176	6.69822	6.61928	6.76806	6.6862	6.61437	6.70369	6.69586	6.5872	6.54806	6.69828	6.68974	6.48572	6.53666	6.74825	6.7682	6.63558	6.46814	6.4947	6.6192
ARPP-19	7.68317	7.72154	7.90083	8.07867	7.61917	7.75941	7.728	7.8071	7.76457	7.90522	8.06181	7.92447	7.94901	8.01038	7.54404	7.91174	7.679	7.58784	8.01824	7.80267	7.47246	7.49369	8.06321	7.9753
ARPP-21	6.5295	6.52741	6.58956	6.54322	6.56678	6.60593	6.56134	6.58965	6.61528	6.49503	6.5338	6.52221	6.59734	6.50655	6.4399	6.55368	6.63737	6.55524	6.54739	6.53291	6.51974	6.50682	6.47212	6.53426
ARR3	6.58117	6.58466	6.58795	6.54105	6.625	6.61711	6.61109	6.5332	6.70905	6.66142	6.54258	6.62676	6.8752	6.67152	6.52886	6.5819	6.59933	6.62489	6.51207	6.40421	6.64532	6.61342	6.69937	6.80335
ARRB1	8.51766	8.05776	8.21522	8.36867	8.1485	8.46231	8.50895	8.04143	8.26554	8.00643	7.91471	8.15371	8.43784	8.24619	8.31848	8.30331	8.4863	8.27865	8.232	8.36141	8.11373	8.29866	8.39373	8.12949
ARRB2	6.80605	6.92081	7.00597	6.99162	6.9051	6.90183	6.80112	6.948	6.98988	7.03169	7.20091	7.08924	7.17169	7.22242	6.9054	6.84714	6.78207	6.77451	6.96301	6.89479	6.94426	6.69138	7.05733	6.92441
ARRDC1	8.01551	7.95487	7.65438	7.58765	7.98295	8.16138	7.95118	7.96261	7.77197	8.13238	7.9373	8.07966	7.85946	8.23003	7.67597	7.70633	7.94654	7.68902	7.84774	7.69989	7.38854	7.76831	7.61806	7.51109
ARRDC2	7.20284	7.31102	7.30895	7.2313	7.39097	7.28073	7.40152	7.16233	7.13292	7.13362	7.13915	7.27206	7.12212	7.10656	7.32824	7.36582	7.30391	7.34002	7.21131	7.25072	7.39455	7.3287	7.12939	7.09891
ARRDC3	7.1373	6.99665	6.79754	7.6816	7.06335	7.12832	6.98867	7.16422	7.17277	7.17505	7.87449	7.72937	8.1208	8.05798	7.06068	6.9284	6.86636	6.98106	7.31203	7.23708	7.03815	6.91821	7.53388	7.58196
ARRDC4	6.94566	6.94559	6.87915	6.70741	6.94461	6.78945	6.83085	7.07778	6.81987	6.97753	7.35876	6.9608	7.01915	7.10694	6.90202	7.00885	6.93651	6.77646	7.06406	6.889	6.78778	6.84656	6.98163	6.91821
ARS2	7.14803	7.46085	7.24607	7.10429	7.34458	7.30238	7.205	7.23103	7.16942	7.28546	7.17578	7.14687	7.07088	7.19285	7.20143	7.30891	7.27549	7.19044	7.30486	7.166	7.19905	7.35793	7.00333	7.0142
ARSA	7.62964	7.65142	7.33106	7.31738	7.54008	7.50922	7.35613	7.71155	7.52004	7.82597	7.5515	7.4997	7.76915	7.7066	7.25817	7.30082	7.36068	7.60814	7.46734	7.35076	7.19695	7.18536	7.23561	7.27666
ARSB	6.68531	6.72666	6.65813	6.69815	6.60672	6.68371	6.67263	6.66699	6.65698	6.74416	6.64221	6.81031	6.74411	6.8204	6.56526	6.72096	6.72619	6.64937	6.75156	6.69674	6.60818	6.65279	6.63232	6.7456
ARSD	7.14992	7.05901	6.97751	6.85429	6.93653	6.87158	6.94379	7.00897	6.96907	7.03317	6.90243	7.03475	6.93056	6.96561	6.88569	7.06313	7.08043	6.90187	7.0356	7.10825	6.94745	6.99577	6.79715	6.80334
ARSE	6.59176	6.58781	6.69761	6.71865	6.51877	6.51067	6.56516	6.71697	6.69396	6.73832	6.62802	6.61544	6.45164	6.60976	6.54072	6.77227	6.52142	6.66921	6.42845	6.67244	6.58237	6.67529	6.56473	6.52866
ARSF	6.80694	6.71525	6.85511	6.6766	6.80642	6.83748	6.71789	6.66902	6.80297	6.74221	6.72634	6.6123	6.92033	6.89214	6.73902	6.76609	6.71743	6.79999	6.6924	6.66609	6.65612	6.75384	6.90209	6.7432
ARSG	7.20559	7.15818	7.13717	7.20651	7.19976	7.48168	7.11229	7.6581	7.6311	7.69788	8.15744	7.39051	7.41098	7.66228	7.30342	7.07633	7.16648	7.26366	7.50687	7.20693	7.07712	7.24043	7.23076	7.1656
ARSH	6.56186	6.57196	6.69519	6.5216	6.45526	6.54094	6.51483	6.58955	6.43591	6.37143	6.5389	6.54539	6.53435	6.53201	6.52773	6.8055	6.52069	6.59629	6.5214	6.57854	6.58825	6.46128	6.46442	6.38151
ARSI	6.66005	6.44751	6.49467	6.3318	6.2896	6.51934	6.42465	6.5244	6.60427	6.29559	6.49721	6.39761	6.49112	6.32276	6.39828	6.46324	6.64087	6.39671	6.43944	6.49832	6.46241	6.40104	6.47923	6.35357
ARSJ	6.47446	6.31308	6.3935	6.35698	6.25907	6.48976	6.33322	6.32987	6.47268	6.48108	6.35444	6.43292	6.37562	6.46042	6.43152	6.54246	6.34101	6.35256	6.45216	6.14192	6.39527	6.33111	6.3881	6.42748
ARSK	6.55288	6.31932	6.43259	6.51179	6.48981	6.46883	6.34335	6.39206	6.36727	6.45815	6.38247	6.27076	6.34377	6.28621	6.42544	6.40647	6.55993	6.61242	6.3879	6.38632	6.49238	6.39708	6.30127	6.3437
ART1	6.48156	6.53986	6.4933	6.57963	6.51367	6.42652	6.44861	6.65099	6.33803	6.48629	6.59032	6.67812	6.65218	6.65572	6.55908	6.44386	6.51468	6.4942	6.7421	6.58463	6.59115	6.46771	6.59439	6.49325
ART3	6.66125	6.7756	6.72049	6.64532	6.62637	6.62492	6.58951	6.74297	6.77382	6.82949	6.76096	6.68286	6.90838	6.74723	6.71053	6.73867	6.64839	6.68244	6.68926	6.62757	6.74666	6.80147	6.95541	6.78451
ART4	6.44891	6.61573	6.60574	6.49484	6.48323	6.5847	6.59355	6.3897	6.58784	6.61737	6.56219	6.48173	6.62632	6.54839	6.71349	6.5081	6.55563	6.55187	6.56919	6.67842	6.50866	6.56062	6.55165	6.59343
ART5	6.55452	6.48348	6.40419	6.62721	6.49453	6.44422	6.52907	6.56927	6.43212	6.47725	6.68308	6.57942	6.37911	6.51281	6.46978	6.37948	6.48286	6.51191	6.49418	6.50635	6.6017	6.44672	6.46509	6.41593
ARTN	6.7093	6.63343	6.67143	6.72879	6.68421	6.63271	6.65923	6.58862	6.61197	6.56348	6.67861	6.74633	6.74064	6.76643	6.57585	6.74916	6.71149	6.65278	6.65948	6.69521	6.7185	6.6748	6.74895	6.79909
ARTS-1	6.79791	6.73499	6.7172	6.69935	6.79227	6.67573	6.77145	6.69573	6.55876	6.51123	6.70793	6.82566	6.56847	6.58757	6.6608	6.73411	6.68373	6.57235	6.88407	6.7012	6.65446	6.82159	6.81812	6.50485
ARV1	7.41981	7.62105	7.27943	7.80196	7.60285	7.48412	7.44121	7.47285	7.40573	7.64749	7.5188	7.45293	7.62139	7.47899	7.80059	7.60361	7.76801	7.67679	7.81821	7.80023	7.85284	7.62512	7.58826	7.66261
ARVCF	6.82737	6.76469	6.69338	6.86156	6.81953	6.75108	6.91118	6.76784	6.88982	6.73863	6.60748	6.88552	6.56661	6.6332	6.77154	6.82946	6.58653	6.52897	6.80314	6.80762	6.91644	6.74075	6.6868	6.76563
ARVP6125	6.76671	6.8519	6.46908	6.65647	6.63433	6.80042	6.71958	6.81933	6.64654	6.66658	6.72274	6.76038	6.56178	6.60303	6.79043	6.73712	6.81795	6.74375	6.6927	6.62808	6.77112	6.72873	6.62938	6.53232
ARX	6.64847	6.60127	6.53197	6.63737	6.73043	6.64141	6.59515	6.75121	6.74345	6.66164	6.80294	6.69735	6.67088	6.74472	6.53785	6.61451	6.68637	6.74481	6.75213	6.64697	6.72653	6.59208	6.81298	6.7797
AS3MT	6.38604	6.46978	6.40967	6.589	6.40219	6.30495	6.39137	6.53394	6.49619	6.49292	6.56798	6.52255	6.54697	6.66099	6.43109	6.46279	6.50616	6.4071	6.52719	6.54652	6.53586	6.57811	6.52813	6.57433
ASAH1	7.00946	6.88764	6.93486	7.01138	6.79343	6.95229	6.73983	7.01437	6.99729	6.83432	7.45916	7.12858	7.15485	7.19232	6.91852	6.78137	6.84163	6.90437	7.06676	6.94846	6.87504	6.83357	7.2032	6.99656
ASAH2	6.43445	6.45209	6.48432	6.3878	6.37381	6.46295	6.51582	6.42243	6.40217	6.46404	6.36676	6.3531	6.45104	6.42878	6.43502	6.50061	6.43568	6.47542	6.45286	6.41064	6.4862	6.39118	6.42368	6.45357
ASAH3	6.43584	6.64986	6.74369	6.65408	6.65829	6.64659	6.55757	6.64411	6.62365	6.77745	6.70731	6.60675	6.62523	6.64388	6.65869	6.64534	6.66911	6.70084	6.63052	6.62975	6.66099	6.4536	6.54787	6.6761
ASAH3L	6.58883	6.64005	6.53484	6.59195	6.5683	6.54032	6.50506	6.63597	6.53403	6.50732	6.60131	6.45033	6.45969	6.48729	6.52268	6.47273	6.47872	6.6938	6.53448	6.50818	6.54765	6.3924	6.57438	6.5455
ASAHL	8.29066	8.25934	8.59833	8.34783	8.27647	8.32597	8.48793	8.04108	8.09848	8.05129	7.95886	8.06816	8.5146	8.13177	8.23003	8.64428	9.05904	8.56539	8.28693	8.42631	8.28724	8.41461	8.53987	8.44805
ASAM	6.47906	6.45554	6.44007	6.42003	6.57173	6.44635	6.50611	6.57494	6.51827	6.53555	6.40145	6.46723	6.32364	6.57515	6.56188	6.69286	6.59803	6.61113	6.48023	6.44256	6.51724	6.60407	6.31543	6.46697
ASB1	7.7898	7.80855	7.93469	7.69286	8.11498	7.8462	7.8993	7.91091	7.72632	7.6607	7.63226	7.73107	7.5952	7.65889	8.10783	8.03025	8.0554	8.0205	7.82718	7.93956	8.25671	8.31237	7.70551	7.92102
ASB10	6.28122	6.309	6.20377	6.27354	6.34519	6.29446	6.32813	6.2319	6.40139	6.40355	6.18808	6.34005	6.42184	6.43921	6.35798	6.33819	6.37301	6.26452	6.42367	6.22008	6.29728	6.36238	6.45996	6.37197
ASB11	6.66543	6.63553	6.70979	6.64379	6.60365	6.68666	6.66254	6.68239	6.68675	6.75696	6.55543	6.6032	6.56052	6.61855	6.60516	6.65191	6.66402	6.60912	6.57451	6.63285	6.56386	6.67738	6.62227	6.5954
ASB12	6.54326	6.52209	6.36379	6.45155	6.41655	6.55414	6.46945	6.37436	6.37467	6.46465	6.61125	6.45261	6.48749	6.4585	6.59804	6.48097	6.51552	6.60069	6.55317	6.34702	6.54829	6.42684	6.46145	6.44771
ASB13	6.86913	7.12298	6.91789	6.90267	7.11361	7.07128	7.03884	7.18974	6.72019	6.88021	6.93475	6.8032	6.87099	7.06895	7.01405	6.72657	7.06049	6.84768	7.01639	7.00146	6.91512	7.01632	6.86999	6.71
ASB14	6.60297	6.58679	6.48381	6.59583	6.59139	6.54903	6.55921	6.58111	6.61823	6.58082	6.70471	6.65884	6.53493	6.56475	6.60137	6.53761	6.45667	6.70647	6.50508	6.62196	6.46087	6.6887	6.51303	6.5581
ASB15	6.50106	6.52552	6.53205	6.46826	6.51194	6.51777	6.52285	6.62134	6.76603	6.53768	6.59523	6.54384	6.62537	6.43531	6.50533	6.41544	6.76256	6.57301	6.56469	6.47494	6.48845	6.61506	6.61039	6.42256
ASB16	6.81002	6.69372	6.72358	6.72882	6.79118	6.70231	6.78495	6.63926	6.72124	6.67568	6.78499	6.67297	6.60277	6.6036	6.73724	6.88985	6.66883	6.80904	6.86683	6.69824	6.74887	6.90032	6.70884	6.59211
ASB17	6.77963	6.87826	6.97908	6.81684	6.95991	6.80215	6.9759	6.77836	6.88075	6.86654	6.85878	6.8848	6.68346	6.68961	6.89008	7.12398	6.92373	6.98486	6.76147	6.74742	6.9251	6.83256	6.75961	6.73313
ASB18	6.72325	6.76518	6.61746	6.69209	6.73852	6.6926	6.66332	6.78564	6.79411	6.52774	6.72046	6.62891	6.65412	6.70833	6.60947	6.65567	6.71318	6.6746	6.75802	6.74195	6.69753	6.54965	6.7283	6.57656
ASB2	7.24515	7.15969	7.33021	7.14834	7.40278	7.31203	7.42047	7.21485	7.14184	7.09118	7.00846	7.03743	7.09816	7.16612	7.09745	7.13403	7.18647	7.30481	6.97935	7.07436	7.26346	7.26636	7.15286	7.27493
ASB3	7.34936	7.4345	7.29554	7.49963	7.41146	7.27058	7.40593	7.46008	7.28309	7.42795	7.39531	7.38252	7.4781	7.24455	7.28484	7.47339	7.43787	7.29425	7.4354	7.41546	7.50991	7.51441	7.26527	7.49484
ASB4	6.60306	6.60244	6.63378	6.66172	6.57108	6.56686	6.62376	6.63928	6.69713	6.6699	6.62275	6.61201	6.58407	6.60384	6.59254	6.64598	6.59391	6.59903	6.63024	6.61712	6.58014	6.58684	6.6234	6.59465
ASB5	6.42541	6.44211	6.44683	6.42754	6.44849	6.31923	6.44454	6.44503	6.42414	6.38188	6.43631	6.52395	6.54001	6.50795	6.43563	6.45072	6.41544	6.56213	6.52412	6.45952	6.38358	6.2661	6.4969	6.34826
ASB6	7.09091	7.10858	7.10213	6.96655	7.10587	7.10257	6.93465	6.91618	6.94454	7.04954	6.9952	7.02446	7.18573	7.00473	7.06988	7.02075	7.04119	7.07957	6.98391	6.94612	7.01197	6.93406	6.86634	6.88652
ASB7	6.64121	6.6631	6.58049	6.62635	6.64494	6.74203	6.68961	6.80659	6.69485	6.68379	6.84978	6.79395	6.74518	6.79758	6.56513	6.62508	6.65307	6.63159	6.74879	6.61019	6.71474	6.72204	6.6617	6.67888
ASB8	8.65547	8.77574	8.71944	8.55241	8.70529	8.66666	8.82788	8.70529	8.78749	8.67569	8.61668	8.51039	8.68909	8.62592	8.6817	8.58591	8.50697	8.65879	8.21547	8.25153	8.52889	8.6706	8.48541	8.4723
ASB9	6.57495	6.58477	6.63084	6.74523	6.60714	6.75931	6.72905	6.71095	6.73969	6.70881	6.67976	6.63784	6.80198	6.76482	6.58742	6.64266	6.72711	6.69653	6.63482	6.66917	6.73717	6.76153	6.70456	6.7465
ASCC1	7.64792	7.808	7.86874	7.77066	7.89236	7.85641	7.80935	7.97282	7.73107	8.05214	8.09442	7.82356	7.65536	7.67422	7.99041	8.03954	7.91174	7.79426	7.56304	7.87307	7.97586	7.83717	7.44196	7.67513
ASCC2	13.4681	13.1944	12.9225	12.9832	13.2127	12.8364	13.2385	12.6623	12.6693	11.6745	12.1123	12.8961	13.0294	12.1325	12.6693	13.0135	12.2638	12.5631	12.1548	13.1856	13.1122	13.0294	13.0708	13.0708
ASCC3	6.99683	7.1388	7.22424	7.15261	7.12427	7.01155	7.04736	6.99272	7.12195	6.97931	6.93201	7.0357	6.96555	6.9736	7.08953	7.14393	7.14482	7.04697	7.14389	7.13433	7.13492	7.0207	7.10429	7.20117
ASCC3L1	6.75954	7.04944	6.85803	7.05037	7.08402	6.88217	6.87932	7.11841	6.96671	7.12832	7.24834	7.06826	6.94991	7.29948	7.13568	7.09864	7.11988	7.2674	7.23643	7.24226	7.09109	7.24427	7.00504	7.13617
ASCIZ	6.84163	6.88177	6.70989	7.15818	6.86438	6.84578	6.92831	6.79686	6.73121	6.99104	6.9628	7.14935	7.0337	7.10342	6.84098	6.90945	7.02796	6.81858	7.19965	7.16837	7.07119	6.84387	7.12531	7.28185
ASCL1	6.50939	6.71667	6.72947	6.70552	6.72257	6.55764	6.61041	6.73985	6.75056	6.77265	6.55941	6.67832	6.44003	6.5495	6.69038	6.74072	6.59895	6.4566	6.59717	6.71945	6.62531	6.66427	6.51261	6.58857
ASCL2	8.44159	8.73739	8.48741	8.37671	8.79062	8.63725	9.07265	8.08908	8.2631	8.65739	8.26745	8.82628	8.73492	8.54541	8.79159	8.7826	9.13522	8.39373	8.98719	8.83038	9.5189	8.64653	8.58023	8.15476
ASCL3	6.73853	6.71822	6.83739	6.71049	6.79002	6.83764	6.79147	6.82474	6.81412	6.86967	6.41823	6.75358	6.73053	6.66993	6.73794	6.76037	6.64374	6.71601	6.78676	6.64214	6.66158	6.82035	6.73788	6.66573
ASCL4	6.63706	6.56761	6.83087	6.51559	6.72154	6.61241	6.52229	6.4747	6.77658	6.61307	6.58804	6.56028	6.57708	6.4897	6.69446	6.82767	6.67005	6.66194	6.55959	6.48151	6.54773	6.6724	6.59511	6.44831
ASF1A	7.38498	7.37825	7.65304	7.817	7.52413	7.46973	7.4288	7.26327	7.32977	7.52587	7.44381	7.57503	7.4628	7.49255	7.96281	7.43415	7.80754	7.73648	7.95261	7.96719	7.89631	7.61505	7.93757	8.21316
ASF1B	7.6525	7.6933	7.29262	7.38744	7.46627	8.0215	7.55445	7.31298	8.24619	7.97127	7.73257	7.59949	8.06745	8.2982	7.44234	7.11904	7.48976	7.64148	7.34809	7.43638	7.08833	7.2495	7.41902	7.2518
ASGR1	9.56478	9.7233	10.2024	9.9841	9.43369	10.0797	9.90613	10.1256	9.78807	9.49031	8.78084	9.22361	9.70279	9.87552	10.3163	10.0369	10.2472	9.7233	9.41813	9.83829	9.61604	10.3524	9.46241	9.43979
ASGR2	6.87194	7.0965	7.01766	6.88655	6.87371	7.00073	6.86034	7.34134	7.09262	7.01614	6.81106	6.9308	6.7696	7.2176	6.94419	7.00936	6.86551	6.80057	6.85022	6.82203	6.79525	7.21544	6.55684	6.69832
ASH1L	6.80172	6.68009	6.75074	6.76603	6.90303	6.76943	6.71802	6.71338	6.76977	6.79593	6.91486	6.82821	6.66902	6.671	6.66652	6.80577	6.68719	6.68512	6.84296	6.65408	6.69406	6.75462	6.58276	6.61409
ASH2L	9.29083	9.33558	9.26524	9.25673	9.23958	9.40268	9.33192	9.40913	9.21867	9.43033	9.37074	9.39659	9.11733	9.18353	9.27412	8.98121	9.38668	9.16103	9.26235	9.30649	9.19528	9.25179	9.13146	8.82888
ASIP	6.71047	6.59423	6.79982	6.86782	6.80503	6.64033	6.83926	6.71112	6.55317	6.85007	6.94679	6.78742	6.72277	6.7517	6.72925	6.87737	6.77966	6.76729	6.69099	6.78803	6.55002	6.76587	6.69553	6.68817
ASL	6.57789	6.70238	6.69971	6.75324	6.63267	6.84318	6.72331	6.7162	6.78426	6.64161	6.73395	6.66204	6.72041	6.75483	6.68041	6.74484	6.8174	6.76161	6.73432	6.77204	6.54901	6.78265	6.62432	6.66597
ASMT	6.51904	6.51076	6.53921	6.51655	6.48389	6.56894	6.72414	6.51895	6.51441	6.60351	6.5074	6.6204	6.42375	6.46845	6.64769	6.66564	6.55725	6.5187	6.61581	6.6472	6.60334	6.52271	6.47898	6.38532
ASMTL	7.39581	7.55502	7.56892	7.33607	7.55318	7.56847	7.52221	7.46495	7.53586	7.52565	7.56812	7.28262	7.30904	7.76196	7.68626	7.59236	7.57577	7.43549	7.46674	7.38722	7.46326	7.62828	7.41031	7.39722
ASNA1	7.27562	7.00146	6.85382	6.84574	6.93918	7.06176	6.93382	6.94034	6.95945	7.03749	7.02656	6.90649	7.1235	7.04011	6.96813	7.10651	6.91076	6.9268	7.01342	7.00091	6.81821	6.98111	7.11229	6.98618
ASNS	7.732	8.43415	8.40896	8.23381	8.50161	7.9282	8.05214	8.13621	7.99279	8.5333	7.99979	8.30851	7.6607	7.96719	8.31118	8.30717	8.22552	8.59903	8.64849	8.30178	8.27373	8.44046	7.94654	8.30644
ASNSD1	8.66997	8.96505	8.89665	8.80803	8.92603	8.67219	8.66786	9.12676	8.9296	8.46039	9.07157	8.82192	8.464	9.00841	8.88044	8.80032	8.69615	8.84548	8.79062	8.63002	8.93518	8.78349	8.82442	8.78992
ASPA	6.79022	6.71276	6.78683	6.67325	6.76989	6.52402	6.75217	6.48941	6.63747	6.76464	6.71019	6.7086	6.63176	6.55257	6.55759	6.71581	6.70489	6.57026	6.65245	6.6281	6.65967	6.72242	6.61634	6.56239
ASPH	6.58805	6.56835	6.57395	6.704	6.61723	6.68889	6.61681	6.6461	6.61937	6.57034	6.76957	6.6603	6.58314	6.6226	6.63619	6.60489	6.59519	6.65685	6.62483	6.54301	6.54256	6.59611	6.55261	6.70702
ASPHD1	6.62111	6.62751	6.6467	6.71924	6.66555	6.62262	6.69027	6.59826	6.65223	6.70498	6.66939	6.76522	6.69548	6.66032	6.73851	6.72696	6.68149	6.73216	6.61299	6.69931	6.59279	6.67053	6.69694	6.6865
ASPHD2	7.60332	7.60814	7.53262	7.73731	7.78953	7.72522	7.68371	7.46039	7.25454	7.48288	7.283	8.31384	7.41222	7.34131	7.65234	7.54941	8.06321	7.68477	8.45788	7.61217	7.67875	7.72489	7.48248	7.51489
ASPM	6.6417	7.1673	6.25262	6.71156	6.56686	6.43078	6.41672	6.32693	6.40375	6.81754	6.5956	6.94875	6.30961	6.53424	6.35652	6.53069	6.81697	6.40263	7.18086	6.73499	6.44485	6.53401	6.62343	6.49258
ASPN	6.63412	6.52186	6.66512	6.59373	6.71796	6.48878	6.62399	6.57616	6.70948	6.72718	6.70312	6.78389	6.51925	6.48153	6.58861	6.61003	6.51118	6.69631	6.58217	6.58814	6.59366	6.78826	6.53296	6.63843
ASPSCR1	7.68923	7.76649	7.7672	7.64501	7.81061	7.57711	7.7404	7.65577	7.59109	7.5645	7.41343	7.61534	7.45995	7.56244	7.87146	7.90391	7.87332	7.822	7.80828	7.8464	7.93726	7.93537	7.59819	7.71918
ASRGL1	6.6802	6.79259	6.62027	6.87716	6.86654	6.65782	6.64903	6.55947	6.62886	6.71023	6.73869	6.85668	6.74358	6.79215	6.66334	6.76655	6.56728	6.55228	6.7016	6.75471	6.58465	6.78317	6.79086	6.76734
ASS	6.56395	6.58153	6.50707	6.51423	6.58061	6.48678	6.65836	6.45637	6.59194	6.46304	6.53034	6.62649	6.42884	6.45827	6.5243	6.53609	6.60873	6.58226	6.57445	6.54623	6.51324	6.45917	6.4869	6.50079
ASTE1	7.1862	7.49136	7.36983	7.51465	7.39558	7.37825	7.30309	7.37944	7.40469	7.57666	7.45155	7.57828	7.34289	7.68508	7.55079	7.25054	7.58533	7.58615	7.52922	7.53693	7.60612	7.6364	7.38562	7.48392
ASTL	6.89321	6.69903	6.7611	6.65122	6.86672	6.82866	6.63292	6.79756	6.63774	6.67382	6.73576	6.76131	6.77489	6.72194	6.71361	6.56734	6.79689	6.73591	6.64187	6.66846	6.85278	6.74906	6.65554	6.68456
ASTN	6.59851	6.61115	6.67796	6.70273	6.63328	6.52423	6.62268	6.66288	6.57869	6.69023	6.61071	6.5387	6.57202	6.59942	6.71024	6.5165	6.56264	6.61107	6.70494	6.5928	6.64093	6.62353	6.59084	6.67904
ASTN2	6.41775	6.58252	6.61508	6.62851	6.57562	6.51857	6.66371	6.50728	6.5342	6.59634	6.49654	6.59504	6.48121	6.55505	6.59917	6.53489	6.52853	6.46286	6.65239	6.57204	6.5804	6.63435	6.50972	6.60355
ASXL1	7.69788	7.98928	7.91471	7.69487	8.01965	7.75758	7.83408	7.81296	7.79277	7.72052	7.70948	7.60127	7.78238	7.7099	8.01888	7.74991	7.8664	7.94207	7.85145	7.88234	7.95568	7.91763	7.80555	7.79519
ASXL2	9.3333	9.44793	9.43567	9.36168	9.20399	9.11553	9.09094	9.5047	9.48455	9.41242	9.54492	9.36009	9.28619	9.55833	9.41641	8.99698	9.41902	9.39967	9.34665	9.29572	9.58114	9.34263	9.21132	9.53274
ASZ1	6.55092	6.35816	6.33369	6.47445	6.49351	6.52302	6.39243	6.41132	6.44263	6.50511	6.33993	6.4314	6.64635	6.5501	6.39747	6.37024	6.40035	6.52261	6.48753	6.53177	6.55337	6.46513	6.57267	6.54635
ATAD1	7.02851	7.30497	6.77392	7.37477	7.34052	7.18051	7.2708	7.28781	7.07933	7.22122	7.25082	7.32253	7.38138	7.38544	7.23661	7.0957	7.39377	7.18666	7.42461	7.41098	7.53715	7.39599	7.49827	7.63813
ATAD2	6.84985	7.30127	6.87549	6.9827	6.93683	6.84309	6.92966	6.92129	6.87067	6.90888	6.89867	7.0612	6.66319	6.90097	6.9536	7.09347	7.06551	6.89754	7.27883	7.10247	7.04996	6.87273	6.89319	6.98342
ATAD3A	7.14564	7.18832	6.85787	7.04595	7.14652	6.95346	7.20348	7.01939	7.06499	7.00867	7.01302	7.03433	6.94839	6.99645	7.02869	7.04566	7.09294	6.99254	7.27163	7.30841	7.11002	7.10218	7.07695	6.97438
ATAD3B	6.77649	6.61549	6.67893	6.63567	6.61342	6.58922	6.71204	6.63213	6.5379	6.53832	6.56153	6.75572	6.69371	6.65936	6.66579	6.74454	6.62682	6.63074	6.71266	6.47809	6.59936	6.67814	6.79421	6.72445
ATAD4	6.92824	6.96327	6.8829	6.91217	6.58845	6.69465	6.74407	6.93777	6.87584	6.88872	7.00867	6.86413	6.81861	6.6723	6.68444	6.92938	6.81219	6.7187	6.91966	6.94142	6.84458	6.63944	6.72566	6.79892
ATBF1	7.57415	7.62165	7.71968	7.47605	7.57889	7.60948	7.58279	7.60285	7.65678	7.50687	7.27146	7.33261	7.34319	7.44196	7.67404	7.59323	7.77703	7.66818	7.51579	7.38786	7.63053	7.93833	7.42529	7.22887
ATCAY	6.40751	6.44376	6.56452	6.3424	6.39932	6.40841	6.34609	6.55081	6.49622	6.52091	6.4135	6.50955	6.66596	6.52046	6.4226	6.5441	6.4087	6.58824	6.27019	6.4434	6.44364	6.49239	6.67176	6.64638
ATE1	6.55639	6.54119	6.50479	6.53935	6.51889	6.53037	6.65351	6.54817	6.51262	6.49833	6.62449	6.61343	6.53208	6.55805	6.5291	6.54381	6.54947	6.47545	6.62116	6.62826	6.56049	6.52017	6.4537	6.43425
ATF1	6.56825	6.47807	6.53911	6.76829	6.69667	6.48042	6.48344	6.64491	6.51715	6.57823	6.78298	6.82868	6.76118	6.66898	6.53018	6.65426	6.68082	6.6826	6.82218	6.87353	6.61792	6.63707	6.8181	6.83686
ATF2	6.99939	7.21818	7.16174	7.10002	7.3043	7.19284	6.95642	7.21406	7.33106	7.18655	7.1162	7.13568	7.1649	7.06396	7.16264	7.1242	7.1517	7.15924	7.12298	7.24708	7.34289	7.32891	7.24754	7.205
ATF3	6.52891	6.69698	6.73247	6.67341	6.77007	6.66807	6.81275	6.63742	6.60131	6.65134	6.62349	6.98916	6.70885	6.74345	6.68986	6.85676	6.77015	6.75166	6.77184	6.7085	6.73698	6.62221	6.69382	6.68803
ATF4	8.3747	8.54517	8.33071	9.21364	8.3522	8.36188	8.52869	8.45246	8.34896	8.54168	8.94415	9.01986	9.05138	9.13389	8.61726	8.68001	8.67645	8.67577	9.15006	9.14084	8.50418	8.40152	9.04937	9.16631
ATF5	8.31753	8.24205	8.29002	8.36706	8.38219	8.2454	8.34175	7.66918	7.69907	7.8314	7.41921	8.00014	7.96345	7.82817	8.03526	8.66128	8.16985	8.01755	8.53108	8.35133	8.33651	8.37925	8.19748	8.1485
ATF6	9.17823	9.14906	8.86203	9.07322	8.73699	9.18353	8.83274	9.94962	9.77763	9.32735	9.79453	9.35668	9.21012	9.47481	8.92703	8.68764	8.81222	9.09454	9.25352	9.20245	8.62003	8.94736	8.86726	9.08872
ATF7	6.46915	6.4566	6.23373	6.58578	6.45004	6.34199	6.38116	6.5167	6.37083	6.48303	6.52922	6.51927	6.57004	6.52556	6.30833	6.4921	6.44943	6.28871	6.57601	6.64828	6.3593	6.372	6.53784	6.49505
ATF7IP	6.65063	6.58122	6.61927	6.78943	6.5917	6.78086	6.61527	6.62175	6.75826	6.78102	6.78609	6.82	6.71525	6.82853	6.62429	6.63235	6.77961	6.64982	6.52848	6.68725	6.7494	6.7274	6.77151	6.69757
ATF7IP2	7.33106	7.48331	7.58746	7.48916	7.56526	7.54815	7.42546	7.39763	7.37984	7.5198	7.14044	7.19625	7.38236	7.30902	7.69989	7.55407	7.54778	7.38583	7.54462	7.4492	7.79065	7.71183	7.43229	7.57714
ATG10	7.62696	7.54008	7.68963	7.7582	7.6525	7.67948	7.62512	7.76599	7.6981	7.83856	8.01688	7.99436	7.77891	8.14566	7.64257	7.64953	7.64405	7.48331	7.63884	7.47874	7.7097	7.83438	7.61783	7.6697
ATG12	7.20711	7.09109	7.23739	7.16621	7.21246	7.26706	7.13816	7.38116	7.49868	7.60948	7.40548	7.36758	6.88776	7.49785	7.30481	7.35042	7.2849	7.3576	7.21147	7.12856	7.28662	7.13888	7.16264	6.99536
ATG16L1	7.24572	7.29351	7.18149	7.29612	7.271	7.29713	7.23299	7.15131	7.10096	7.22753	7.33482	7.49947	7.55817	7.68349	7.28608	7.2783	7.36534	7.36861	7.44507	7.32476	7.30951	7.23661	7.48521	7.53956
ATG16L2	9.30198	9.06263	8.60006	8.36749	8.81702	9.05786	9.07995	9.39527	9.57474	9.67613	9.50971	8.87803	9.11778	9.61054	8.43784	8.00483	8.42258	8.8157	8.56893	8.28724	8.03918	8.48122	8.39626	8.33249
ATG3	10.7159	10.5075	10.4975	10.4094	10.3119	10.6081	10.5779	10.4653	10.3478	10.5799	10.3102	10.5946	10.411	10.3339	10.3301	10.6442	10.4267	10.3962	10.4859	10.226	10.1946	10.2282	10.2861	10.2241
ATG4A	6.96483	7.01443	7.12754	7.05627	7.07512	7.01095	7.03135	7.02438	7.08539	7.07071	7.00793	7.08516	6.85015	6.9735	7.02399	6.94058	7.07639	7.07617	7.01196	6.94757	7.18541	7.12502	6.91695	7.00212
ATG4B	6.50371	6.60419	6.60439	6.46341	6.64511	6.65026	6.57383	6.47391	6.52217	6.58172	6.57998	6.72599	6.49141	6.50725	6.52183	6.51312	6.62301	6.73155	6.44112	6.65983	6.50261	6.79918	6.47336	6.43547
ATG4C	7.2775	7.56877	7.62696	7.50734	7.45342	7.58809	7.51795	7.53035	7.37198	7.51445	7.23643	7.31762	7.21074	7.30706	7.67615	7.69596	7.65083	7.77799	7.62165	7.71017	7.49893	7.82693	7.48197	7.48269
ATG4D	7.18686	7.15296	7.28816	6.98206	7.03054	6.91711	6.9464	7.19196	7.03392	7.16536	7.09221	6.94651	6.90855	7.34172	7.02073	7.41098	7.0612	7.04844	7.07096	7.05985	7.04215	6.81214	6.98224	7.03743
ATG5	6.78196	6.8488	6.85768	7.25287	6.95691	7.00491	6.98175	6.95963	6.87023	7.03848	7.06308	7.05562	6.90155	7.12554	7.07727	7.2587	7.17067	7.15346	7.05874	7.06679	7.00911	7.24769	7.07187	7.05733
ATG7	9.2229	8.97103	9.12435	9.08976	8.98062	9.43269	9.09669	9.59193	9.37233	9.54076	9.20715	9.22102	9.30569	9.32916	9.10819	9.03103	8.92761	8.96437	8.95336	8.86203	8.69398	9.12147	8.64131	8.78561
ATG9A	7.99077	7.63316	7.77034	7.69196	7.6977	7.80555	8.08211	7.98065	7.6779	8.31779	8.01404	7.78421	8.01144	8.06117	7.53179	7.57692	7.5605	7.46493	7.55667	7.56335	7.65438	7.5168	7.75296	7.50364
ATG9B	6.92674	6.75556	7.0957	6.8016	6.90644	6.71349	6.97929	6.74383	6.64379	6.87363	6.73835	6.77821	6.79737	6.76636	6.89284	6.83512	7.07335	6.8613	6.83842	6.97595	6.9342	7.06406	6.76862	6.76143
ATHL1	9.52297	8.48122	9.37863	8.68374	9.27163	9.25433	9.55186	8.79671	9.96226	9.44954	10.2122	9.3609	9.43979	9.68679	9.59094	8.67972	9.12077	9.75346	9.08596	8.60529	8.19193	8.66387	9.21075	8.54911
ATIC	8.48856	8.9835	9.13205	8.62295	9.00082	8.71619	8.9015	8.51733	8.48354	8.82788	8.06414	8.3279	7.94563	8.03553	9.1018	9.17068	9.19093	9.03772	8.83274	8.96962	9.24374	9.45351	8.86826	8.82967
ATM	7.03373	7.04235	7.15009	7.39898	7.05642	7.15081	7.0947	7.06811	7.02438	7.24336	7.45213	7.41395	7.44163	7.34584	7.20793	7.14814	7.18661	7.21383	7.39967	7.49057	7.28732	7.17169	7.52075	7.48736
ATN1	6.65131	6.74129	6.6937	6.70027	6.85327	6.77879	6.74351	6.76379	6.69391	6.84793	6.74782	6.79375	6.57899	6.70358	6.82002	6.86539	6.74045	6.82747	6.66414	6.74588	6.76852	6.82338	6.68797	6.75165
ATOH1	6.46521	6.76696	6.44472	6.57777	6.59643	6.63859	6.47662	6.68021	6.60086	6.64241	6.55104	6.48625	6.7545	6.81434	6.49841	6.57131	6.52744	6.53505	6.59477	6.4604	6.61419	6.70308	6.68185	6.69272
ATOH7	6.52276	6.58959	6.65349	6.62061	6.47514	6.46902	6.51201	6.61076	6.54423	6.4527	6.55774	6.45443	6.53004	6.44774	6.65927	6.52289	6.63807	6.64205	6.49486	6.42811	6.52111	6.46158	6.54735	6.50056
ATOH8	6.51296	6.63504	6.45801	6.57916	6.47733	6.64329	6.49023	6.66009	6.6689	6.63313	6.7466	6.66188	6.76288	6.86805	6.54405	6.34316	6.31132	6.45255	6.701	6.57528	6.39346	6.53086	6.55079	6.62955
ATOX1	9.26069	9.15981	9.36793	9.29572	9.10241	9.20038	9.16609	9.15168	8.86454	9.26608	8.97319	9.33047	8.95736	9.11496	9.23091	9.45707	9.58538	9.41902	9.26824	9.10241	9.27697	9.55833	8.72881	8.78505
ATP10A	7.43524	7.14507	7.50098	7.06464	7.05724	7.11458	7.38158	7.17569	7.13578	7.05128	6.9763	7.10874	7.30176	7.05452	7.16385	7.21062	7.09408	7.13127	7.0072	7.05417	7.20113	7.19886	7.14205	7.24819
ATP10B	6.6077	6.5843	6.6133	6.37188	6.72975	6.52519	6.48629	6.48489	6.61784	6.78489	6.65945	6.48547	6.45881	6.60079	6.63473	6.62597	6.60561	6.52676	6.5689	6.56833	6.51317	6.48389	6.53604	6.53233
ATP10D	6.62255	6.69701	6.70533	6.67219	6.68433	6.7195	6.52183	6.62594	6.63758	6.53242	6.45779	6.56147	6.62982	6.59285	6.64107	6.69162	6.58757	6.75496	6.78939	6.69917	6.72771	6.62374	6.58726	6.54219
ATP11A	6.56951	6.57041	6.6054	6.68007	6.67055	6.67832	6.67922	6.57946	6.66877	6.60504	6.66537	6.67071	6.60416	6.56664	6.53833	6.67336	6.55642	6.7049	6.65719	6.58977	6.66595	6.68448	6.61386	6.62896
ATP11B	7.59384	7.62257	7.63023	7.76915	7.89631	7.75167	7.80611	8.21522	8.18316	8.01614	8.40208	7.82849	7.7582	7.98267	7.67712	7.50687	7.56864	7.59685	7.67615	7.53715	7.54428	7.46758	7.56111	7.6779
ATP11C	6.71742	6.66713	6.63809	6.82057	6.61474	6.7012	6.53436	6.75073	6.73731	6.89789	6.88391	6.88316	6.78442	6.88278	6.60953	6.88111	6.65964	6.68857	6.81921	6.76681	6.6312	6.8047	6.76207	6.80035
ATP12A	6.71192	6.60166	6.82683	6.73103	6.83318	6.74367	6.89119	6.87929	6.60586	6.78292	6.87664	6.75273	6.60507	6.59059	7.07128	6.94991	6.70602	6.76542	6.60641	6.63381	6.70202	6.79239	6.70195	6.73916
ATP13A1	8.4097	8.58637	8.6706	8.61771	8.84548	8.54591	8.68538	8.41461	8.2806	8.51123	8.05935	8.44552	7.99077	8.2225	8.62295	8.59699	8.89787	8.4785	8.81222	8.6869	8.66997	9.02483	8.37204	8.38326
ATP13A2	6.92753	7.04919	7.09964	7.23284	7.15668	7.08247	6.92993	7.03815	6.98064	7.04154	6.85614	7.07719	6.75954	7.01965	7.08591	7.22091	7.2775	7.21105	7.18278	7.14136	7.23892	7.16242	7.22324	7.00771
ATP13A3	6.53651	6.60722	6.78768	6.53949	6.53711	6.46007	6.48329	6.62908	6.56036	6.59394	6.62337	6.59644	6.51747	6.51581	6.53686	6.6923	6.66702	6.61641	6.57739	6.47006	6.50923	6.55725	6.56827	6.61548
ATP13A4	6.73648	6.76251	6.65412	6.57475	6.53405	6.72352	6.60184	6.72645	6.59128	6.41043	6.59679	6.62361	6.5448	6.5387	6.65013	6.62136	6.72054	6.57279	6.67181	6.61752	6.66842	6.55563	6.56264	6.60003
ATP13A5	6.41521	6.59715	6.58771	6.43781	6.61805	6.57366	6.4889	6.62731	6.48612	6.63248	6.47509	6.47144	6.70325	6.80951	6.59267	6.56841	6.58386	6.53805	6.36243	6.53864	6.48402	6.54745	6.83657	6.63985
ATP1A1	7.64008	7.98762	7.97125	7.91387	7.91424	7.61306	7.79866	7.73371	7.60191	7.7261	7.62852	7.77489	7.80011	7.90652	7.98798	8.01136	7.99341	7.84739	8.22007	8.03959	7.8767	7.76731	7.98584	7.92465
ATP1A2	6.51139	6.54314	6.53396	6.63177	6.52102	6.59233	6.55539	6.40142	6.39567	6.51016	6.48568	6.46122	6.52344	6.59887	6.3401	6.49215	6.44354	6.42176	6.49425	6.5675	6.55069	6.46327	6.63378	6.53627
ATP1A3	7.12154	6.88632	7.02669	7.00266	6.7592	7.10518	6.92147	6.96534	6.85475	6.78611	6.8401	6.84088	6.90123	6.82644	6.8822	6.87986	6.87077	6.7999	6.90395	6.9183	7.08631	6.96864	6.65614	6.80181
ATP1A4	6.5153	6.55156	6.47986	6.42286	6.44349	6.35613	6.45103	6.44762	6.53482	6.46864	6.44826	6.42444	6.46606	6.45292	6.5005	6.5184	6.38085	6.41182	6.38332	6.48594	6.48561	6.36895	6.50013	6.50089
ATP1B1	6.90882	6.85195	6.87113	7.13804	6.92609	6.90643	6.78064	6.682	6.84244	6.76683	6.88988	6.89017	6.95695	6.83697	6.86463	7.14267	6.8965	6.90561	7.05279	7.06365	6.90223	7.01555	7.14832	6.9723
ATP1B2	6.79406	6.97199	6.98659	6.95646	6.82783	6.76728	7.02481	6.76184	6.81953	6.88251	6.91844	6.85223	6.76418	6.75204	6.77741	7.01757	7.02886	6.97295	6.83788	7.05704	6.92103	6.90354	6.8871	6.77221
ATP1B3	7.10879	7.15892	7.10492	7.63037	7.16886	7.13913	7.19338	7.19784	7.11315	7.25017	7.40977	7.76018	7.5033	7.52779	7.22952	7.55532	7.33861	7.24772	7.69403	7.70213	7.33872	7.23388	7.68693	7.61866
ATP1B4	6.42989	6.30809	6.37137	6.42364	6.34143	6.38926	6.35835	6.44362	6.56755	6.42758	6.47753	6.28288	6.31287	6.36025	6.29583	6.36773	6.46185	6.36465	6.37552	6.3878	6.26899	6.23271	6.38045	6.36458
ATP2A1	6.3744	6.31396	6.40927	6.35579	6.33375	6.40246	6.38103	6.25485	6.42482	6.36222	6.38509	6.3448	6.37106	6.4234	6.24505	6.3442	6.3861	6.3787	6.34639	6.39291	6.3791	6.33781	6.46961	6.39504
ATP2A2	7.65191	7.76414	7.71452	7.72526	7.69691	7.60169	7.71665	7.80592	7.51074	7.63797	7.43984	7.61669	7.50024	7.52188	7.75344	7.83619	7.74821	7.67327	7.96001	7.73734	7.7075	7.8063	7.56195	7.63406
ATP2A3	7.10585	7.17067	6.83515	7.00977	7.1094	7.24367	7.00747	7.16199	7.12003	7.03743	7.17505	7.10718	7.06835	7.07446	7.00223	7.14167	7.0691	7.07258	7.00223	6.9953	7.01561	7.06328	6.97816	6.98169
ATP2B1	6.57128	6.60123	6.59958	6.72344	6.52834	6.55236	6.65135	6.6633	6.68225	6.64727	6.86502	6.7629	6.77209	6.87343	6.60468	6.66373	6.72559	6.72393	6.81763	6.75236	6.54466	6.60603	6.78541	6.83824
ATP2B2	6.55237	6.46081	6.50623	6.53596	6.64912	6.56716	6.61944	6.59587	6.51026	6.55648	6.47662	6.50932	6.50956	6.60278	6.49993	6.49322	6.53105	6.55658	6.53616	6.50126	6.46632	6.56646	6.41015	6.58222
ATP2B3	6.6448	6.651	6.60622	6.5656	6.63911	6.76901	6.71925	6.71304	6.57462	6.61746	6.66918	6.64383	6.61782	6.6064	6.65844	6.67691	6.56857	6.77889	6.70047	6.63657	6.75687	6.73096	6.53417	6.6038
ATP2B4	8.11183	8.00633	8.14673	7.98064	8.03866	7.92691	7.91344	8.43116	8.63918	7.98641	8.08201	8.06517	8.0559	8.17686	8.09155	8.52229	8.2688	8.19635	8.09523	8.15548	8.37322	8.0073	7.96476	8.25045
ATP2C1	6.54376	6.62374	6.41906	6.82037	6.55731	6.54533	6.56107	6.62872	6.53425	6.60577	6.68648	6.73311	6.57428	6.76679	6.68444	6.81391	6.67014	6.63812	6.92799	6.92644	6.58943	6.62788	6.74488	6.78662
ATP4A	6.68075	6.57212	6.62256	6.74661	6.53884	6.63853	6.56742	6.65221	6.42851	6.49462	6.5826	6.57447	6.64516	6.54946	6.42225	6.43061	6.61209	6.46634	6.70031	6.55422	6.50894	6.6286	6.49031	6.57717
ATP4B	6.504	6.49928	6.58471	6.47847	6.5399	6.52605	6.60267	6.56217	6.48915	6.51255	6.52413	6.51926	6.55683	6.59382	6.5906	6.60939	6.57354	6.65207	6.4676	6.50053	6.50647	6.60566	6.55351	6.59597
ATP5A1	11.2758	12.0042	11.749	11.5373	11.665	11.4242	11.5917	11.2595	11.0204	11.2966	10.5928	11.0882	10.8867	10.7424	11.7556	11.716	11.8458	11.5917	11.8295	11.6613	11.798	11.879	11.3493	11.2998
ATP5B	11.8507	11.8458	11.7755	11.506	11.8141	11.6323	11.7718	11.5019	11.3838	11.4871	10.7823	11.219	11.2998	11.3081	11.8889	11.8928	11.9594	11.6211	11.5806	11.5645	11.9475	11.768	11.6574	11.5513
ATP5C1	10.1256	10.4787	10.2905	10.3716	10.3031	10.1281	10.3524	9.99223	9.8375	10.1352	9.56733	10.0245	9.7933	9.7071	10.3746	10.814	10.6537	10.252	10.5108	10.4756	10.4449	10.5108	10.2582	10.1896
ATP5D	8.44463	8.69961	8.86669	8.27709	8.73229	8.4579	8.57125	8.45979	8.38126	8.4398	7.95892	8.1135	8.04542	8.15352	8.70539	8.76421	8.913	8.71865	8.6523	8.53099	8.60043	8.80104	8.34608	8.26892
ATP5E	14.049	13.7293	13.9333	13.9643	13.7675	14.091	14.1341	13.6272	13.5089	13.7293	13.7829	13.5326	13.9643	13.5216	13.4483	13.881	13.6531	13.4811	13.4483	13.3947	13.6531	13.4918	13.5823	13.7829
ATP5F1	8.85955	9.16523	9.03694	9.3282	9.0708	8.92781	9.06009	9.00334	8.82013	9.07721	9.29107	9.22882	9.32669	9.11127	9.25531	9.22759	9.25869	9.22632	9.62427	9.59505	9.21631	9.22009	9.47361	9.65145
ATP5G1	7.92551	8.08901	8.11766	7.75389	7.98428	7.86231	7.9644	7.7209	7.66146	7.83875	7.35106	7.62563	7.62726	7.53983	7.99495	8.1274	8.08496	7.89892	8.2007	7.9478	7.96217	8.07392	7.63762	7.73792
ATP5G2	8.45055	8.58417	8.66937	8.5553	8.72923	8.6657	8.59163	8.54267	8.34514	8.4592	8.14981	8.34335	8.29743	8.29158	8.76423	8.79489	8.82998	8.65204	8.57679	8.59985	8.68613	8.89324	8.54653	8.40785
ATP5G3	6.62702	6.52833	6.57206	6.70317	6.59406	6.69795	6.6593	6.58347	6.55232	6.47087	6.57157	6.53902	6.55285	6.57049	6.55574	6.78356	6.70766	6.46272	6.63297	6.64118	6.57927	6.56184	6.45792	6.51126
ATP5H	10.4752	10.7972	10.673	10.7383	10.8112	10.4214	10.7249	10.4005	10.198	10.4924	10.0999	10.4579	10.441	10.3146	10.6784	10.947	10.9204	10.6307	10.7241	10.8305	10.737	10.9224	10.714	10.663
ATP5I	8.6935	8.8944	8.87459	8.70329	8.8701	8.83674	8.78441	8.7958	8.57459	8.8227	8.51117	8.6267	8.65295	8.7104	8.91798	8.98995	8.95708	8.85457	8.92883	8.74106	8.87987	9.06149	8.62621	8.65958
ATP5J	9.42006	9.75119	9.69104	9.29972	9.53724	9.38724	9.52092	9.46873	9.27845	9.3029	8.92539	8.92548	9.21048	8.94422	9.60161	9.56243	9.67285	9.63808	9.38241	9.2596	9.73283	9.74689	9.17818	9.38698
ATP5J2	9.90971	10.1547	10.131	10.0862	9.95429	9.95328	9.93368	9.71072	9.55636	9.9841	9.77305	9.7589	9.73385	9.73385	10.147	10.2771	10.1757	9.98016	10.3594	10.0245	10.2861	10.1968	9.98659	9.84356
ATP5L	11.7397	12.008	12.3081	11.7239	11.9236	11.7239	12.055	11.6023	11.4114	11.4636	11.0058	11.0766	11.3803	10.8371	11.9957	12.055	11.9555	11.9191	11.8655	11.5775	12.0042	11.9773	11.5736	11.5168
ATP5O	11.3608	11.665	11.7239	11.4754	11.7036	11.4088	11.6051	11.1816	11.094	11.3967	10.7546	11.1619	10.9972	11.1125	11.9147	11.9103	11.9147	11.6537	11.7315	11.6936	11.7361	12.0297	11.6162	11.3734
ATP5S	7.2836	7.25769	7.10615	7.23533	7.15107	7.03217	7.26885	7.04666	6.90383	7.04271	7.29845	7.19591	7.17535	7.04215	7.12796	7.53739	7.05472	7.18438	7.44059	7.43212	7.16788	7.22214	7.40891	7.26837
ATP6AP1	11.219	11.5222	11.4528	11.2122	11.5475	11.9103	11.5679	11.7129	11.8889	11.6211	11.6023	11.2845	11.5019	11.6685	11.6613	11.4528	11.4701	11.6936	11.2048	11.4034	11.6323	11.68	11.3196	11.3256
ATP6AP2	10.2241	10.2282	9.99105	10.4859	10.026	10.4132	10.1442	10.7803	10.1772	10.5892	10.7142	10.3049	10.8009	10.7684	10.3802	10.2905	10.2282	10.4533	10.4198	10.4533	10.2986	10.2958	10.5551	10.4616
ATP6V0A1	9.79205	9.69341	9.37795	9.48869	9.36464	10.2716	9.68067	9.99867	9.86256	9.82633	9.93257	9.80077	9.71396	9.84709	9.46779	8.96054	9.41073	9.36218	9.47818	9.55725	9.37233	9.62045	9.43137	9.21748
ATP6V0A2	7.32636	7.69596	7.41802	7.21485	7.41139	7.53278	7.63728	7.37416	7.27506	7.27247	7.27526	7.07306	6.8056	7.24283	7.39233	7.50012	7.41802	7.37602	7.17351	7.33121	7.57929	7.6368	7.24895	7.19284
ATP6V0A4	6.60575	6.58931	6.57295	6.5329	6.54901	6.51451	6.58854	6.55701	6.61579	6.55478	6.55016	6.63569	6.56881	6.58314	6.64597	6.60821	6.69491	6.58199	6.61383	6.54014	6.60655	6.6801	6.64609	6.48871
ATP6V0B	11.5168	11.3803	11.3391	11.219	11.3734	11.7611	11.3662	11.9891	12.0254	12.1989	11.8295	11.3455	11.5679	11.879	11.3775	11.2512	11.2122	11.6405	11.0286	11.1297	11.0246	11.3315	11.2099	11.3036
ATP6V0C	10.3867	9.9333	10.1553	10.0184	9.83222	9.85327	10.2368	9.62945	9.65202	9.59099	9.73995	9.65356	10.2748	9.52951	9.63735	10.0091	9.60489	9.785	9.82234	9.92518	10.0304	9.66579	10.0325	9.90613
ATP6V0D1	10.3001	10.1379	10.2091	9.93142	10.1639	10.6252	10.0772	10.4498	10.5126	10.3102	10.2568	10.186	10.3524	10.6327	10.0809	9.6686	9.85625	10.053	10.0382	10.0348	9.70809	9.81716	9.89361	9.9205
ATP6V0D2	6.61118	6.75498	6.47702	6.5976	6.61008	6.64231	6.56109	6.61673	6.55666	6.69453	6.5507	6.60122	6.60097	6.55431	6.66483	6.75211	6.64638	6.80544	6.69053	6.76085	6.52397	6.49282	6.67354	6.65538
ATP6V0E	10.4284	10.5371	10.4588	10.4464	10.4146	10.4398	10.4164	10.6361	10.699	10.656	10.867	10.5514	10.7058	10.6271	10.2844	10.3895	10.2122	10.5302	10.2241	10.4808	10.3825	10.3594	10.5429	10.5572
ATP6V0E2L	8.22394	9.15638	9.20245	8.69074	9.23212	8.52386	9.06034	8.72729	8.47617	8.83038	8.26427	8.63235	8.14952	8.23683	9.07322	9.15031	9.38146	9.17938	8.85028	8.9915	9.41432	9.30815	9.00802	8.9421
ATP6V1A	10.4756	10.3183	10.066	10.4311	10.1511	10.6716	10.1622	10.8284	10.7669	11.0836	11.1952	10.5075	10.8722	10.8307	10.3993	10.0592	10.0416	10.3687	10.3216	10.4683	10.18	10.1757	10.6485	10.669
ATP6V1B1	6.47848	6.38016	6.28597	6.36926	6.50932	6.47735	6.53497	6.44279	6.5275	6.54721	6.35647	6.48183	6.36101	6.45267	6.41113	6.26659	6.46651	6.47888	6.45393	6.44685	6.41071	6.49887	6.42599	6.37874
ATP6V1B2	12.4053	12.3148	11.9381	11.9891	12.1901	12.7887	12.4233	12.5444	12.465	12.5012	12.4171	12.3148	12.5941	12.6148	12.2502	11.3937	12.1901	12.0598	11.9289	11.9381	11.9555	12.2502	12.0654	12.1382
ATP6V1C1	6.97291	6.98394	6.66471	6.94011	6.59203	6.96995	6.82756	7.31083	7.19617	7.13476	7.08775	6.88884	7.08009	7.22842	7.00944	6.94028	6.95336	6.94508	7.05821	6.97715	6.79121	6.89	6.93719	6.97651
ATP6V1C2	6.52461	6.56222	6.61916	6.55903	6.50693	6.7114	6.54544	6.65001	6.64764	6.48157	6.47841	6.49657	6.48637	6.45488	6.70278	6.47364	6.46738	6.61382	6.39367	6.58658	6.54628	6.57121	6.45044	6.57919
ATP6V1D	9.1684	9.46516	8.9162	9.23544	9.31244	9.65013	9.20864	9.46897	9.58633	9.66442	9.11553	9.22481	9.34863	9.55477	9.0953	8.92112	9.28121	9.22617	8.77291	8.90027	9.41242	9.07942	9.35454	9.22361
ATP6V1E1	10.5267	10.7625	10.7329	10.3001	10.8936	10.9607	10.6577	10.8977	11.054	10.924	10.5621	10.534	10.693	10.6029	10.8472	10.7224	10.7993	10.8507	10.275	10.4198	10.6209	10.784	10.3463	10.3765
ATP6V1E2	6.928	7.32801	7.37125	7.21623	7.37046	7.44171	7.19576	7.07884	7.22698	7.35534	7.12286	7.15948	7.14225	7.1015	7.50176	7.13552	7.59051	7.26094	7.35323	7.21305	7.41529	7.5309	7.26003	7.23631
ATP6V1F	7.84908	7.92011	7.92326	7.8624	7.87582	8.06612	8.03184	8.00131	7.92596	8.03652	7.74818	7.81157	7.8773	7.99539	8.07795	8.22492	7.9366	7.84651	8.10076	8.10478	8.04671	7.95512	8.02745	7.85583
ATP6V1G1	9.21695	9.06147	9.10241	10.0797	9.27337	9.31167	9.19093	9.27263	9.34605	9.67869	9.95122	10.1323	9.81386	9.91928	9.33136	9.65946	9.4734	9.38753	10.0002	9.85745	9.34263	9.43979	9.95879	9.9754
ATP6V1G2	6.70838	6.70067	6.67887	6.70289	6.65069	6.71504	6.67809	6.66458	6.60531	6.73706	6.75536	6.74771	6.54449	6.64952	6.7378	6.63309	6.6969	6.71271	6.69914	6.66464	6.74119	6.67315	6.65701	6.62771
ATP6V1G3	6.41789	6.47094	6.5611	6.55223	6.54058	6.34903	6.57949	6.36114	6.54501	6.52374	6.36735	6.46533	6.27828	6.39805	6.45998	6.47341	6.38827	6.24165	6.4485	6.45991	6.36212	6.37508	6.36352	6.38014
ATP6V1H	7.0841	7.06068	6.97984	7.12095	7.06769	7.18057	7.12182	7.18111	7.13234	7.14555	7.18869	7.28559	7.18641	7.19067	7.02507	7.09375	7.10396	7.02476	7.23269	7.1875	6.97407	7.01236	7.06723	7.02094
ATP7A	7.04875	7.11028	7.05752	7.0199	7.33605	7.30342	7.23089	6.97308	7.12641	7.27347	7.33354	7.13717	7.05235	7.15595	6.93979	7.01397	7.12385	6.92938	7.06717	7.04289	7.06541	7.09911	7.02143	7.0926
ATP7B	6.52367	6.65776	6.5669	6.67983	6.57608	6.58732	6.64843	6.77599	6.6621	6.75488	6.56911	6.81898	6.62813	6.69663	6.62143	6.59433	6.61343	6.70523	6.73851	6.62769	6.66835	6.69068	6.63047	6.71134
ATP8A1	6.50613	6.7594	6.6715	6.46422	6.59549	6.50581	6.52084	6.54505	6.48166	6.59382	6.68218	6.62397	6.47169	6.53949	6.50414	6.65008	6.54136	6.4764	6.55781	6.52637	6.65023	6.52983	6.49564	6.41011
ATP8A2	6.69628	6.62565	6.92123	6.73764	6.61814	6.68904	6.5377	6.68759	6.62746	6.65934	6.5769	6.7652	6.58202	6.71033	6.70251	6.7987	6.66663	6.6986	6.62058	6.67343	6.56374	6.6213	6.60675	6.50788
ATP8B1	6.4283	6.37475	6.36396	6.31049	6.27533	6.44602	6.35322	6.24673	6.33681	6.4698	6.42378	6.34632	6.33319	6.29917	6.30127	6.5293	6.39142	6.37129	6.33389	6.41896	6.45504	6.3584	6.33481	6.29779
ATP8B2	7.48892	7.7986	7.79182	7.75729	7.95866	7.53676	7.78369	7.50192	7.52006	7.4478	7.38276	7.5756	7.23211	7.36633	7.83974	7.7634	7.97237	7.79942	7.8133	7.80901	7.87953	8.02809	7.74088	7.8129
ATP8B3	6.55208	6.31572	6.45775	6.64564	6.52137	6.50336	6.56508	6.57942	6.51687	6.51525	6.44897	6.41149	6.42316	6.58269	6.63688	6.52647	6.5365	6.48817	6.52078	6.62006	6.42134	6.56814	6.34587	6.48474
ATP8B4	8.50747	8.03489	7.68451	7.67919	7.74209	7.88292	8.29592	8.25637	7.38896	8.06783	7.55569	7.98823	7.71588	8.02893	7.8676	8.04361	7.98536	7.69196	7.45969	7.74065	7.64768	7.85557	7.5952	7.51168
ATP9A	6.9642	6.87686	6.75419	6.65749	6.69521	6.81393	6.78369	6.84716	6.78329	6.89751	6.74726	6.6975	6.80605	6.71175	6.888	6.76864	6.76038	6.76427	6.8188	6.76903	6.77954	6.84241	6.78247	6.85849
ATP9B	6.67414	6.77653	6.80706	6.87168	6.78794	6.65548	6.72933	6.86855	6.68399	6.91516	6.78539	6.78586	6.58351	6.66849	6.78344	6.79673	6.86553	6.93535	6.90862	6.93852	6.7799	7.03021	6.61227	6.66928
ATPAF1	8.25886	8.52765	8.39096	8.32419	8.34404	8.43119	8.37424	8.38326	8.21619	8.29356	7.84229	8.0205	7.84479	8.11594	8.55431	8.51846	8.47782	8.39533	8.36824	8.34404	8.52581	8.69707	8.11758	8.26385
ATPAF2	6.82982	6.7499	6.91958	6.94219	6.81597	7.00838	6.93804	6.7224	6.92449	6.86994	6.8129	6.82135	6.74526	6.61282	6.87836	6.53165	6.99265	6.95721	6.96155	6.97077	7.0393	7.15753	6.7083	6.79783
ATPBD1B	7.58661	7.74904	7.59123	7.8756	7.70742	7.66189	7.53731	7.51766	7.66568	7.8071	8.09336	8.00082	7.82474	8.04584	7.91317	7.90634	7.9227	7.8221	8.04335	8.01096	7.90995	7.97935	7.95799	7.92011
ATPBD1C	6.59442	6.37517	6.50363	6.47548	6.43707	6.32343	6.19392	6.51318	6.50431	6.47282	6.40012	6.35696	6.41706	6.47562	6.31388	6.37558	6.18914	6.36151	6.38957	6.33771	6.30737	6.37594	6.31768	6.41814
ATPBD3	7.38236	7.25724	7.48288	7.24468	7.50364	7.50763	7.56185	7.27703	7.40205	7.22853	7.16106	7.13206	7.3317	7.19003	7.28029	7.46887	7.38138	7.24646	7.06258	7.12978	7.3294	7.29015	7.23184	7.19092
ATPBD4	6.67285	6.77101	6.78792	6.54722	6.54462	6.65058	6.53718	6.71781	6.8903	6.51388	6.65317	6.68702	6.53478	6.68599	6.69985	6.61952	6.50621	6.63408	6.80427	6.82672	6.78613	6.86292	6.59974	6.64368
ATPIF1	7.68337	7.94319	7.8249	8.02202	7.75885	7.80561	7.69912	7.95248	7.94494	8.12911	8.29586	7.98313	8.14557	8.17866	7.82999	7.99289	7.95474	7.95608	7.97822	7.94919	7.78574	7.87354	7.92655	7.95703
ATR	6.77465	6.70527	6.89311	6.71296	6.81215	6.741	6.76467	6.71325	6.8288	6.85099	6.69084	6.72852	6.78216	6.79341	6.81116	6.78765	6.84755	6.75515	6.67236	6.72754	6.70979	6.68395	6.81389	6.80304
ATRN	6.88749	6.93956	6.85047	6.98255	6.98602	6.88131	6.92228	7.01019	6.76038	7.00187	6.74744	6.84901	6.6813	6.86682	6.90427	6.86392	6.98375	6.99814	6.96785	6.92807	6.88924	6.75596	6.70482	6.80044
ATRNL1	6.71684	6.7739	6.80621	6.69736	6.75636	6.67286	6.53986	6.57007	6.80938	6.59595	6.78824	6.74981	6.65292	6.68661	6.6087	6.54965	6.70175	6.62259	6.78745	6.68819	6.69703	6.65593	6.58455	6.66717
ATRX	6.56203	6.58389	6.77434	6.72373	6.69245	6.70434	6.59237	6.64795	6.63933	6.81234	6.73636	6.7098	6.76361	6.70259	6.71939	6.71543	6.77733	6.61763	6.7187	6.73205	6.63666	6.68681	6.70857	6.71014
ATXN1	7.50902	7.75464	7.62017	7.76359	7.63568	7.79426	7.56277	7.99279	8.1208	7.97098	8.04704	7.81821	8.04781	7.92788	7.54029	7.66411	7.51726	7.54595	7.86206	7.67812	7.56751	7.36387	7.61167	8.13881
ATXN10	7.04758	7.06049	7.1628	6.92928	7.04528	6.8213	6.86178	6.82487	6.69058	6.74802	6.70754	6.93329	6.69695	6.80369	6.84615	7.11724	7.00522	7.01253	6.94897	6.93296	6.9769	7.00983	6.91799	6.82737
ATXN2	8.99496	9.09325	9.20603	8.87991	9.13452	9.04795	9.12726	9.24753	9.39853	9.25805	9.10101	8.96054	8.9173	9.25879	9.23958	8.88385	9.24801	9.30649	9.08669	9.05712	9.39443	9.2874	8.98905	8.98558
ATXN2L	6.51572	6.48931	6.4073	6.46573	6.5531	6.50755	6.45604	6.52104	6.57582	6.60267	6.53367	6.45441	6.55996	6.59395	6.54573	6.54084	6.59898	6.53491	6.52911	6.53778	6.46791	6.44044	6.5181	6.56563
ATXN3	6.68004	6.54273	6.62904	6.63168	6.62131	6.73595	6.84807	6.81441	6.72488	6.83473	6.58765	6.69385	6.68111	6.70438	6.61385	6.57713	6.78475	6.86838	6.69386	6.75332	6.83926	6.85843	6.80158	6.80667
ATXN3L	6.65635	6.55989	6.45763	6.42694	6.42417	6.57372	6.59186	6.60125	6.4626	6.63263	6.66721	6.54045	6.68995	6.65289	6.69308	6.57499	6.65151	6.53288	6.48234	6.56054	6.41827	6.56032	6.60435	6.63121
ATXN7	6.64303	6.7421	6.56237	6.65734	6.70137	6.85169	6.74728	6.73036	6.78975	6.81058	6.77212	6.73601	6.9769	6.71267	6.89249	6.91772	6.66226	6.73788	6.75468	6.76373	6.64004	6.78696	6.82405	6.89813
ATXN7L2	7.12554	7.29015	7.09109	7.05673	7.44937	7.22355	7.1539	7.16449	6.95446	7.22155	7.14821	7.17876	6.85808	7.07187	7.5027	7.32695	7.20389	7.2613	7.27478	7.2284	7.40989	7.15987	6.87613	7.02034
ATXN7L4	6.42518	6.69371	6.45381	6.45339	6.60522	6.51554	6.34557	6.51131	6.31299	6.52031	6.63972	6.53508	6.41634	6.44407	6.56193	6.39639	6.55031	6.60519	6.44251	6.56349	6.56781	6.50208	6.3168	6.40824
AUH	7.39424	7.50012	7.40229	7.47246	7.41243	7.53479	7.55215	7.52757	7.61758	7.67736	7.65337	7.57871	7.52627	7.47436	7.44381	7.49699	7.53861	7.45633	7.37512	7.34823	7.47318	7.52354	7.52587	7.38262
AUP1	7.49704	7.50016	7.50731	7.53833	7.46625	7.54615	7.46739	7.42704	7.52713	7.58404	7.50422	7.58303	7.54069	7.62664	7.5562	7.51185	7.51711	7.56092	7.7298	7.64051	7.53055	7.56601	7.42003	7.53877
AURKAIP1	6.95097	7.11506	6.8071	6.96497	6.53479	6.88367	6.65442	7.28626	6.81906	7.03062	7.21513	7.05619	6.98536	7.07377	6.78724	6.94705	6.81928	6.845	7.22648	7.12904	6.80155	6.78564	6.98592	6.97657
AURKB	7.33914	7.50875	7.0611	7.04676	7.13303	7.23237	7.14996	7.24646	7.05849	7.24153	7.03734	7.24662	7.16634	7.10585	7.04726	7.09392	7.27347	6.98879	7.38324	7.03314	6.97496	7.11402	7.02698	6.96475
AURKC	6.45708	6.5554	6.54801	6.48881	6.44477	6.44621	6.60233	6.48459	6.45823	6.5056	6.50702	6.4254	6.47182	6.4367	6.54387	6.57408	6.53571	6.46615	6.41643	6.48141	6.4987	6.51679	6.51047	6.45416
AUTS2	7.37512	7.3423	7.55905	7.45226	7.52703	7.22524	7.32332	7.34625	7.21721	7.4149	7.5252	8.07437	6.95336	6.96291	7.76485	8.49278	7.57571	8.10749	7.49087	7.44666	8.03419	7.81049	7.17094	7.35368
AVEN	6.63428	6.46463	6.6879	6.70064	6.51127	6.65028	6.73354	6.62957	6.58127	6.71827	6.62607	6.76416	6.75952	6.67996	6.53923	6.70754	6.73552	6.73528	6.95963	6.78483	6.72541	6.6632	6.88502	6.85271
AVIL	6.95413	6.82157	6.90104	7.05715	6.79086	7.02013	6.80185	6.84382	7.29351	7.19939	7.14926	7.06464	7.57127	7.47663	7.0916	6.65317	6.79745	6.89015	7.03289	7.00558	6.8134	6.94688	7.1748	7.17578
AVP	7.19521	7.08115	7.13685	6.8371	7.36884	7.09752	7.02209	7.19003	7.34751	7.22069	7.33992	6.98289	7.27347	7.10456	7.22796	6.89333	7.09687	6.9448	7.06968	6.98592	7.02215	7.16	7.04513	7.07653
AVPI1	7.05655	7.00406	7.00084	7.04499	7.20693	7.05136	7.03475	7.41098	6.9482	7.09462	6.94598	7.20317	6.74221	6.93268	7.41098	8.44194	7.34319	7.20637	7.10065	7.05136	7.29459	7.31658	6.92441	6.87222
AVPR1A	6.51214	6.37238	6.40142	6.44518	6.33646	6.3287	6.55341	6.49325	6.31378	6.24388	6.34551	6.39567	6.44607	6.44987	6.40448	6.31525	6.35816	6.34485	6.3421	6.43617	6.60381	6.49135	6.58206	6.39946
AVPR1B	6.53477	6.55955	6.61356	6.49669	6.57168	6.56632	6.52425	6.51939	6.49932	6.44692	6.50938	6.50522	6.61155	6.56797	6.65294	6.42773	6.61939	6.45554	6.61427	6.55725	6.49204	6.56457	6.53975	6.54877
AVPR2	7.41139	7.47736	7.66854	7.27863	6.92292	7.16026	7.0914	7.20725	7.2629	7.03044	7.3265	7.15401	7.24077	7.09629	7.03452	7.23781	7.06559	7.18863	7.18928	7.25785	7.26518	7.07555	7.15335	7.13605
AXIN1	7.71301	7.79606	7.90622	7.49256	7.84116	7.73387	7.83415	7.73226	7.66672	7.73666	7.79565	7.67393	7.56093	7.57955	7.87592	7.67735	7.75685	7.76102	7.69459	7.74223	7.97017	7.75537	7.57056	7.49571
AXIN2	7.52804	7.61708	7.74561	7.4335	8.10589	7.7451	7.54665	7.37065	7.60909	7.15902	6.97622	7.38442	6.9754	7.18137	7.95696	7.68207	7.82272	7.99861	7.46255	7.48897	7.94841	8.10221	7.45945	7.22355
AXL	6.71816	6.67214	6.78886	6.74494	6.70159	6.79259	6.67676	6.77447	6.74917	6.48456	6.56299	6.7064	6.50332	6.62098	6.64967	6.70627	6.70588	6.66072	6.57711	6.64392	6.5886	6.76302	6.58975	6.57886
AXUD1	9.86354	9.1684	9.05095	9.18037	10.1296	9.56003	9.65651	10.4787	10.6965	10.9212	10.0516	9.85413	9.37954	9.80286	9.64422	9.97801	9.2422	9.40574	9.3405	8.99976	9.0194	9.03693	8.86454	9.18728
AYP1	6.56238	6.67102	6.77237	6.86326	6.69592	6.73468	6.70402	6.51284	6.65861	6.37021	6.77566	6.85457	6.69574	6.77577	6.53944	6.68139	6.69381	6.84562	6.74836	6.82315	6.65344	6.74585	6.86762	6.60886
AYP1p1	7.82243	7.65491	7.82783	8.11914	7.63698	7.54941	7.62641	7.84774	7.67597	7.64182	7.69529	7.93574	7.76966	7.88028	7.91794	7.72649	7.58377	7.82356	8.0977	8.25329	7.57871	7.886	7.851	7.78421
AYTL1	7.9797	7.57788	6.80311	8.02184	7.55366	8.49934	8.25097	7.92567	8.64337	8.69107	7.08657	8.20561	8.06612	7.6403	7.44522	7.82783	7.3317	6.96694	6.87356	7.81364	6.63828	6.84535	7.41514	7.73783
AYTL2	8.85407	8.78824	8.63521	8.8588	8.99827	8.97727	8.76914	8.88254	8.89535	8.77529	9.51688	9.08931	9.47761	9.14674	9.15833	9.10819	8.97319	9.02138	8.74913	8.90614	9.21335	8.58366	8.85407	9.17068
AZGP1	6.60212	6.59574	6.49303	6.70144	6.68431	6.53679	6.7597	6.42162	6.80243	6.52907	6.69163	6.55479	6.66904	6.72331	6.81793	6.49533	6.65341	6.66936	6.55193	6.65756	6.6681	6.63986	6.74889	6.73517
AZI1	7.02842	7.13496	7.26094	7.06311	7.11839	7.24573	7.18173	7.21022	7.15808	7.29602	7.19952	6.96352	6.97284	7.07586	7.19656	7.1636	7.2765	7.04994	7.148	7.07834	7.19949	7.17824	7.03273	7.05306
AZI2	7.18445	7.13052	7.05001	7.46352	6.85823	6.87589	6.8267	7.33845	7.09752	7.23435	7.51109	7.79445	7.46352	7.46022	7.05795	6.88258	7.06003	6.9536	7.08657	7.24834	7.15784	7.04611	7.20126	7.23643
AZIN1	8.19083	8.12497	8.07548	8.20705	8.06624	8.04092	7.98691	8.43684	8.25773	8.37821	8.56225	8.22891	8.449	8.38058	8.16643	8.16957	8.04711	8.07056	8.1863	8.29816	8.14682	8.10897	8.2864	8.20079
AZU1	8.96437	7.71338	6.5173	7.23939	7.02494	6.93761	7.72052	8.43011	6.69452	6.59854	6.66045	6.9714	6.9777	7.33734	6.85875	6.63387	6.68823	6.73619	6.69635	6.53921	6.69968	7.08771	6.59313	6.69393
B2M	13.8963	13.6272	13.4483	14.4056	13.5823	13.6398	13.7293	13.6674	13.8134	13.8963	14.4841	14.5882	14.5387	14.5882	13.7293	13.7293	13.6398	13.7965	14.3104	14.2132	13.6674	13.4681	14.2705	14.4841
B3GALNT2	6.6114	6.72586	6.59846	6.66115	6.60924	6.67911	6.62743	6.65551	6.77874	6.74597	6.59112	6.74416	6.568	6.55771	6.64393	6.56753	6.70277	6.72803	6.67873	6.61469	6.70249	6.64016	6.46291	6.56959
B3GALT1	6.66864	6.49347	6.62876	6.50683	6.51398	6.54045	6.61941	6.53656	6.63931	6.59301	6.48635	6.62637	6.52316	6.58763	6.4901	6.58132	6.54566	6.72179	6.67246	6.65846	6.47518	6.6148	6.50359	6.57759
B3GALT2	6.73292	6.52208	6.70751	6.63326	6.55543	6.57902	6.41932	6.57953	6.48934	6.54441	6.54177	6.50638	6.37135	6.50021	6.47011	6.47395	6.58466	6.59993	6.52453	6.57867	6.53349	6.50381	6.73119	6.57806
B3GALT3	6.63665	6.56514	6.58042	6.51334	6.49771	6.50097	6.5392	6.57896	6.61758	6.47951	6.52397	6.50221	6.5108	6.53296	6.57373	6.52545	6.6068	6.50048	6.50037	6.54412	6.50428	6.59146	6.49313	6.54469
B3GALT4	7.78286	7.99539	8.25981	7.77538	8.00696	8.40118	7.93395	8.13348	8.30675	8.24029	8.29627	7.91884	8.02309	8.20051	8.161	8.32713	8.16164	8.1154	8.05482	8.19709	7.91471	7.83658	7.74448	7.64215
B3GALT5	6.60564	6.57202	6.77241	6.55739	6.57941	6.59829	6.63129	6.61691	6.65485	6.66256	6.64362	6.63179	6.53111	6.59317	6.5822	6.66384	6.69512	6.67227	6.66397	6.61865	6.61046	6.59879	6.58711	6.57285
B3GALT6	7.03546	7.17059	7.22324	7.04692	7.39632	6.95247	7.10958	6.96989	7.0378	7.16333	7.063	7.09067	7.02886	7.1558	7.4101	7.50176	7.31462	7.24919	7.29435	7.0512	7.23708	7.1703	7.14463	7.10632
B3GALT7	7.63923	7.43932	7.56724	7.38498	7.51863	7.90175	7.45384	7.51426	7.98463	7.82191	7.68141	7.47436	7.76359	7.94861	7.271	7.08005	7.33463	7.38217	7.23477	7.18248	7.11588	7.33685	7.2708	7.16612
B3GAT1	6.81327	6.81111	6.76783	6.74272	6.88337	6.76995	6.77225	6.73178	6.75071	6.80885	6.81397	6.84313	6.685	6.74371	6.81064	7.02576	6.81914	6.8041	6.78747	6.8675	6.83445	6.79232	6.66388	6.67299
B3GAT2	6.62911	6.46929	6.61164	6.63004	6.63168	6.73846	6.68982	6.6772	6.68002	6.80988	6.55127	6.70553	6.54141	6.53149	6.72275	6.73218	6.6333	6.71904	6.51367	6.66658	6.51314	6.60238	6.64413	6.60972
B3GAT3	6.90379	6.99207	6.78325	6.95905	6.78158	6.80787	6.81058	6.82829	6.82159	6.85511	6.85399	6.93955	6.96469	7.09589	6.94667	6.92467	7.00443	6.56812	7.07387	6.90759	7.01109	6.81167	6.87173	6.93123
B3GNT1	6.8836	6.87943	6.80333	6.91686	6.98798	7.01208	6.85653	7.14094	7.21649	7.02456	7.30532	7.0393	7.2123	6.96198	6.86828	6.92273	6.95336	6.93184	6.93856	6.97476	6.89794	6.65843	7.02766	7.00498
B3GNT3	6.39391	6.56259	6.39738	6.41162	6.60269	6.5396	6.56684	6.70282	6.68653	6.5366	6.43346	6.66025	6.52813	6.48545	6.58824	6.53453	6.43646	6.43317	6.68526	6.59401	6.55704	6.47426	6.60375	6.51814
B3GNT4	6.62575	6.63745	6.69923	6.72822	6.46045	6.70289	6.54432	6.62673	6.50889	6.60795	6.54966	6.65465	6.5546	6.5244	6.73795	6.62737	6.56914	6.58317	6.60555	6.58371	6.60262	6.55696	6.56749	6.53358
B3GNT5	6.31234	6.28695	6.49981	6.47535	6.37415	6.24156	6.46497	6.32966	6.39951	6.45427	6.47571	6.50284	6.54509	6.39291	6.38358	6.35898	6.19987	5.97433	6.55341	6.38795	6.19536	6.47809	6.33623	6.49958
B3GNT6	7.22007	7.38324	7.57983	7.37648	7.48568	7.344	7.38069	7.16803	7.28816	7.25287	6.90948	7.10725	7.00349	7.16746	7.72154	7.30127	7.45567	7.38617	7.46185	7.59323	7.5941	7.69286	7.54575	7.47285
B3GNT7	6.39388	6.32274	6.54107	6.29523	6.37976	6.42055	6.4519	6.54813	6.35856	6.36444	6.49235	6.30026	6.50585	6.45046	6.3983	6.41681	6.47638	6.42237	6.41039	6.45512	6.46327	6.47699	6.39563	6.34762
B3GNTL1	7.03884	7.21426	6.89147	6.88464	6.65171	7.06499	6.70964	7.79277	7.47436	8.17148	8.39533	7.25274	7.4159	7.91433	6.7287	6.62604	6.73085	6.95247	7.06415	7.01902	6.74661	6.5745	6.74779	6.90522
B3GTL	6.80162	6.77342	6.91178	6.73298	7.15889	6.94805	6.90632	6.7395	6.75575	6.67897	6.61904	6.82176	6.65607	6.62041	6.76143	6.97447	6.92041	6.85726	6.95006	6.87039	7.20168	6.84142	6.78238	6.85045
B3Gn-T6	7.14337	6.98848	6.9607	7.02557	6.79783	6.78601	6.92865	6.80644	6.74734	6.68333	6.8976	6.83694	6.98749	6.93236	6.95792	6.94328	6.95782	6.96425	6.74007	6.85748	6.93113	6.74643	6.89172	6.97971
B4GALNT2	6.57147	6.5203	6.60074	6.50268	6.64651	6.57836	6.54084	6.45616	6.55586	6.68161	6.48353	6.42438	6.39993	6.45085	6.55793	6.63779	6.50252	6.5085	6.47277	6.28345	6.49399	6.56704	6.44163	6.49247
B4GALNT3	6.62007	6.49641	6.60137	6.52849	6.72595	6.46835	6.45697	6.50094	6.34991	6.5031	6.29232	6.56509	6.43001	6.47351	6.55081	6.40324	6.4046	6.31972	6.48565	6.52501	6.59359	6.4618	6.42829	6.45889
B4GALNT4	7.01473	6.93123	6.8339	6.80742	6.82709	7.00124	6.85227	6.97946	7.02182	6.85924	6.81843	6.82072	6.66724	6.58173	6.66893	6.75416	6.89253	6.71982	6.8778	6.91789	6.90859	6.64208	6.80965	6.64001
B4GALT1	7.45078	7.46325	7.39322	8.28693	7.30063	7.73001	7.6162	7.5542	7.6664	7.9462	8.62215	8.25557	8.43748	8.56278	7.63533	7.75634	7.33422	7.63441	8.0215	8.04781	7.38418	7.34992	8.08778	8.04335
B4GALT2	6.60631	6.6791	6.56695	6.62548	6.65511	6.59924	6.61969	6.60666	6.61511	6.61337	6.59149	6.61376	6.56732	6.57606	6.61353	6.65169	6.66434	6.5683	6.6418	6.6067	6.71823	6.61512	6.58804	6.66902
B4GALT3	10.2736	9.80421	10.2457	9.98879	9.9875	9.56733	9.96783	9.24603	9.26741	9.33638	9.0632	9.29181	9.62126	8.91367	9.7041	9.73808	9.63416	9.62126	9.88356	9.85413	10.201	9.80806	9.94962	9.61742
B4GALT4	7.42204	7.54941	7.45055	7.61671	7.63163	7.4911	7.70926	7.74847	7.51426	7.73449	7.98638	7.96085	7.68281	7.72076	7.69562	7.75522	7.72033	7.62512	7.63395	7.68983	7.86376	7.72606	7.43828	7.60924
B4GALT5	9.2874	9.31366	8.57296	8.90899	8.80565	9.40913	8.8392	9.98137	9.93516	10.2107	10.0622	9.59456	9.83653	9.8877	8.34854	8.81702	8.70656	8.86826	8.59203	8.65411	8.73548	8.0995	9.0304	9.24136
B4GALT6	6.49727	6.33904	6.4303	6.55068	6.44769	6.48544	6.54463	6.37265	6.35213	6.44597	6.47131	6.5224	6.30236	6.45449	6.41346	6.36083	6.4571	6.41584	6.63474	6.51243	6.49411	6.53967	6.52603	6.40677
B4GALT7	8.1178	8.21222	8.51123	8.18807	8.39667	8.12567	8.21492	8.18069	8.04017	7.82474	7.5824	7.92128	7.5198	7.77034	8.60252	8.32353	8.52765	8.34706	8.1726	8.22659	8.58023	8.83118	8.09989	8.03526
BAALC	6.62573	6.57452	6.64273	6.58751	6.47646	6.59619	6.60292	6.59043	6.57812	6.60899	6.53825	6.58173	6.54562	6.45015	6.61368	6.61125	6.58324	6.69194	6.64476	6.48466	6.56178	6.49017	6.47815	6.56848
BAAT	6.75867	6.67453	6.68534	6.69429	6.7756	6.75976	6.65965	6.73947	6.66494	6.70626	6.58786	6.73615	6.5173	6.64816	6.71367	6.68432	6.71422	6.69376	6.69798	6.63704	6.60496	6.61639	6.6778	6.67594
BACE1	7.18956	6.95884	7.19782	7.0242	7.25771	7.03475	7.34107	6.96327	7.21406	6.90261	7.0291	7.02904	7.07905	6.99952	7.03626	7.34019	7.08358	7.11458	6.9401	7.03305	7.22224	7.19382	7.05437	6.99461
BACE2	6.99524	7.1091	6.99905	7.14136	6.91627	6.99058	6.86106	6.67099	6.83113	6.91534	6.94431	6.85399	7.12247	6.81572	6.94115	7.01763	6.96285	6.94732	6.9675	7.0447	6.95884	6.93602	6.92701	6.95017
BACH1	6.79723	6.67125	6.53793	6.71334	6.67276	6.62026	6.65217	6.69276	6.67662	6.69769	6.75419	6.80741	6.73323	6.75451	6.64335	6.7045	6.69413	6.69247	6.69799	6.74259	6.60688	6.66866	6.77112	6.74429
BACH2	6.70611	6.75296	6.68278	6.93081	6.57052	6.80946	6.65925	6.83721	6.69868	6.72285	6.87179	6.83589	6.70832	6.746	6.9056	6.66597	6.88657	6.8829	7.05381	7.12256	6.80225	6.88674	6.93819	6.93513
BAD	6.93932	6.94366	7.05336	6.84441	6.93228	6.94815	6.99794	6.97589	6.96961	6.88457	6.88534	6.92662	7.04457	6.94607	6.90637	6.97466	6.89969	6.95998	6.96975	6.87508	6.86606	6.92245	6.91621	6.94446
BAG1	6.99919	6.86307	6.87918	6.88978	6.98862	6.93588	6.93923	6.87895	6.95646	6.90382	6.87005	6.85089	7.19798	6.9555	6.78353	7.03444	6.99952	6.92734	6.79541	6.88197	6.82894	6.84254	7.11263	6.91521
BAG2	6.96494	6.88748	6.84454	6.74672	6.90575	6.84163	6.90876	6.78828	6.75425	6.57333	6.82489	6.88245	7.25337	6.99846	6.83339	6.73979	6.76806	6.9056	6.83871	6.8233	6.84911	6.85283	7.16997	6.85
BAG3	6.89655	7.38465	7.59501	7.27039	7.37668	7.22537	6.90657	7.44507	7.29492	7.30921	7.12915	7.3448	6.8425	7.05246	7.36475	7.36534	7.60973	7.43909	7.34319	7.28169	7.52284	7.57177	7.26346	7.0418
BAG4	7.45615	7.15418	7.19953	7.27809	7.30668	7.43327	7.4311	7.36779	7.41802	7.42764	7.3922	7.37271	7.14652	7.72033	7.39322	7.43582	7.32619	7.30532	7.16536	7.18536	7.11963	7.44322	7.12783	7.1231
BAG5	6.81403	6.77036	6.75952	6.71705	6.72273	6.80387	6.72665	6.73671	6.85184	6.70993	6.79683	6.83122	6.82215	6.77225	6.85103	6.79811	6.78334	6.78261	6.74036	6.76007	6.83291	6.73058	6.81964	6.78919
BAGE	6.53342	6.62304	6.52873	6.53118	6.56749	6.54878	6.46215	6.60749	6.64887	6.47174	6.46807	6.60695	6.66149	6.57383	6.55198	6.51462	6.48679	6.51447	6.70406	6.50819	6.76182	6.40488	6.60465	6.70703
BAGE4	6.53515	6.54631	6.51879	6.61154	6.60013	6.42205	6.28689	6.45309	6.45532	6.41417	6.56408	6.45728	6.60602	6.56939	6.50181	6.47981	6.38277	6.5433	6.64256	6.61549	6.62119	6.39673	6.63143	6.58108
BAHD1	6.86113	6.86014	6.68148	6.85296	6.67914	6.7769	6.6925	6.98248	6.80681	6.8033	6.8588	6.83119	6.91097	6.88183	6.51461	6.72308	6.73741	6.71643	6.96124	6.92053	6.85517	6.69036	6.76262	6.7314
BAI1	6.65869	6.67026	6.63659	6.61883	6.64078	6.64482	6.71467	6.62058	6.66912	6.68129	6.63007	6.6183	6.64354	6.60608	6.60903	6.7381	6.6224	6.62715	6.67221	6.60383	6.64897	6.69869	6.62149	6.70041
BAI2	6.76563	6.79182	6.90872	6.79495	6.82856	6.97471	7.0376	6.76987	6.77352	6.7257	6.55591	6.79052	6.96683	6.89544	6.83534	6.88417	6.74679	6.78603	6.79835	6.7405	6.77893	6.86785	7.05303	6.94526
BAI3	6.447	6.57191	6.5994	6.51142	6.61354	6.58351	6.56437	6.58656	6.5591	6.56645	6.51374	6.4811	6.49716	6.5976	6.44763	6.50291	6.56257	6.65703	6.52726	6.53441	6.61827	6.50196	6.55735	6.54617
BAIAP2	6.59549	6.5985	6.51013	6.66112	6.586	6.65548	6.57823	6.59335	6.55609	6.56194	6.58914	6.6282	6.63746	6.6394	6.59992	6.50319	6.66845	6.5654	6.65527	6.59074	6.69793	6.58609	6.667	6.6067
BAIAP2L1	6.20843	6.24881	6.21583	6.22432	6.16709	6.29189	6.38786	6.27889	6.17589	6.0831	6.31308	6.34788	6.25291	6.33996	6.23054	6.23634	6.32228	6.19899	6.1675	6.3225	6.38887	6.1985	6.28539	6.24872
BAIAP2L2	6.83589	6.93984	6.86553	6.94152	7.00223	6.89	6.99689	6.93781	6.89123	6.97041	6.98928	7.01015	6.87537	7.01575	6.82226	6.97908	7.03117	7.00061	6.91361	6.94131	6.9148	6.95097	7.03983	6.97118
BAIAP3	6.62052	6.70521	6.76881	6.70152	6.62338	6.67429	6.60112	6.71893	6.79616	6.73328	6.71067	6.64077	6.87356	6.79534	6.62326	6.51585	6.60429	6.80202	6.62526	6.53447	6.70426	6.81305	6.76694	6.70575
BAK1	7.28344	7.63292	7.32234	7.679	7.4997	7.2893	7.43988	7.25706	6.92781	7.50545	7.08709	8.00718	7.25706	7.68397	7.24769	7.52246	7.55132	7.39632	7.70719	7.15131	7.39725	7.31478	7.19685	7.40885
BAMBI	6.85329	6.79631	6.93718	6.82902	6.70844	6.82813	6.95125	6.74889	6.72198	6.80799	6.92457	6.83475	6.85147	6.85806	6.72904	6.76771	6.84596	6.76037	6.80205	6.79866	6.99482	6.94651	6.84656	6.94131
BANF1	6.67474	6.75549	6.77337	6.64519	6.75803	6.71407	6.76438	6.75197	6.6575	6.70818	6.58201	6.78906	6.72399	6.77272	6.76045	6.78449	6.73449	6.72467	6.95828	6.87808	6.89236	6.66703	6.79504	6.8429
BANK1	7.77261	7.73107	8.15744	8.15409	7.63484	8.22122	7.59877	7.85028	8.34361	7.72462	8.31384	7.86206	8.13783	7.34686	8.25981	7.39763	7.88907	8.39706	8.65411	8.64296	7.77034	8.1589	8.61866	8.82033
BANP	9.38517	9.0289	9.16506	8.91211	9.17025	9.44035	9.22365	9.30002	9.6183	9.19159	9.41906	9.13872	9.36397	9.34136	9.32854	8.8247	9.14997	9.22786	8.97628	9.03346	9.0622	9.21591	9.14307	8.97138
BAP1	7.60401	7.6403	7.66189	7.66392	7.72673	7.76485	7.67344	7.81243	7.8676	7.8121	7.91367	7.62665	7.60127	7.72979	7.69358	7.77818	7.57201	7.77197	7.63316	7.5868	7.58842	7.81412	7.44507	7.45181
BAPX1	6.53778	6.58069	6.47708	6.61899	6.75675	6.39576	6.666	6.61804	6.52652	6.64894	6.57231	6.63511	6.58679	6.62583	6.52498	6.55546	6.60043	6.47025	6.65781	6.51756	6.64095	6.74435	6.57086	6.60771
BARD1	7.80181	7.46493	7.63923	7.34271	7.73879	7.47681	7.75142	7.38984	7.60432	7.29032	7.19656	7.28405	7.46647	7.1785	7.60094	7.53786	7.38562	7.44879	7.14693	7.24875	7.54511	7.48121	7.27442	7.3219
BARHL1	6.52281	6.67424	6.46743	6.50598	6.57852	6.62068	6.69074	6.50212	6.58951	6.56036	6.61727	6.5576	6.50871	6.37059	6.57233	6.60321	6.5254	6.69105	6.63143	6.58544	6.58448	6.67688	6.48129	6.46022
BARHL2	7.02526	6.69643	6.99615	6.87823	6.90261	6.88149	6.75288	6.84204	6.8218	6.72054	6.79106	6.9342	6.7157	6.79257	6.89786	6.7739	6.80644	6.72796	6.80417	6.83923	6.81399	6.75681	6.84008	6.82816
BARX1	6.69996	6.75676	6.93257	6.78749	6.85942	6.77819	6.77975	6.84771	6.78535	6.8091	6.81285	6.83914	6.92347	6.81095	6.87176	6.85633	6.84168	6.83405	6.83047	6.81262	6.83016	6.81174	6.83701	6.87181
BARX2	6.52344	6.53272	6.51701	6.71276	6.53959	6.54518	6.7556	6.50907	6.49207	6.49299	6.33681	6.50716	6.39491	6.38384	6.43823	6.62359	6.49761	6.57077	6.49449	6.47674	6.4251	6.53304	6.48838	6.41223
BASP1	12.7405	12.6623	12.4458	12.2638	12.4304	13.278	12.2502	13.9831	14.0303	13.9333	13.8577	12.8191	13.6398	13.9831	12.5012	11.5019	11.879	12.4953	12.7887	12.381	12.2799	12.0453	12.7803	12.7307
BAT1	8.26013	8.31458	8.18503	8.30274	8.30872	8.24832	8.3627	8.25002	8.22099	8.18719	8.15234	8.14757	8.26024	8.42263	8.22448	8.19873	8.29931	8.31252	8.36609	8.28616	8.36776	8.31798	8.48512	8.26329
BAT2	7.45926	7.45633	7.21911	7.17156	7.49087	7.56908	7.0785	7.8107	7.84451	7.72108	7.42784	7.38481	7.39535	7.93102	7.44937	7.18889	7.26928	7.22698	7.56678	7.26476	7.2569	7.31491	7.03163	7.42784
BAT2D1	8.94144	9.009	8.99698	8.80625	9.0226	8.75865	8.94834	8.87747	8.89141	8.83435	9.05971	8.87075	8.78694	8.91542	8.86086	8.75913	8.89031	8.94103	8.69992	8.73168	9.07474	8.94586	8.77407	9.01876
BAT3	9.30332	9.03558	9.66049	9.55534	9.10923	8.91849	9.10854	9.14485	8.99017	8.74031	8.9173	9.00267	9.34724	8.93968	8.9299	8.95917	8.81003	9.00453	8.864	9.23845	8.74212	8.90967	9.44284	9.2495
BAT4	6.57924	6.8158	6.70946	6.82397	6.7505	6.75937	6.73114	6.91254	6.72703	6.9448	6.8376	6.72161	6.76443	6.85349	6.64236	6.83445	6.91292	6.65686	6.89578	6.67064	6.65269	6.72364	6.62537	6.68418
BAT5	8.72729	8.54706	8.57794	8.59494	8.56736	8.88254	8.69567	9.12147	8.87075	8.86043	9.3254	9.09852	8.83762	8.85716	8.64795	8.49887	8.62667	8.55842	8.56017	8.68538	8.52456	8.513	8.51372	8.51892
BATF	7.95946	8.33484	8.18878	7.96785	8.34209	8.14097	8.33022	8.4839	8.33436	8.35212	7.69788	8.12783	7.61389	7.83162	8.15337	8.16406	8.50785	8.20927	8.30818	8.08935	8.81333	8.1707	7.87045	7.91049
BATF2	6.76497	6.64342	6.72023	6.94545	6.95612	6.91004	6.84563	6.70283	6.79202	6.8416	6.95976	8.30717	6.73767	6.77777	6.59626	6.80526	6.96234	6.81561	7.13741	6.71985	6.62857	6.47838	6.57207	6.68249
BAX	7.18051	7.08645	6.91069	6.91962	6.9543	6.99294	6.95828	6.89463	6.84186	6.92204	7.06951	6.94426	7.11464	7.17144	6.88004	7.03169	6.90463	7.02209	7.05537	6.85087	6.94531	6.87353	7.09382	7.03711
BAZ1A	9.00206	8.81597	8.47732	8.81371	8.65869	8.99979	8.71622	9.58196	9.37077	9.50811	9.67179	9.58183	9.14145	9.40925	8.57282	8.73332	8.92071	8.91179	8.76256	8.72375	8.63241	8.5269	8.77321	8.84778
BAZ1B	6.94091	7.11251	7.00417	7.10523	7.14203	7.02037	7.09039	7.0592	6.94809	6.97251	6.96244	7.08216	7.06031	7.05039	7.05866	7.018	7.10596	7.14733	7.13052	7.19111	7.13432	7.06147	7.11288	7.12847
BAZ2A	6.79213	6.86173	6.81848	6.66962	6.94014	6.71325	6.8586	6.73953	6.98894	7.0048	6.72647	6.75317	6.71106	6.92654	6.80965	6.7719	6.85235	6.79003	6.77924	6.56611	6.94746	6.90938	6.76773	6.71648
BAZ2B	9.69855	9.57935	9.44864	9.17765	9.51398	9.91453	9.42792	9.96428	10.0166	10.1256	10.2225	9.86995	9.6262	9.88954	9.14068	8.73594	9.18191	9.53365	8.89787	8.93383	9.0206	9.23772	9.34342	9.43369
BBC3	8.63002	8.1251	8.51666	8.05306	8.20332	8.24985	8.48256	8.13948	8.21649	8.00317	8.1384	7.94328	8.16524	7.81157	8.17749	8.25127	8.09405	8.15077	7.8188	7.84831	8.16302	8.00852	8.22181	8.14068
BBOX1	6.56282	6.6167	6.59202	6.58464	6.49596	6.7053	6.59701	6.5473	6.50578	6.59724	6.36414	6.6623	6.55088	6.56841	6.63852	6.65373	6.67429	6.62556	6.6608	6.62878	6.56717	6.64541	6.52753	6.50826
BBS1	6.75736	7.05368	6.98175	6.92726	7.00266	7.06774	6.83974	7.04289	6.99913	7.11458	7.09762	6.99786	7.10324	7.13013	7.19134	7.05303	7.27809	7.05114	7.09028	7.03788	7.02427	7.26422	7.0926	7.0923
BBS2	7.91294	7.80447	8.11854	7.92751	7.7613	8.06994	8.3047	7.66209	7.65706	8.09511	7.93867	7.46531	7.71071	7.8685	8.10545	8.09909	8.39913	8.09669	7.87339	8.25781	8.46301	8.44194	8.19323	8.11758
BBS4	7.00575	7.00821	6.90459	6.87376	7.16813	7.02533	6.96113	7.16648	7.12322	7.20411	6.92984	7.01832	6.85948	6.95002	7.17745	7.29298	7.24323	7.27562	7.02456	6.89747	7.2204	7.37439	6.94461	6.86142
BBS5	6.50272	6.42977	6.54643	6.54651	6.43735	6.59496	6.53244	6.52945	6.52277	6.51995	6.5257	6.52456	6.46115	6.51447	6.52327	6.49409	6.51277	6.54962	6.51953	6.44456	6.46543	6.44519	6.45652	6.48686
BBS7	6.58586	6.52856	6.61842	6.67717	6.5776	6.59438	6.59259	6.69526	6.61343	6.62661	6.60114	6.61257	6.59662	6.63235	6.59223	6.49753	6.56845	6.6053	6.78533	6.67124	6.69419	6.65791	6.67838	6.6523
BBX	9.02874	8.864	9.17823	9.18942	9.24603	9.0953	9.04925	8.92761	9.009	8.96728	8.88385	9.43033	8.92603	9.15695	9.15902	9.37457	9.13312	9.23628	9.17471	9.19528	9.13918	9.06227	9.21867	9.11077
BC002942	8.23748	8.08416	8.00483	7.97728	8.34084	7.99041	8.20051	8.14685	7.94812	8.3652	8.16985	8.07165	7.90781	8.28503	8.08638	8.17537	8.17797	8.19547	8.16845	7.90022	8.02714	8.11209	7.99436	7.9535
BC37295_3	6.59865	6.67557	6.63708	6.58207	6.54553	6.62971	6.56478	6.59124	6.58107	6.52284	6.47357	6.566	6.55097	6.5337	6.56894	6.67461	6.69063	6.49923	6.69043	6.59972	6.66244	6.6566	6.57684	6.58733
BCAM	6.83721	6.70254	6.71872	6.69246	6.64169	6.68424	6.69784	6.6823	6.63023	6.6881	6.69252	6.73181	6.77043	6.6613	6.623	6.72092	6.5947	6.70577	6.6565	6.7105	6.73726	6.79865	6.76521	6.73176
BCAN	6.55198	6.67728	6.71119	6.55792	6.61468	6.49705	6.65863	6.56831	6.68975	6.58198	6.61505	6.53178	6.72929	6.60127	6.67913	6.61893	6.56914	6.61802	6.65021	6.59357	6.55775	6.67535	6.64071	6.69643
BCAP29	6.70049	6.84134	6.77871	6.75922	6.8077	6.78714	6.80759	6.76499	6.73263	6.7286	6.77384	6.71611	6.65692	6.79633	6.81853	6.96348	6.81161	6.75464	6.7911	6.83365	6.79225	6.86763	6.79771	6.79594
BCAP31	9.86471	9.88863	9.86995	9.76638	9.76994	9.73808	9.71726	9.97801	9.97022	10.0862	9.79205	9.63127	9.80518	9.96682	9.92793	9.63865	9.65651	9.85288	9.7442	9.82031	9.67519	9.71726	9.89091	9.76032
BCAR1	6.33091	6.38894	6.47647	6.31234	6.3636	6.30569	6.28431	6.26738	6.26786	6.28146	6.37008	6.20823	6.50687	6.40625	6.18266	6.34826	6.34354	6.28062	6.29404	6.15051	6.31923	6.35344	6.44542	6.33562
BCAR3	6.94761	7.02136	7.01236	6.62386	7.04209	7.13617	7.11294	6.96469	6.71091	6.91118	6.84451	6.7645	6.93866	6.73661	7.00874	6.83863	7.01705	6.73161	6.97422	6.92347	7.00648	6.89394	6.91596	7.02086
BCAS1	6.55386	6.68299	6.88263	6.80595	6.69086	6.87199	6.76753	6.84866	6.86214	6.71449	6.602	6.67655	6.78953	6.64996	6.52149	6.73393	6.60091	6.78796	6.72314	6.76193	6.7197	6.73004	6.7088	6.72681
BCAS2	6.41742	6.59871	6.50701	6.54199	6.52797	6.48381	6.39343	6.48286	6.60634	6.53167	6.59352	6.63651	6.61728	6.52759	6.47704	6.5889	6.4637	6.5871	6.59221	6.61479	6.53924	6.45255	6.59052	6.56923
BCAS3	6.59344	6.71954	6.56147	6.58847	6.50968	6.66435	6.4729	6.60482	6.62015	6.46552	6.6547	6.51878	6.55926	6.65627	6.40249	6.43986	6.62931	6.41007	6.68002	6.65585	6.59633	6.56982	6.53331	6.54412
BCAS4	7.38999	7.40524	7.79148	7.33643	7.9435	7.8583	7.67082	7.55112	7.66607	7.29536	7.31411	7.39815	7.36387	7.22445	7.9445	7.55387	7.97621	7.90682	7.60643	7.71231	7.8921	8.02834	7.56988	7.5605
BCAT1	6.94146	7.12742	6.92739	7.05381	7.15544	7.06247	6.94225	7.47899	7.37602	7.33605	7.23419	7.18783	6.89389	7.88383	6.89027	7.12986	7.42864	7.1168	6.95732	6.93936	7.226	7.02565	7.07104	6.91004
BCAT2	7.75167	7.8462	7.9227	7.54665	7.91401	7.71779	7.65438	7.52185	7.73175	7.51621	7.14652	7.42546	7.26077	7.28316	7.95384	7.93833	7.9462	7.808	7.93634	7.98137	7.90906	8.01965	7.64768	7.57642
BCCIP	7.02426	7.22481	7.19799	7.12342	7.28024	7.18105	7.22518	7.14567	7.02907	7.06309	6.9432	7.10791	6.89262	7.09241	7.3449	7.33951	7.24107	7.26831	7.35957	7.30719	7.27834	7.27353	7.14346	7.16551
BCDIN3	9.55268	9.42869	9.69564	9.1529	9.81925	9.83829	9.69976	9.61151	9.69119	9.36168	9.40574	9.1701	9.18432	9.30139	9.82633	9.42158	9.90206	9.80286	9.32074	9.56221	9.88245	9.95122	9.44643	9.18249
BCDO2	9.15981	8.62759	9.06988	8.52933	8.6817	8.69518	8.88827	8.55716	8.80803	8.38364	8.39756	8.15174	8.74483	8.12845	8.58738	8.62295	8.40595	8.49479	8.18386	8.29273	8.70939	8.5475	8.45545	8.48037
BCHE	6.52654	6.57236	6.53073	6.51718	6.73354	6.58166	6.48339	6.56576	6.53999	6.3729	6.52265	6.58316	6.62132	6.55079	6.57391	6.34519	6.57599	6.55262	6.45306	6.6028	6.49004	6.4601	6.57802	6.48541
BCKDHA	8.11945	8.26671	8.19376	7.96653	8.32057	8.37093	8.15529	8.3279	8.12783	8.3632	7.70255	7.8921	8.02355	8.17332	8.53987	8.49421	8.42513	8.15744	8.26193	8.0977	8.13881	8.46965	8.08908	7.81857
BCKDHB	6.66489	6.72448	6.57925	6.69023	6.59037	6.65381	6.6037	6.67093	6.50617	6.73389	6.51785	6.61029	6.56863	6.60692	6.64494	6.72152	6.78265	6.79042	6.81859	6.83877	6.83032	6.8549	6.66886	6.6413
BCKDK	9.48545	9.71911	9.65861	9.6262	9.75588	10.0772	9.87384	10.5946	10.4284	10.3312	10.3895	9.88954	10.0075	10.1786	9.85851	9.69425	9.5087	9.73893	9.85413	9.67061	9.35085	9.87552	9.48657	9.59962
BCL10	7.14536	7.30363	6.92467	7.64668	7.02327	7.37884	6.954	7.34701	7.15244	7.3922	7.99944	7.71804	7.86413	7.86911	7.03475	6.98806	7.1721	7.3421	7.57743	7.50225	7.10476	7.0876	7.50823	7.76891
BCL11A	7.02518	7.09615	7.2904	7.15208	7.05446	6.99935	6.99523	6.98194	7.16501	7.071	7.09602	7.00234	7.00698	6.98115	7.30835	7.17049	7.2575	7.27862	7.18386	7.24508	7.2143	7.29248	7.24234	7.10732
BCL11B	7.93393	8.06104	8.20126	7.97867	8.31663	7.90534	8.1029	7.78623	7.71794	7.80767	7.72452	7.9897	7.75269	7.64175	8.19624	8.20311	8.36858	8.1847	8.09874	8.28144	8.5167	8.30355	8.17802	8.10993
BCL2	7.25208	7.28094	7.35912	7.3593	7.34995	7.15713	7.43848	7.13618	7.17891	7.06583	7.1382	7.20928	7.1428	7.07787	7.32081	7.39015	7.33833	7.27904	7.27635	7.30076	7.40956	7.48557	7.3355	7.50045
BCL2A1	6.58896	6.53249	6.43672	6.67425	6.52933	6.62415	6.50718	6.79057	6.74182	6.88403	7.45403	6.99965	6.98356	7.29262	6.58177	6.63671	6.55157	6.34077	6.86298	6.7934	6.43775	6.4532	6.90696	7.00166
BCL2L1	11.4899	10.183	10.4029	9.9189	10.0614	10.4696	10.8897	9.87605	9.89727	8.76693	9.66778	9.33204	10.3497	9.04779	9.46396	10.6987	9.50341	9.3342	9.26635	10.3573	10.2115	9.49899	10.59	9.93378
BCL2L10	6.27421	6.43765	6.38006	6.48915	6.30938	6.41321	6.47941	6.64508	6.53584	6.51131	6.46124	6.41939	6.46841	6.43452	6.35282	6.47681	6.50261	6.57624	6.51871	6.41925	6.39326	6.41365	6.37251	6.4169
BCL2L11	6.52816	6.60849	6.57326	6.54094	6.6669	6.62158	6.60492	6.64851	6.55223	6.58778	6.58712	6.59737	6.77382	6.74108	6.69011	6.60569	6.4624	6.59283	6.70204	6.68407	6.58527	6.55698	6.75462	6.78477
BCL2L12	7.22732	7.23749	7.0807	7.1097	7.07366	7.23402	7.12121	7.24876	7.09897	7.25088	7.33425	7.36736	7.12972	7.23752	7.22125	7.17091	7.15113	7.14761	7.46313	7.18316	7.17066	7.26533	7.1272	7.05078
BCL2L13	9.47676	9.05712	9.52181	9.41997	9.24893	9.20475	9.61953	8.96054	8.97818	8.8713	8.87434	8.86632	9.10523	8.84256	9.13918	9.30482	9.20399	9.20864	8.94779	9.01453	9.28049	9.35159	9.42158	9.03278
BCL2L14	6.68285	6.71429	6.79256	6.71445	6.62202	6.67802	6.7272	6.64985	6.69614	6.63883	6.69925	6.6445	6.70983	6.71816	6.64845	6.76492	6.69611	6.70734	6.6443	6.6555	6.62633	6.78225	6.81252	6.73539
BCL2L2	7.61295	7.64005	7.56364	7.58727	7.53843	7.63884	7.74316	7.78238	7.68141	7.40835	7.44858	7.47285	7.22753	7.55569	7.62991	7.58809	7.67634	7.49466	7.48935	7.65754	7.56392	7.68559	7.56864	7.3415
BCL3	8.0037	7.64722	7.7651	7.7762	7.80578	8.25056	7.84848	8.72419	8.50193	8.96803	8.64337	7.94546	8.24029	8.68909	7.50415	7.78714	7.35522	7.43785	8.08638	7.61691	7.42784	7.61708	7.73979	8.08003
BCL6	9.16225	9.12632	8.8376	8.67962	8.84109	9.19601	8.91761	9.36025	9.74003	9.54623	9.60127	9.1263	9.17408	9.43333	8.81803	8.45458	8.54716	8.85688	8.90103	8.83033	8.65598	8.54353	8.87321	8.87505
BCL6B	6.78512	6.67508	6.64338	6.63847	6.58962	6.57314	6.56475	6.70518	6.65428	6.6012	6.60664	6.75518	6.84076	6.73246	6.61723	6.5698	6.63307	6.55216	6.66025	6.68663	6.51972	6.5756	6.74847	6.66006
BCL7A	6.87762	6.80894	6.76273	6.71861	6.8088	6.94696	6.73189	6.83201	6.7599	6.75838	6.81287	6.73467	6.8406	6.75982	6.8418	6.90961	6.81265	6.74619	6.88399	6.83052	6.78603	6.79845	6.8743	6.75086
BCL7B	7.02258	7.36983	7.26251	7.1862	7.1481	6.989	6.82915	7.24708	6.87946	7.01244	7.31237	7.13605	7.33668	7.30921	7.1481	7.34809	7.33622	7.32745	7.4985	7.24337	7.27039	6.9809	7.10422	7.36133
BCL7C	7.09509	7.12244	6.97434	6.98089	7.13788	7.07605	7.07226	7.04965	6.93759	6.94013	6.99354	7.06193	6.97532	6.97145	7.16892	7.23069	7.20548	7.23976	7.17518	7.17807	7.22007	7.15985	7.11348	7.00878
BCL9	7.12429	7.29435	6.93394	7.16242	7.50117	7.15035	7.05517	7.19393	7.22339	7.19598	7.06471	7.06289	6.93397	7.17656	7.23202	7.18137	7.23202	7.24164	7.28029	7.08176	7.1789	7.27431	7.19598	7.09987
BCL9L	7.25351	7.19886	7.13903	7.10844	7.1789	6.86672	7.16657	7.09773	6.94365	7.12199	6.86432	7.10844	6.77366	6.95017	7.17465	7.31789	7.33992	7.17255	7.14079	7.2351	7.28445	7.11437	7.03621	7.05333
BCLAF1	9.29692	9.41242	9.14359	9.38668	9.47481	9.38832	9.31366	9.34119	9.42158	9.5263	9.57314	9.37233	9.15232	9.44067	9.49786	9.68776	9.31167	9.50634	9.31657	9.52181	9.56478	9.69976	9.61865	9.62741
BCMO1	6.59441	6.49614	6.53829	6.18344	6.5176	6.38218	6.51109	6.52785	6.45393	6.42449	6.39892	6.44138	6.46174	6.2681	6.3308	6.36147	6.4258	6.31045	6.41377	6.47624	6.64542	6.55492	6.4416	6.49995
BCMP11	6.3816	6.41023	5.84942	6.38851	6.34744	6.5146	6.39468	6.3939	6.40638	6.45611	6.39508	6.38215	6.43091	6.36871	6.48769	6.59722	6.40467	6.47611	6.29142	6.37054	6.52235	6.32425	6.45232	6.29022
BCNP1	6.85292	6.80568	7.09816	7.11653	6.96923	7.05072	6.88263	6.83602	6.99599	6.78136	7.19174	7.0369	7.12641	7.06815	7.37825	6.73608	7.12693	7.18137	7.28081	7.38679	6.89714	7.13861	7.53179	7.79445
BCOR	7.39896	7.4644	7.34144	7.40758	7.38317	7.45406	7.39687	7.07397	7.19592	7.1699	7.17497	7.24975	7.34059	7.46399	7.4143	7.07044	7.48868	7.45618	7.34619	7.32127	7.536	7.53144	7.394	7.47716
BCORL1	6.98612	6.9952	6.75002	6.75075	6.70008	6.84512	6.83246	7.02258	7.01236	7.08094	6.94746	6.80026	6.64407	7.02167	6.62334	6.65076	6.74245	6.92966	6.7691	6.79908	6.5578	6.77796	6.61783	6.6619
BCORL2	6.71665	6.68214	6.75166	6.75349	6.64595	6.76712	6.72511	6.77401	6.61127	6.78303	6.64696	6.65749	6.51539	6.59441	6.58004	6.7382	6.66476	6.71841	6.61901	6.67783	6.64694	6.62877	6.69224	6.6747
BCR	7.56205	7.3921	7.53548	7.4336	7.34019	7.30477	7.32299	7.18917	7.2905	7.06404	7.32537	7.38091	7.55545	7.21412	7.15353	7.38746	7.20746	7.22166	7.2114	7.46522	7.28727	7.0178	7.52008	7.49828
BCS1L	7.27127	7.42298	7.62434	7.17059	7.39763	7.41757	7.47476	7.31928	7.39106	7.36951	7.07067	7.16952	7.13244	7.25724	7.48955	7.18075	7.49769	7.60384	7.48494	7.49893	7.50804	7.6981	7.33402	7.44274
BCYRN1	8.72531	9.12485	9.12862	9.33727	9.00556	9.13261	9.2422	9.0156	9.59273	9.23904	9.7682	9.7463	9.36009	9.87999	9.22835	9.6579	9.38071	9.17678	9.09284	9.31739	9.44284	9.56629	9.73705	9.75346
BDH	6.73309	6.60448	6.70885	6.59588	6.72616	6.6046	6.67051	6.57976	6.64716	6.63497	6.52653	6.6	6.6882	6.69015	6.58197	6.59729	6.59449	6.60835	6.57881	6.68671	6.69537	6.63428	6.60993	6.66138
BDH2	6.42797	6.64579	6.48553	6.44997	6.49	6.49145	6.60993	6.39622	6.40278	6.34466	6.33709	6.45716	6.45816	6.33456	6.52609	6.54116	6.54234	6.48134	6.37879	6.35707	6.4799	6.51533	6.49485	6.4579
BDKRB1	6.42771	6.51606	6.56287	6.3046	6.353	6.49326	6.45902	6.45693	6.42445	6.43395	6.45527	6.48215	6.41729	6.28814	6.40759	6.44643	6.4136	6.49918	6.39394	6.43543	6.42896	6.52616	6.32708	6.3726
BDKRB2	6.65233	6.78507	6.86499	6.74413	6.85213	7.00052	6.92259	6.75111	6.84008	6.80826	6.73092	6.72438	6.82938	6.84041	6.76485	6.80899	6.81292	6.90343	6.79147	6.82941	6.7242	6.89256	6.80732	6.79976
BDNF	6.79295	6.71337	6.81073	6.69022	6.77529	6.72101	6.81754	6.73932	6.71809	6.67579	6.66716	6.68221	6.79053	6.70998	6.73133	6.72125	6.76847	6.74023	6.63665	6.71346	6.77108	6.7388	6.79054	6.71878
BDP1	6.80369	6.78232	6.79411	6.75202	6.8292	6.77701	6.80615	6.86329	6.80667	6.7719	6.9068	6.83923	6.85296	6.92928	6.76082	7.07082	6.97929	6.86848	6.82124	6.80612	7.06056	6.9029	6.94005	6.891
BEAN	6.6819	6.57287	6.62656	6.65346	6.65025	6.60276	6.69583	6.68531	6.58658	6.62377	6.58422	6.53395	6.54469	6.56039	6.57111	6.67587	6.57608	6.59493	6.61007	6.63657	6.76276	6.63223	6.58799	6.54263
BECN1	8.91127	8.67219	8.63283	8.96386	8.63771	8.92112	8.85955	9.03103	9.03278	8.85475	9.32449	9.07559	9.07373	9.04146	8.68121	9.10625	8.83654	8.82442	8.74379	8.89535	8.58544	8.71811	9.0632	9.02758
BET1	6.86945	6.92364	6.77713	7.18457	6.82313	6.92943	6.80335	6.83842	6.75332	7.02361	7.14874	7.17409	7.08257	7.06271	7.0088	6.71654	7.01746	6.9675	7.36938	7.37844	6.80033	7.04221	7.29284	7.28503
BET1L	9.61379	9.74257	9.68862	9.72556	9.83569	9.56144	9.75	9.75692	9.38501	9.50278	9.67432	9.5537	9.57143	9.60265	9.85625	10.114	9.6223	9.77305	9.7589	9.85169	9.8236	10.2107	9.85625	9.63964
BEX1	6.61869	6.73384	6.67403	6.81009	6.54466	6.58277	6.71533	6.7533	6.68881	6.54543	6.69677	6.71999	6.36724	6.30474	6.66568	6.7337	6.56873	6.78749	6.77368	6.66879	6.61314	6.93323	6.7137	6.55272
BEXL1	7.89231	8.01884	8.07131	7.91498	8.14041	7.78527	7.89551	7.79023	7.7618	7.71144	7.60925	7.67261	7.5771	7.50978	8.01907	8.16237	8.22126	8.0621	7.74346	7.77309	8.152	8.17857	7.89979	7.85424
BFAR	7.94596	8.13283	8.06994	7.97867	8.29002	8.29093	8.17482	7.9685	7.8862	8.17866	7.8647	8.03103	7.8107	8.08338	8.12666	7.9688	8.27093	8.04491	8.17419	8.15708	8.16164	8.29547	8.23647	7.97843
BFSP1	6.34362	6.37566	6.51274	6.46383	6.48991	6.45869	6.38233	6.63902	6.44568	6.54235	6.36338	6.23802	6.22452	6.32777	6.49918	6.72808	6.42587	6.4638	6.5065	6.47386	6.49906	6.45512	6.33393	6.46689
BFSP2	6.58662	6.80612	6.58734	6.41232	6.59953	6.63077	6.4238	6.54455	6.56172	6.58797	6.46578	6.49446	6.43135	6.56266	6.56558	6.46651	6.50013	6.64699	6.67198	6.33049	6.51909	6.36264	6.53746	6.48336
BGLAP	6.81737	6.93718	6.90206	6.7768	6.62745	6.8908	6.78353	6.79185	6.9609	6.92239	6.9051	6.877	6.92912	6.94247	6.89767	6.85098	6.78745	6.94684	6.91979	6.84168	6.80875	6.79296	6.85914	6.73886
BGN	6.62747	6.68201	6.79806	6.7052	6.74299	6.74141	6.71436	6.79039	6.82816	6.69604	6.68203	6.74635	6.95346	6.87696	6.80828	6.80718	6.84615	6.79797	6.73108	6.7787	6.63333	6.6245	6.8009	6.86904
BHLHB2	9.7849	10.4449	9.73189	9.33407	10.1481	10.0335	10.4701	9.85745	10.1402	9.76032	9.20245	9.1114	9.62045	9.60489	10.1511	10.6344	9.8877	9.93012	9.28974	10.0444	10.1744	9.81151	9.58377	9.81278
BHLHB3	6.25436	6.30638	6.39246	6.43995	6.2669	6.18723	6.34702	6.43364	6.23256	6.50969	6.48266	6.35285	6.26867	6.22335	6.28663	6.33316	6.32212	6.32645	6.54237	6.47842	6.25177	6.41242	6.25875	6.35414
BHLHB4	6.48915	6.70361	6.53714	6.65517	6.47852	6.6305	6.47538	6.50867	6.51495	6.44747	6.60483	6.6749	6.48517	6.45561	6.74527	6.7927	6.64339	6.54994	6.58571	6.44565	6.52448	6.56608	6.41913	6.42103
BHLHB5	6.47669	6.32118	6.49623	6.46873	6.48845	6.48713	6.41854	6.39717	6.57199	6.4153	6.48137	6.49047	6.30122	6.4323	6.43904	6.41002	6.38592	6.39938	6.37368	6.38557	6.50689	6.5489	6.2909	6.36229
BHLHB8	6.60874	6.65749	6.56332	6.65141	6.71367	6.53694	6.5702	6.52166	6.48946	6.61809	6.53548	6.4629	6.68069	6.5341	6.53291	6.73828	6.6565	6.82644	6.63572	6.55072	6.65187	6.63896	6.6653	6.75401
BHLHB9	6.66603	6.65349	6.36159	6.78586	6.62671	6.59358	6.63956	6.58419	6.62035	6.65152	6.56961	6.71489	6.60578	6.60945	6.73942	6.70382	6.72259	6.71487	6.6962	6.7062	6.66395	6.4577	6.71219	6.59708
BHMT	6.423	6.44942	6.35497	6.4061	6.43885	6.48762	6.43772	6.53979	6.58951	6.50818	6.28096	6.39635	6.34668	6.40723	6.42024	6.47025	6.46718	6.39967	6.3066	6.31385	6.44188	6.42488	6.39835	6.39065
BHMT2	6.57519	6.41055	6.3091	6.28326	6.403	6.37623	6.39495	6.56721	6.35022	6.37262	6.45475	6.33125	6.4052	6.41238	6.35251	6.37935	6.43736	6.40714	6.45201	6.43964	6.39611	6.21547	6.43924	6.36363
BICC1	6.54488	6.43318	6.37943	6.40908	6.30033	6.54552	6.53442	6.62627	6.45907	6.3732	6.46573	6.52358	6.50236	6.44054	6.41654	6.37243	6.50841	6.32265	6.39803	6.49378	6.5942	6.44881	6.66236	6.44237
BICD1	6.74354	6.81717	6.74612	6.87537	6.76982	6.86054	6.77071	6.85575	6.74418	6.80005	6.77592	6.76547	6.61944	6.66327	6.8759	6.79645	6.88281	6.82956	6.85039	6.7727	6.92337	6.86499	6.74739	6.79552
BICD2	8.57849	8.19949	7.91417	8.54088	8.36741	8.06825	8.50659	8.11901	8.21527	8.72899	8.58727	8.53061	8.76876	8.6173	8.56623	8.19361	7.91611	8.91265	8.5283	8.4259	8.08029	8.44696	8.49521	8.42779
BID	7.96105	7.82436	7.59864	8.05743	7.59261	8.00153	7.74352	7.64853	8.03406	7.86421	7.98327	8.0185	8.04227	8.24887	7.71519	7.55204	7.71099	7.74654	8.01438	7.83343	7.66703	7.61789	7.97738	7.96173
BIK	6.71144	6.8079	6.57602	6.93215	6.67743	6.77721	6.76212	6.98263	6.80057	7.26939	6.86701	6.82866	6.67155	6.7877	6.51012	6.696	6.71862	6.76144	7.12186	6.89898	6.5498	6.85213	6.55483	6.49836
BIN1	8.45265	9.15902	8.76521	8.72319	8.93336	8.54354	8.18913	8.64653	8.17706	7.97164	8.06908	8.16229	8.06675	8.10307	9.11778	8.82788	8.70275	9.06381	9.11867	9.06763	9.16038	9.01631	8.62395	8.77476
BIN2	10.029	9.98556	9.85958	9.67432	9.99754	10.1046	10.136	9.764	10.3787	10.3594	9.94105	9.84271	10.0544	10.2501	9.74171	9.87552	9.66305	9.90096	9.78106	9.69341	9.57656	9.56144	9.8282	9.73601
BIN3	7.43415	7.35858	7.31123	7.34534	7.17779	7.50855	7.14678	7.7275	7.57127	7.81599	7.9405	7.6916	7.56185	8.19284	7.31509	7.18061	7.4081	7.39725	7.4454	7.23435	7.35076	7.32874	7.21974	7.38295
BIRC1	6.8392	6.77075	6.90756	6.83842	6.9385	6.91176	6.85913	7.11843	7.11465	7.05709	7.02865	7.11435	7.06362	6.85628	6.84102	6.77077	6.72927	6.80484	6.84733	6.88096	6.81407	6.90063	6.84493	6.96002
BIRC2	7.76773	7.51324	7.63469	7.6981	7.56392	7.75787	7.86668	7.58279	7.67654	7.44826	7.83915	7.87878	7.68856	7.47681	7.53628	7.56817	7.57529	7.58569	7.43853	7.48808	7.44087	7.46915	7.58661	7.54288
BIRC3	7.75829	7.89427	8.10677	8.14348	7.89761	8.09335	8.02374	7.90752	7.81312	7.75124	7.77606	7.94681	7.46764	7.59026	8.27833	7.797	8.29495	8.24357	7.94871	8.19919	8.14559	8.27172	8.20094	8.3317
BIRC4	6.78996	6.72734	6.93771	6.95231	7.14068	6.99846	7.00795	7.08458	6.91734	6.86824	7.0503	7.08015	7.02191	7.07258	6.94913	7.00471	6.82118	6.89594	7.06992	6.97722	7.10844	7.01783	7.10807	7.07248
BIRC4BP	10.4723	9.27095	9.59273	11.1064	11.2703	9.57143	11.1184	8.28886	8.65832	9.47597	8.83654	12.0297	8.7826	9.7933	9.38832	11.1639	10.4993	10.2782	10.0035	9.66734	10.0797	10.3825	9.12538	9.71803
BIRC5	6.64911	6.76629	6.65191	6.6863	6.65032	6.62048	6.59007	6.57219	6.79666	6.74422	6.65872	6.57264	6.8197	6.68353	6.64298	6.7222	6.6682	6.80992	6.72454	6.73932	6.70489	6.63333	6.71674	6.7421
BIRC6	7.36068	7.44689	7.45293	7.36243	7.43622	7.27291	7.30026	7.48547	7.54404	7.78893	7.67812	7.55884	7.18137	7.80135	7.64972	7.56678	7.54869	7.75371	7.42145	7.4686	7.45055	7.47285	7.1999	7.54754
BIRC7	6.5679	6.44881	6.45853	6.51903	6.50635	6.60844	6.38424	6.46381	6.51563	6.49153	6.48548	6.47184	6.34354	6.42396	6.52973	6.45432	6.4197	6.46885	6.37451	6.46149	6.43275	6.62624	6.51211	6.47864
BIRC8	6.68482	6.77439	6.8335	6.90582	6.82366	6.86785	6.73926	6.83499	6.94722	6.7984	6.70588	6.68857	6.74738	6.65599	6.71527	6.66992	6.68679	6.68428	6.73516	6.80086	6.54663	6.65418	6.68653	6.76248
BIVM	6.8243	6.72039	6.73121	6.74607	6.89743	6.82533	6.81301	6.73053	6.78921	6.93519	6.70171	6.71085	6.84335	6.75349	6.69864	6.87042	6.72645	6.79821	6.89128	6.89354	6.92793	6.8822	6.92223	6.80855
BLCAP	8.32871	8.30644	8.4105	8.18316	8.4392	8.30247	8.26633	8.09669	8.07371	8.38513	8.13918	8.11136	8.21222	8.60179	8.31894	8.29198	8.3932	8.36951	8.33436	8.2432	8.3862	8.34325	8.31549	8.2441
BLK	7.40054	7.26003	7.61591	7.33151	7.26195	7.88417	6.80304	7.49494	8.10651	7.73759	7.80822	7.2893	7.34625	7.20799	8.03343	6.94767	7.59206	7.747	8.32871	8.02893	7.69925	7.6499	8.01238	8.13
BLM	7.04657	7.25337	7.14874	7.43722	7.34938	7.06992	7.88538	7.05404	6.98308	7.4186	7.24153	7.26208	7.28576	7.13279	7.43287	7.1168	7.17182	7.13357	7.34339	7.23619	7.13552	7.46828	7.13165	7.22445
BLMH	8.21522	8.60562	8.50431	8.50652	8.52179	8.42554	8.38412	8.23618	8.16436	8.26193	7.86726	8.40284	8.24091	8.12301	8.45494	8.61283	8.66997	8.38696	8.8038	8.66933	8.8436	8.71655	8.68739	8.56047
BLNK	6.66226	6.88494	6.64759	7.25102	6.65695	6.87851	6.65306	6.88635	6.85689	6.95206	6.99689	6.71876	6.83497	6.83893	7.21525	6.54992	6.86142	6.90688	7.44743	7.18863	6.86522	6.86762	7.22051	7.40402
BLOC1S1	10.3031	10.3216	10.3216	10.2082	10.2138	10.1701	10.1073	10.3746	10.147	10.411	10.3716	10.2669	10.4429	10.6716	10.3559	10.3939	10.2736	10.236	10.3062	10.076	10.1606	9.89091	10.2024	10.3163
BLOC1S2	6.59454	6.77318	6.69963	6.69715	6.75018	6.70357	6.73941	6.86232	6.8612	6.83311	6.76528	6.83993	6.69938	6.64478	6.73642	6.84164	6.68289	6.73157	6.76996	6.87355	6.69368	6.76576	6.77898	6.70808
BLOC1S3	6.68278	6.63598	6.76914	6.55928	6.65456	6.6794	6.626	6.62448	6.67031	6.66693	6.63057	6.52093	6.57459	6.58764	6.61572	6.57863	6.68348	6.61528	6.61835	6.62615	6.45303	6.5975	6.51683	6.66648
BLR1	7.09871	7.13604	7.30365	7.1744	7.23596	7.33322	6.93462	7.12638	7.32913	7.17138	7.24416	7.02301	7.30173	7.08781	7.5608	7.01342	7.28437	7.33963	7.37886	7.48765	7.20163	7.48293	7.44009	7.5784
BLVRA	7.99412	7.85284	7.76404	8.13918	7.78052	7.69968	7.75758	7.95512	7.83162	7.72632	7.61195	8.02335	7.77958	8.13111	7.71683	8.2236	8.17866	7.69925	8.26554	8.11373	7.58704	7.96571	7.82356	7.78625
BLVRB	8.2454	7.65122	7.65386	8.34084	7.55407	7.44743	7.86095	7.37715	7.39632	7.36223	8.06994	8.54706	8.98183	8.42631	7.5252	7.57911	7.37512	7.55366	8.06344	8.48173	7.84229	7.40641	9.28974	9.21271
BLZF1	6.93746	7.06068	7.10115	7.42546	7.17082	7.08311	7.30951	7.20915	7.27998	7.28503	7.46938	7.70397	7.68939	7.56817	6.99335	7.11426	7.23002	7.05804	7.21497	7.22155	7.1823	6.97356	7.4178	7.26669
BM88	6.35014	6.53685	6.45703	6.67593	6.3324	6.36865	6.44446	6.43055	6.48177	6.40922	6.55972	6.51602	6.33925	6.33084	6.37845	6.43687	6.43317	6.47959	6.65086	6.42899	6.66004	6.37682	6.36865	6.47376
BMF	6.76988	6.82493	6.88698	6.82499	6.80555	6.83883	6.81808	6.78783	6.72826	6.7976	6.74991	6.71504	6.83243	6.85335	6.88441	6.83651	6.84248	6.68542	6.83497	6.80857	6.74177	6.94429	6.68967	6.75599
BMP1	6.62727	6.72117	6.74073	6.74285	6.70276	6.73138	6.7123	6.68945	6.7132	6.75822	6.71841	6.71945	6.68117	6.67647	6.69655	6.778	6.73038	6.69706	6.71204	6.73861	6.69923	6.74275	6.65387	6.67271
BMP10	6.54089	6.54799	6.58933	6.59559	6.49543	6.60368	6.53998	6.32409	6.60285	6.5214	6.6467	6.49808	6.50935	6.55151	6.6281	6.69212	6.43904	6.45093	6.5166	6.62784	6.64471	6.55216	6.39384	6.49456
BMP15	6.77506	6.68431	6.64089	6.77997	6.71522	6.77999	6.6265	6.72353	6.87487	6.99764	6.78828	6.80552	6.66995	6.74481	6.65852	6.84819	6.75699	6.78701	6.8145	6.84718	6.69935	6.77378	6.69359	6.67012
BMP2	6.72312	6.69124	6.67996	6.57997	6.63763	6.74139	6.8472	6.68591	6.70649	6.76558	6.66111	6.6597	6.82021	6.75249	6.57369	6.67222	6.60954	6.61391	6.64114	6.67089	6.65778	6.56808	6.54249	6.56493
BMP2K	7.39831	7.1627	7.01146	7.49657	7.02015	7.17574	7.18659	7.25349	7.03311	6.97387	7.1177	7.21622	7.3134	6.94857	7.0912	7.1257	7.07279	6.99012	7.11452	7.39524	7.006	7.05522	7.31382	7.36907
BMP2KL	6.88497	6.87254	6.85806	6.86126	7.03392	6.90945	7.02182	6.88598	6.90215	6.88796	6.78582	6.87615	6.83361	6.71403	6.92223	6.83067	6.87318	6.94456	6.84736	6.99905	6.95079	6.96512	6.76719	6.73828
BMP3	7.17961	6.81609	6.89974	6.79348	6.7503	6.85283	6.84181	6.80862	6.78226	6.69896	6.68255	6.75931	6.95587	6.91722	6.83742	6.96398	6.83273	6.66103	6.68023	6.69809	6.81569	6.95559	7.02049	6.83116
BMP4	6.47525	6.57157	6.57756	6.45549	6.50636	6.45519	6.48458	6.4482	6.44874	6.48115	6.40946	6.45378	6.428	6.44003	6.52602	6.49789	6.60482	6.45897	6.53836	6.47177	6.43762	6.51228	6.42458	6.49286
BMP5	6.37014	6.40753	6.46604	6.3503	6.34255	6.44263	6.46314	6.46622	6.3082	6.61087	6.44497	6.34565	6.63026	6.79089	6.39517	6.32074	6.3347	6.40797	6.38344	6.45838	6.32677	6.45347	6.70581	6.6185
BMP6	7.06452	7.38941	7.3294	7.38341	7.25741	7.7613	7.61195	7.40442	7.72937	7.13165	8.07165	7.52004	7.50075	7.60178	6.85967	7.14536	7.53479	7.30622	7.40796	7.52139	7.44049	7.2775	7.73129	7.47626
BMP7	6.51897	6.56481	6.52046	6.49055	6.43011	6.44132	6.38415	6.57561	6.48591	6.54169	6.52753	6.56069	6.28288	6.24716	6.56195	6.48721	6.42837	6.49038	6.49714	6.4834	6.35401	6.34418	6.13848	6.38917
BMP8A	6.60029	6.66744	6.54403	6.63272	6.36003	6.60188	6.55142	6.39529	6.45298	6.60999	6.53682	6.50874	6.64938	6.5505	6.41776	6.60362	6.4761	6.75589	6.64597	6.45848	6.633	6.56594	6.5909	6.58948
BMP8B	6.83285	6.80435	6.61113	6.74666	6.7172	6.68269	6.77484	6.77475	6.8753	6.62215	6.7229	6.8013	6.86953	6.72721	6.8716	6.73591	6.73377	6.66594	6.7365	6.74418	6.79868	6.6344	6.90707	6.82913
BMPER	6.65422	6.6744	6.55921	6.5753	6.47365	6.65753	6.74871	6.6551	6.56949	6.62803	6.68048	6.62894	6.63256	6.52722	6.78059	6.65952	6.6192	6.60227	6.64958	6.61847	6.72618	6.62673	6.60947	6.55234
BMPR1A	6.45933	6.59756	6.45478	6.52034	6.54371	6.40677	6.3894	6.60449	6.19972	6.35085	6.49137	6.41999	6.50025	6.47058	6.56778	6.31427	6.34955	6.50584	6.73408	6.56827	6.63852	6.36311	6.3982	6.44334
BMPR1B	6.57339	6.5491	6.52728	6.59101	6.60315	6.68476	6.67565	6.74674	6.62398	6.64118	6.6148	6.61357	6.54351	6.60924	6.56434	6.66392	6.60914	6.61592	6.68223	6.7557	6.52218	6.70812	6.50501	6.53659
BMPR2	6.72219	6.73536	6.69099	6.83853	6.70518	6.51774	6.56809	6.6638	6.49449	6.69289	6.94824	7.05773	6.78941	7.00731	6.85478	6.84938	6.80459	6.69387	6.94219	7.0202	6.79324	6.7343	7.1323	7.18666
BMS1L	8.80803	9.13452	9.20311	8.80959	9.53937	8.85188	9.22704	8.81525	8.80625	8.6022	8.11476	8.6706	8.26385	8.38581	9.40023	9.21695	9.3405	9.29083	8.8436	9.03278	9.57474	9.64941	9.10625	9.16038
BMX	6.87435	6.76148	6.75852	6.77761	6.70365	6.92954	6.77518	7.4233	7.19289	7.39262	7.24846	7.06438	7.03723	7.04458	6.65779	6.70896	6.73204	6.714	6.75479	6.63185	6.64771	6.66045	6.75387	6.76586
BNC1	6.55802	6.52485	6.62216	6.53457	6.6173	6.74997	6.64437	6.52798	6.62419	6.58306	6.52393	6.54423	6.56269	6.52976	6.55816	6.59835	6.51914	6.63103	6.52907	6.49501	6.54892	6.54801	6.54117	6.55978
BNC2	6.39305	6.42896	6.3925	6.39114	6.26723	6.1513	6.40104	6.47876	6.28641	6.41958	6.39372	6.37471	6.21916	6.45579	6.54579	6.45857	6.38948	6.19987	6.20714	6.45242	6.26541	6.40382	6.24656	6.29068
BNIP1	6.74663	6.9809	6.94185	6.98618	6.97225	6.75124	6.74934	6.75068	6.71546	6.93428	6.83816	6.98002	6.92543	6.82482	7.0211	7.17948	6.9062	6.93323	7.11588	7.11977	7.05266	7.00161	7.02159	6.95895
BNIP2	9.08801	9.12373	8.76728	9.16232	8.90837	9.31535	8.87495	9.68188	9.43632	9.73098	9.52297	9.27767	9.45124	9.43201	9.14793	9.10753	9.00148	8.97727	9.00951	9.05279	8.85475	9.03103	9.24524	9.19093
BNIP3	7.31106	7.31588	7.59071	7.64543	7.50012	7.39251	7.34271	7.28548	7.10053	7.56255	7.1689	7.34052	7.00313	7.36534	7.62237	7.34904	7.72776	7.56864	7.43506	7.72673	7.67597	7.9227	7.63884	7.57961
BNIP3L	9.88356	9.50709	9.29905	10.0049	9.36793	10.1243	10.3939	9.87384	9.32142	9.36218	9.48963	9.24603	9.68679	9.02996	8.94586	9.95429	8.86086	8.92112	8.81333	9.09756	9.08669	9.03822	9.37954	9.09927
BNIPL	6.57792	6.67047	6.63906	6.63342	6.60257	6.73463	6.67625	6.64843	6.73758	6.77063	6.67451	6.67434	6.58795	6.77463	6.59859	6.64671	6.62977	6.63699	6.59998	6.60215	6.58666	6.63011	6.58305	6.58798
BOC	6.77716	6.6344	6.60701	6.6722	6.58299	6.58972	6.70292	6.60372	6.64989	6.59701	6.5578	6.65828	6.38807	6.52221	6.61949	6.54036	6.57956	6.58362	6.57844	6.60893	6.57501	6.50665	6.62243	6.504
BOK	6.7206	6.67291	6.84701	6.65105	6.73281	6.79264	6.85037	6.75808	6.63512	6.67064	6.68198	6.65442	6.56983	6.89479	6.70104	6.75954	6.79573	6.6801	6.72555	6.66224	6.77016	6.79086	6.72558	6.6703
BOLA1	6.81018	6.86907	6.90983	6.76497	6.6128	6.82286	6.7476	6.75695	6.68639	6.81915	6.79878	6.7347	6.6846	6.7897	6.75054	6.7116	6.77498	6.81441	6.95583	6.93541	6.79876	6.81804	6.61751	6.69525
BOLA2	8.06498	8.17764	8.38684	7.93648	8.2682	7.89313	8.17462	7.91472	7.74781	7.99438	7.73525	7.92527	7.72252	7.79308	8.37297	8.49819	8.41596	8.25662	8.25715	8.22301	8.22585	8.28417	8.04798	8.09777
BOLA3	8.48793	8.88044	9.03772	8.58909	8.83328	8.513	8.77358	8.19091	8.14068	8.55462	7.82924	8.31434	7.8127	7.7759	8.75611	9.29181	9.00082	8.71321	8.86632	8.76586	8.92043	8.96728	8.40637	8.41919
BOLL	6.6215	6.72895	6.59432	6.58623	6.73555	6.61375	6.67121	6.62499	6.53799	6.6036	6.64554	6.67165	6.50993	6.63982	6.62256	6.64691	6.57741	6.71232	6.55596	6.57005	6.62333	6.57299	6.63125	6.57187
BOP1	8.27865	8.37742	8.62155	8.40839	8.52	8.15915	8.38089	8.0286	8.13238	8.17797	7.75412	8.19323	8.06366	8.09241	8.82322	8.53701	8.74264	8.62667	8.89356	8.65315	8.67276	8.65739	8.4506	8.53019
BPESC1	6.69004	7.00207	6.90358	6.70272	6.86632	6.83847	7.04611	6.9016	6.73408	6.81699	6.77514	6.83422	6.7353	6.77354	6.92292	6.76328	6.82051	6.76273	6.71769	6.73944	6.81214	6.94976	6.74803	6.80933
BPGM	8.09955	7.60456	7.44996	7.92563	7.34419	7.78273	7.73734	7.3835	7.2562	7.2049	7.07657	7.37755	8.04999	7.14612	7.10387	8.05339	7.15332	7.17988	7.18797	7.38718	7.44065	7.14617	7.62481	7.34829
BPHL	6.95049	6.90367	7.03117	6.94283	6.93209	6.81935	6.9598	6.9512	6.8208	6.91292	6.74526	6.8406	6.66478	6.8158	6.88217	7.07884	6.96041	7.03649	6.977	7.0126	6.97344	7.15486	6.97859	6.93329
BPI	9.50388	8.4506	7.08322	7.51795	8.15744	6.83203	8.66545	9.30815	6.90986	7.28113	7.44252	8.04653	7.59283	8.06201	7.41615	6.61435	6.70584	7.18377	7.01965	6.86336	6.86732	7.38999	6.8612	6.78874
BPIL1	6.7326	6.69383	6.67453	6.71847	6.67184	6.70894	6.7891	6.73027	6.80644	6.80022	6.71353	6.75298	6.73822	6.82721	6.74942	6.64926	6.84385	6.72414	6.74223	6.6962	6.68161	6.82542	6.87389	6.81465
BPIL2	6.77245	6.77364	6.89966	6.74034	6.63587	6.78542	6.77139	6.7729	6.79558	6.81229	6.8848	6.88549	6.77133	6.73944	6.93035	6.95884	6.81499	6.83143	6.80835	6.87307	6.66754	6.79468	6.7339	6.73258
BPIL3	6.72699	6.66226	6.67451	6.69359	6.78831	6.69329	6.68405	6.69917	6.74085	6.6495	6.63256	6.67684	6.68893	6.55783	6.57263	6.68351	6.60674	6.91144	6.67194	6.72116	6.69396	6.71616	6.65226	6.55993
BPNT1	6.77828	6.80855	6.72626	6.85475	6.92339	6.77422	6.8009	6.66429	6.6815	6.94644	6.79679	6.98294	6.77141	6.95525	6.91995	6.87954	6.93108	6.97082	7.03484	6.94736	6.86642	7.05128	6.86949	6.84724
BPY2	6.5766	6.661	6.81752	6.63515	6.76924	6.73344	6.67358	6.78739	6.77813	6.75654	6.71304	6.71095	6.94484	6.84872	6.63247	6.56159	6.67385	6.68417	6.71182	6.7829	6.45971	6.66638	6.72374	6.79737
BPY2C	6.36699	6.44928	6.37827	6.51102	6.60434	6.36297	6.40514	6.41304	6.35075	6.4973	6.43311	6.48424	6.39153	6.38827	6.48488	6.45858	6.49171	6.45512	6.51877	6.49329	6.53666	6.47399	6.46073	6.35544
BPY2IP1	8.29661	8.21522	8.02446	8.34209	8.33593	8.61198	8.39945	8.3632	8.40896	8.656	8.44194	8.45545	8.75656	8.55716	8.02574	8.29423	8.25357	8.16655	8.25671	8.42159	8.13587	8.09486	8.79462	8.43813
BRAF	6.64691	6.58738	6.67256	6.84497	6.68183	6.59794	6.46738	6.69731	6.61075	6.70815	7.01359	6.72483	6.78712	6.85803	6.55103	6.77164	6.79997	6.7282	6.74492	6.69122	6.67656	6.43081	6.83318	6.78638
BRAP	6.49589	6.72841	6.65377	6.75362	6.57274	6.70857	6.62943	6.72274	6.70572	6.76099	6.6672	6.6106	6.67022	6.72233	6.51013	6.72723	6.63942	6.68482	6.6607	6.7192	6.63085	6.63476	6.6278	6.65998
BRCA1	6.7307	6.74646	6.56529	6.77472	6.63208	6.66241	6.60767	6.67452	6.61716	6.81437	6.7955	6.72035	6.73689	6.80082	6.62993	6.64951	6.64709	6.6232	6.76156	6.64097	6.65209	6.63292	6.65763	6.67169
BRCA2	6.65464	6.52552	6.43419	6.57894	6.65705	6.53888	6.43893	6.50884	6.42555	6.54399	6.44976	6.4332	6.58235	6.53749	6.59571	6.57683	6.59798	6.45027	6.53815	6.56907	6.41257	6.61538	6.56722	6.5854
BRCC2	6.47092	6.51713	6.54983	6.38724	6.54575	6.5037	6.49916	6.54127	6.44642	6.49669	6.56353	6.46584	6.31696	6.41586	6.56167	6.55237	6.61223	6.6391	6.4284	6.33165	6.52461	6.43729	6.31903	6.33104
BRD1	7.14094	7.24819	7.05235	7.19965	7.34172	7.17734	7.13136	7.39233	7.17948	7.26983	7.46472	7.30814	7.43148	7.60202	7.23843	7.41329	7.26422	7.27624	7.4295	7.33279	7.29065	7.37416	7.09611	7.22968
BRD2	9.81716	9.91718	10.1379	9.92663	10.1877	9.93012	9.95563	9.96523	10.1812	10.2405	9.65314	9.93969	9.73705	10.0606	10.5514	10.4384	10.2669	10.1757	10.05	9.96861	10.2599	10.1921	9.6579	10.1454
BRD3	8.45332	8.5242	8.47352	8.42965	8.68374	8.6663	8.83762	8.56572	8.61913	8.81282	8.74652	8.56278	8.8443	9.07322	8.45364	8.37155	8.60107	8.61729	8.5936	8.51575	8.46704	8.43461	8.56232	8.44482
BRD4	7.79117	7.33304	7.38846	7.25305	7.40737	7.50646	7.50731	7.43537	7.54108	7.47675	7.31485	7.39135	7.5424	7.44352	7.28447	7.33264	7.47106	7.35417	7.22585	7.29633	7.27256	7.33989	7.46992	7.44478
BRD7	7.94265	8.18613	8.25056	8.3527	8.20361	8.18413	8.39268	8.12735	8.03652	8.00483	8.13	8.32091	7.95854	8.1679	8.24652	8.39096	8.19789	8.07658	8.15438	8.15438	8.19955	8.45994	8.17706	8.20976
BRD8	7.17154	7.17331	6.98144	6.96633	6.88042	7.14281	7.0514	7.25602	7.20831	7.17947	7.36961	7.10598	7.16974	7.24385	7.15283	6.75006	6.88887	7.00964	7.11804	6.98041	7.04434	7.00384	7.02472	7.16038
BRD9	7.95808	8.20604	8.10001	7.92558	8.18674	8.02042	8.1301	7.95872	7.90456	7.96183	7.82949	7.86481	7.64004	7.82511	8.18231	8.22191	8.2546	8.17681	7.98816	8.05806	8.33347	8.26546	7.83076	7.85633
BRDG1	6.7984	6.7769	6.98966	7.13704	6.94092	7.11864	6.83075	6.92033	7.06541	7.14519	7.15272	7.05693	6.95191	6.95955	7.039	6.82051	7.03743	7.18714	7.30127	7.29948	6.8588	7.24057	7.36555	7.2204
BRDT	6.54856	6.60023	6.56039	6.56783	6.50912	6.59132	6.56529	6.54887	6.56734	6.55391	6.62377	6.58938	6.62942	6.64435	6.54214	6.51978	6.55293	6.61159	6.4919	6.58221	6.60669	6.50874	6.57833	6.60515
BRE	7.29297	7.21145	7.28227	7.27384	7.26294	7.32332	7.25978	7.35931	7.48495	7.5212	7.38454	7.43037	7.2069	7.4168	7.25542	7.35933	7.3521	7.24484	7.34105	7.25834	7.26797	7.35696	7.2146	7.2769
BRF1	6.55146	6.538	6.51647	6.45938	6.60808	6.63424	6.51129	6.51134	6.44463	6.59101	6.57693	6.50886	6.55188	6.48388	6.46532	6.49694	6.67577	6.5269	6.64552	6.61072	6.51722	6.54355	6.56988	6.54686
BRF2	7.25102	7.20077	7.01632	7.10188	7.22468	7.42738	6.98604	7.16759	7.02246	7.12904	7.12262	7.17492	7.07282	7.23156	7.15987	6.93927	7.25214	7.17364	7.18677	7.17224	7.28143	7.26047	7.19511	7.03134
BRI3	11.1125	10.8163	10.7369	11.0011	10.9632	11.6241	10.8606	11.2463	11.3226	11.6051	11.146	11.3572	11.42	11.3455	10.812	10.4756	11.0219	10.7258	10.8493	10.7864	10.4267	10.7389	10.8056	10.6965
BRI3BP	7.12294	7.21378	7.04114	7.12826	6.94434	7.10871	7.2123	6.97298	6.98857	7.14648	6.96937	6.96374	7.16415	7.11183	6.97612	7.05696	7.09309	7.02542	7.28581	7.16025	7.01629	7.14746	7.06416	6.99532
BRIP1	6.65679	6.65412	6.57631	6.61344	6.73422	6.74489	6.64718	6.65928	6.52999	6.53682	6.62273	6.75516	6.6299	6.68063	6.57537	6.72049	6.89158	6.62404	6.6437	6.45169	6.63766	6.72043	6.43208	6.55457
BRMS1	7.86703	8.065	7.9702	7.72039	7.95183	8.02156	7.80735	8.1677	8.11862	7.93002	8.07618	7.95226	8.02057	8.01233	7.98991	7.96733	7.98188	8.01859	7.83692	7.81858	8.01925	7.8613	7.78964	7.71058
BRMS1L	6.71946	6.87356	6.84323	6.94713	6.8415	6.68012	6.80444	6.80031	6.64304	6.75384	6.77037	6.71212	6.55435	6.67636	6.8721	6.81002	6.95587	7.01647	6.89721	6.82477	7.03602	6.97324	6.67874	6.82157
BRP44	8.92703	8.8067	8.68852	8.7137	8.60758	8.63419	8.6817	8.45395	8.61402	8.57296	8.49887	8.52801	8.98956	8.56476	8.23493	8.59322	8.34361	8.42338	8.50545	8.53064	8.47137	8.27373	8.88594	8.61546
BRP44L	7.72673	7.68778	7.81498	7.71212	7.74038	7.71287	7.73029	7.63006	7.7762	7.70633	7.84122	7.71449	7.83308	7.85004	7.75142	7.6981	7.70948	7.7141	7.87532	7.72303	7.66244	7.68856	7.81821	7.492
BRPF1	6.78937	6.73372	6.79198	6.74284	6.92831	6.8751	7.06826	6.89884	6.93838	6.82419	6.76024	6.85116	6.73573	6.7395	6.87668	6.84036	6.91263	6.93809	6.78451	6.89453	6.76802	6.72655	6.80097	6.77068
BRPF3	8.56017	8.93518	8.6896	8.59699	8.69474	9.09172	8.95154	8.7993	8.94054	8.93193	8.64563	8.50431	8.77685	8.73363	8.60006	8.47052	8.43415	8.73436	8.20855	8.54118	8.64515	8.72242	8.39706	8.51426
BRRN1	6.77575	6.87451	7.03235	6.69551	6.9135	6.92441	7.13206	6.82975	6.93866	6.82496	6.82166	6.74612	6.82785	6.66671	6.96583	6.93291	6.9407	6.90271	6.86642	6.78578	6.88088	6.87499	6.81386	6.68193
BRS3	6.75138	6.69127	6.64555	6.6966	6.61474	6.5471	6.65112	6.61769	6.78561	6.7251	6.70374	6.6746	6.6279	6.57382	6.6591	6.77494	6.73919	6.65327	6.66679	6.68128	6.64377	6.70507	6.66843	6.58096
BRSK1	7.59457	7.52545	7.63395	7.28185	7.62402	7.47736	7.48011	7.40641	7.58842	7.31123	7.05939	7.39957	7.52354	7.30385	7.45542	7.36683	7.35203	7.45451	7.11523	7.33685	7.45477	7.29874	7.43864	7.54854
BRSK2	6.59842	6.48945	6.65028	6.67148	6.55348	6.43496	6.5812	6.58228	6.67389	6.56692	6.54399	6.57089	6.4653	6.52566	6.59494	6.55627	6.44413	6.63306	6.50411	6.49676	6.61958	6.61089	6.40399	6.50065
BRUNOL4	6.83477	6.7196	6.83718	6.70656	6.88558	6.75532	6.86442	6.83413	6.74086	6.69294	6.73627	6.74471	6.78786	6.69087	6.80735	6.77864	6.79375	6.71209	6.67293	6.69818	6.74936	6.7136	6.79301	6.7224
BRUNOL5	6.41298	6.40419	6.29028	6.32167	6.38576	6.47253	6.34415	6.21614	6.36138	6.3758	6.45864	6.33931	6.55119	6.44001	6.39505	6.49483	6.49161	6.4208	6.42417	6.40444	6.38557	6.36512	6.54235	6.32534
BRUNOL6	7.18966	7.15272	6.75189	6.91012	7.09028	7.03212	7.0889	6.99448	7.08737	7.06056	6.88951	7.00028	6.80919	7.0464	7.04828	6.9062	6.95934	7.10261	6.94634	6.88643	7.10776	7.2123	6.7739	6.82341
BRWD1	6.74859	6.963	6.91318	6.93555	6.95524	6.92162	6.9103	6.93612	6.8117	7.07902	7.01349	6.97935	6.82222	6.9613	6.90314	7.17149	7.06818	7.0431	7.03039	6.99865	7.05869	6.93895	6.98903	6.98832
BRWD2	7.60202	7.73287	7.76858	7.52729	7.72278	7.60361	7.78264	7.51509	7.39233	7.54056	7.245	7.33498	7.40126	7.49515	7.76858	7.78192	7.83057	7.61645	7.79222	7.75412	7.82085	7.73648	7.70113	7.77373
BRWD3	6.79066	6.85025	6.84053	7.05733	6.79209	6.78126	6.85322	6.88574	7.01663	7.04819	7.4295	7.04135	7.38544	7.43638	6.89733	6.6755	6.86736	6.76016	7.02557	7.04414	6.80412	6.72539	7.11715	7.05693
BSCL2	9.03386	9.06763	9.67432	9.47761	9.01994	9.14424	9.13733	8.81379	9.04876	8.7536	8.5268	8.69474	8.8112	8.63566	9.12862	9.18577	9.31446	9.27337	9.30482	9.3834	9.17994	9.27469	9.11458	9.015
BSDC1	9.84709	9.90534	9.73705	9.60971	10.0348	9.93594	10.2669	9.90534	9.84606	10.0182	9.85512	9.47676	9.7649	9.89936	9.89825	9.78106	10.0122	9.92197	9.58848	9.79063	10.1323	10.0109	9.84032	9.69119
BSG	9.85483	8.81216	8.9949	8.64453	9.2186	9.00661	9.22842	8.58461	8.81601	8.53005	8.49004	8.43952	8.90796	8.46517	8.71445	9.20717	8.47452	8.53038	8.47591	9.07573	8.97671	8.49275	9.18788	8.87867
BSN	6.54679	6.4425	6.55642	6.58214	6.61942	6.49681	6.56716	6.57086	6.49014	6.64116	6.58298	6.57923	6.50418	6.53927	6.50591	6.62875	6.49284	6.44475	6.60905	6.55791	6.70245	6.65179	6.33599	6.52776
BSND	6.80278	6.67553	6.76719	6.60283	6.62409	6.69418	6.7946	6.75311	6.60835	6.75251	6.60154	6.79175	6.66774	6.56895	6.60768	6.79795	6.58417	6.5768	6.7324	6.74351	6.6731	6.49673	6.64116	6.53464
BSPRY	8.15113	7.72898	7.99508	7.69788	7.7192	7.56864	7.92011	7.72581	7.93785	7.58031	7.63074	7.52354	7.62583	7.24634	7.72937	7.79889	7.6816	7.76719	7.47301	7.55252	7.74065	7.8107	7.50839	7.39872
BST1	8.28325	7.993	7.6965	8.20802	7.62618	8.10411	7.61279	9.05279	8.03131	8.58909	8.63375	8.3641	8.47706	8.53064	7.66392	7.54575	7.47948	7.62434	7.88684	7.65273	7.2557	7.69435	7.59501	7.47605
BST2	8.82582	8.57569	8.88532	9.52902	9.64628	9.02715	9.21417	8.45679	8.49367	8.49761	8.24927	10.3733	8.61241	9.02483	8.82788	9.47818	9.34512	9.25591	9.11004	8.93444	9.07995	9.11733	8.91427	8.86304
BTAF1	7.20627	7.16803	7.41393	7.76309	6.98421	6.80871	6.96371	6.95626	7.23643	7.28098	7.96743	7.79309	7.70216	7.96692	7.15784	6.99384	7.35556	7.04927	7.88106	7.76255	7.27927	7.06687	7.75464	8.06745
BTBD1	7.00949	7.0883	6.85504	7.15661	7.06486	7.11351	7.11917	6.94575	7.07573	7.04833	7.10562	7.21724	7.18115	7.10326	6.99265	7.14456	7.07697	7.15111	7.20568	7.26472	7.21491	7.12839	7.2005	7.37984
BTBD10	7.95767	8.13348	7.86553	8.25153	7.84265	8.34438	7.97232	8.37671	8.59658	8.37706	8.57206	8.1707	8.60467	8.62215	7.98608	7.55496	7.81522	7.99251	7.94512	7.90965	7.83338	7.73129	8.29026	8.3315
BTBD11	6.86224	6.91632	6.89623	6.91021	6.94626	7.08263	7.01458	6.96515	6.9263	6.83399	6.8747	6.79199	7.02678	6.91754	7.03337	6.88934	6.96892	7.06738	6.8475	6.84546	6.96195	7.09431	6.94335	6.99888
BTBD12	7.94546	8.1851	7.96139	7.89405	8.17589	8.22492	8.26455	8.18208	8.18343	7.72139	8.0995	8.04727	7.95946	7.94686	8.08747	7.81794	8.14245	8.19045	8.15854	8.21808	8.24684	8.32008	7.80447	8.14333
BTBD14A	7.63053	7.53157	7.5096	7.63345	7.6195	7.98673	7.72719	7.93522	8.20332	8.47782	8.16874	7.84506	7.96281	8.34895	7.50875	7.8121	7.65215	7.87471	7.2468	7.56503	7.30556	7.41631	7.58172	7.67371
BTBD14B	6.86987	6.84649	6.91844	6.85037	6.959	6.81358	6.81825	6.9435	6.87737	6.88961	6.75341	6.79878	6.88319	6.89475	6.82702	7.1091	6.74371	6.75159	6.78375	6.8263	6.8752	6.53002	6.82698	6.83103
BTBD15	6.38933	6.50956	6.49133	6.95202	6.3935	6.64599	6.5244	6.56245	6.36865	6.54693	7.10301	6.95608	6.77968	7.05644	6.40351	6.73983	6.58107	6.68736	6.96966	6.80239	6.62426	6.55043	7.17044	6.90829
BTBD2	9.94105	10.0912	10.4326	9.9754	10.2053	10.0049	9.98137	9.77763	9.85169	9.67061	9.38575	9.57847	9.43778	9.34342	10.4414	10.1369	10.3993	10.4267	10.1946	10.3286	10.5693	10.5514	10.0983	9.90613
BTBD3	6.75927	6.77788	6.71371	6.73263	6.67524	6.68522	6.77306	6.73949	6.74641	6.78431	6.75168	6.77444	6.59035	6.67806	6.64066	6.74763	6.74963	6.69048	6.77656	6.78287	6.65738	6.8241	6.69799	6.61059
BTBD4	6.7033	6.70992	6.72983	6.76968	6.68518	6.7023	6.71041	6.79209	6.72797	6.70081	6.74356	6.60937	6.53172	6.6477	6.61145	6.80344	6.88917	6.6887	6.70003	6.80213	6.76528	6.82518	6.62874	6.55701
BTBD5	8.70131	8.83226	8.97103	8.56232	8.99496	8.99357	8.85821	8.91476	8.73639	8.76788	8.88114	8.80625	8.81333	8.94834	8.89596	8.66997	8.96267	8.958	8.5679	8.84965	9.0855	8.79766	8.98292	8.91911
BTBD6	6.95266	7.03353	7.20857	7.00124	7.06209	7.00443	7.05949	7.15346	6.85907	7.00244	7.01908	7.23708	6.97082	6.90347	7.09118	7.06151	7.2231	7.02547	7.17948	7.20834	7.24721	7.16612	7.11904	7.0232
BTBD7	7.10358	7.16372	7.11664	7.15355	7.18262	7.11587	7.14993	7.26619	7.13932	7.25775	7.28574	7.18568	7.22182	7.26408	7.23399	7.0967	7.19778	7.15867	7.15456	7.13551	7.18321	7.01826	7.06637	7.07621
BTBD8	6.52359	6.50019	6.69743	6.38876	6.42343	6.58444	6.62272	6.65153	6.51432	6.63903	6.5218	6.60101	6.52426	6.63949	6.56788	6.41814	6.6657	6.52517	6.55258	6.47291	6.65771	6.5705	6.54485	6.57673
BTBD9	6.79995	6.90692	6.8189	6.78424	6.8052	6.82263	6.84437	6.77082	6.8856	6.85535	6.6861	6.67682	6.64121	6.74885	6.83297	6.84041	6.79771	6.75908	6.62185	6.71016	6.78933	6.70311	6.759	6.69404
BTC	6.4061	6.39103	6.49013	6.31929	6.58248	6.5368	6.4258	6.34415	6.38782	6.26716	6.45533	6.53157	6.51906	6.42316	6.41987	6.46366	6.32133	6.47459	6.46527	6.49868	6.40795	6.40335	6.44091	6.44245
BTD	7.25229	7.27978	7.29681	7.15742	7.16397	7.25013	7.1323	7.19711	7.34924	7.245	7.21353	7.17265	7.20965	7.26983	7.08674	7.11002	7.18631	7.12027	7.23252	7.08147	7.36534	7.23065	7.14032	7.01224
BTF3	9.44549	9.57383	10.2082	9.83471	9.38146	9.16103	9.66128	8.8067	8.98121	8.87379	9.009	9.03278	9.34795	8.5362	9.08249	9.4296	9.05526	9.48657	9.30332	9.6058	9.58744	9.212	9.9087	9.89091
BTF3L4	8.25266	8.24356	8.3906	8.20187	8.47991	8.34084	8.23683	8.29784	8.24521	8.29547	8.09026	7.9797	8.0398	8.14659	8.51766	8.30967	8.45102	8.40776	8.16621	8.06816	8.26706	8.45625	8.16821	8.27161
BTG1	11.9147	12.1162	12.0209	12.2269	12.0598	12.1989	12.0598	12.4758	12.3533	12.517	12.9313	12.5877	12.4407	12.41	12.2108	12.3413	12.5314	12.3413	12.1952	12.2213	12.2908	12.4304	12.3413	12.2799
BTG2	10.0622	9.49445	9.45351	9.82954	10.8229	9.51398	10.361	9.50096	9.65121	10.3977	9.65013	8.97462	9.63964	9.67685	10.1233	9.21559	9.02715	9.57314	9.46779	10.0489	9.21487	9.02138	9.71911	9.41813
BTG3	6.95163	7.51414	7.01389	7.28279	7.24989	7.1539	7.12409	6.86666	6.82218	7.33622	6.84833	7.10422	6.73544	6.7994	7.16476	8.06994	7.43888	6.87114	7.37182	7.28113	7.68044	7.27276	6.87184	7.16065
BTG4	6.6554	6.71952	6.82795	6.66927	6.74674	6.71443	6.764	6.8115	6.66721	6.77625	6.67905	6.61059	6.68037	6.66414	6.70213	6.8619	6.84181	6.73498	6.65133	6.46812	6.89218	6.79577	6.58605	6.59297
BTK	9.43201	9.60265	9.29692	10.0245	9.04237	9.37391	9.40023	9.34416	9.37457	9.31446	9.59193	9.72056	9.80806	9.72707	9.61496	9.1018	9.54231	9.54629	10.2394	9.92663	9.27412	9.43481	9.68188	9.7401
BTLA	7.63255	7.46039	7.65732	7.19174	7.4577	7.45542	7.37984	7.37286	7.55667	7.20091	7.2513	7.15832	7.44507	7.08631	7.5309	7.15192	7.47092	7.48648	7.31674	7.47858	7.30385	7.55736	7.47582	7.44879
BTN1A1	6.5421	6.70316	6.64639	6.44833	6.53497	6.48869	6.64549	6.62352	6.529	6.6564	6.58042	6.55684	6.37453	6.4117	6.64309	6.61948	6.63687	6.61957	6.66031	6.47576	6.75871	6.67187	6.44645	6.52176
BTN2A1	8.17722	8.13636	8.02515	7.99209	8.21409	8.19655	8.15401	8.10423	8.23309	8.21336	8.30995	8.28086	8.08901	8.36279	7.99398	7.75052	8.13935	8.11767	8.0339	7.93126	8.02149	8.13833	7.93362	8.06226
BTN2A2	6.8046	6.83171	6.63176	6.91329	6.75952	6.86398	6.75445	6.85139	6.84208	6.91324	6.91841	7.00321	6.72842	6.9403	6.91443	6.65672	7.00248	6.93581	6.99872	6.85632	6.81553	6.80751	6.73682	6.86639
BTN2A3	6.76051	6.83898	6.81229	6.88194	6.86432	6.55465	6.8705	6.73752	6.79218	6.81383	6.70069	6.73526	6.67931	6.64383	6.86263	6.7964	6.8204	6.89363	6.75214	6.62487	6.85235	6.72659	6.60552	6.66306
BTN3A1	8.02019	7.79878	7.92037	7.89142	8.04026	7.809	7.93136	7.69732	7.73993	7.88608	7.83955	8.2217	7.63019	7.94818	7.79765	7.83085	8.10217	7.83066	8.14862	7.76894	8.05062	7.84027	7.6244	7.81683
BTN3A2	9.37233	9.27469	8.46472	9.7475	8.78034	9.19379	9.28912	8.75611	8.93108	9.09094	8.40687	9.01811	9.20038	8.80444	8.53546	9.06077	9.82031	9.59724	8.27004	9.62319	9.85745	8.52889	8.68218	9.54686
BTN3A3	7.91377	7.86326	7.69217	8.28556	7.85619	7.82377	7.91614	7.57469	7.66823	7.60641	7.66976	8.27403	7.94135	7.79202	7.83351	7.67621	8.27131	8.30546	8.18021	8.37232	8.42985	7.63232	7.86303	8.40974
BTNL2	6.76862	6.69956	6.71093	6.83385	6.78262	6.78233	6.92701	6.59205	6.79307	6.81499	6.67279	6.78489	6.68389	6.70477	6.75984	6.83083	6.8338	6.87039	6.65112	6.65804	6.69111	6.80633	6.73171	6.63433
BTNL3	6.48711	6.8426	7.09981	6.56651	7.16277	6.50832	6.52534	7.13357	6.48739	6.50728	7.57821	7.2187	7.31457	7.32166	6.46732	6.64851	6.91528	6.5231	6.55096	6.39636	6.92057	6.54147	7.09409	6.55502
BTNL8	6.40208	6.44989	6.36326	6.41028	6.22445	6.4364	6.50482	6.51727	6.46293	6.264	6.49898	6.46293	6.51421	6.25185	6.3608	6.36878	6.41834	6.34762	6.33125	6.42854	6.42887	6.46064	6.37626	6.4205
BTNL9	6.59917	6.37798	6.41909	6.4164	6.31648	6.59007	6.59233	6.57817	6.39191	6.53904	6.48963	6.47564	6.446	6.36414	6.55181	6.57289	6.48699	6.59972	6.40965	6.42548	6.4494	6.38507	6.47578	6.44741
BTRC	6.7089	6.67375	6.69071	6.61907	6.78167	6.67085	6.6533	6.79616	6.64316	6.57119	6.62251	6.64995	6.5491	6.6886	6.66461	6.74392	6.69368	6.65194	6.60544	6.57802	6.75137	6.77767	6.56593	6.60706
BUB1	7.03117	7.16106	7.10865	7.11014	6.74617	6.88203	7.01561	6.87257	6.90888	7.04649	6.82403	7.07897	6.90473	6.9287	6.96512	6.73671	6.93609	6.80681	7.49613	7.03506	6.81316	6.95385	6.9349	7.01103
BUB1B	6.61963	6.60768	6.47241	6.46299	6.388	6.47314	6.44849	6.5208	6.45722	6.64941	6.51341	6.64696	6.49432	6.55352	6.56464	6.51111	6.45052	6.45697	6.80744	6.52415	6.66167	6.46465	6.41263	6.51774
BUB3	8.28891	8.48464	8.5401	8.65673	8.51914	8.2531	8.55558	8.15541	8.12332	8.25677	8.21565	8.45872	8.26153	8.32331	8.5333	8.64272	8.67119	8.6034	8.61615	8.7381	8.66099	8.56347	8.78723	8.88495
BVES	6.48985	6.62933	6.50526	6.40822	6.53455	6.58347	6.5064	6.5189	6.5068	6.49653	6.51467	6.40416	6.45134	6.50899	6.33053	6.45737	6.51253	6.56051	6.55095	6.49096	6.55699	6.49904	6.48411	6.49347
BXDC1	8.08108	8.13177	8.14399	8.00226	8.25825	7.92927	8.31384	8.13377	7.85284	8.03489	7.52379	7.82401	7.62826	7.83747	8.26745	8.53987	8.517	8.14399	8.30967	8.30288	8.25127	8.63195	7.94481	7.86706
BXDC2	8.04423	8.19223	8.33528	8.28955	8.35636	8.19547	8.21808	7.89287	7.90653	7.99861	7.68508	8.0372	7.86012	7.7275	8.47175	8.42293	8.31118	8.46965	8.34325	8.41514	8.34583	8.37706	8.4049	8.4143
BXDC5	6.95916	7.19079	6.96769	7.73051	7.15486	7.11735	7.05922	7.20286	7.02442	7.34992	7.42971	7.76628	7.66432	7.64972	7.14032	7.53008	7.31725	7.34357	7.82064	7.69788	7.33088	7.39985	7.89479	7.99806
BYSL	7.03727	7.0679	7.16634	7.04927	7.1977	7.23118	7.08147	6.91772	6.98981	7.17793	6.83609	6.92245	6.76561	6.98138	7.16509	7.13334	7.22183	7.07971	7.30098	7.19576	7.04828	7.25214	7.03081	7.0914
BZRAP1	6.93173	6.90942	6.71458	6.79552	7.02941	6.72126	6.94656	6.69231	6.68428	6.77726	6.74185	6.84445	6.66193	6.65315	6.86126	7.12213	6.89717	6.79045	6.90909	6.80185	6.89279	6.77851	6.68134	6.80894
BZRP	10.8432	10.9318	10.7884	10.29	10.5185	10.8973	10.5042	11.5223	10.9809	11.098	10.9355	10.4731	11.1969	10.9867	10.8966	10.5408	10.7373	10.8231	10.4021	10.5098	10.4295	10.7255	10.351	10.5699
BZRPL1	6.71054	6.70078	6.96528	6.69634	6.71023	6.6927	6.91244	6.64724	6.66008	6.77994	6.60687	6.63672	6.70745	6.61454	6.72553	6.8531	6.77817	6.60207	6.76172	6.64913	6.79492	6.72859	6.84113	6.70066
BZW1	6.59966	6.54855	6.62186	6.6236	6.6001	6.59288	6.55891	6.62155	6.53446	6.6239	6.60129	6.61038	6.63066	6.6156	6.59974	6.65469	6.57272	6.59161	6.59874	6.56153	6.60366	6.60355	6.61123	6.62362
BZW2	8.15988	8.21649	8.15708	8.24205	8.33334	8.19998	8.20496	8.09213	7.95619	8.03323	7.5903	7.86789	7.53244	7.80664	8.32597	8.0977	8.62936	8.22492	8.4176	8.27161	8.40165	8.60365	8.21198	8.00852
Bles03	7.91857	7.81385	7.83501	7.87496	7.57344	7.94546	7.75894	7.78452	7.78081	8.15275	8.15275	7.75349	8.16874	8.20221	7.83075	7.60076	7.43949	7.75688	7.88082	7.6654	7.64887	7.73051	7.89782	7.93927
C10orf10	6.82185	6.86144	6.80459	6.79428	6.90649	6.86204	6.95371	6.90035	6.8698	6.7811	6.8099	6.79984	6.93761	6.71105	6.83682	6.78467	6.78088	6.81321	6.81592	6.85808	6.92481	6.86113	6.61086	6.6895
C10orf104	7.24323	7.2557	6.94333	7.98157	7.2738	7.41546	7.25401	7.43988	7.29284	7.48011	8.13238	7.78081	7.64543	7.78286	7.53278	7.4577	7.31994	7.41696	7.97901	7.86526	7.5515	7.4985	7.8647	7.9445
C10orf107	6.26111	6.51684	6.53544	6.41593	6.35521	6.49946	6.49667	6.38776	6.46111	6.45982	6.39123	6.33094	6.38641	6.44665	6.5297	6.30495	6.39567	6.36823	6.33026	6.38472	6.4492	6.40405	6.46345	6.39363
C10orf108	6.48552	6.43558	6.42311	6.52442	6.45563	6.59304	6.5195	6.35565	6.49961	6.4696	6.5816	6.5834	6.52272	6.58921	6.3954	6.36261	6.61509	6.65336	6.43051	6.63855	6.52744	6.7035	6.52875	6.42291
C10orf11	6.84599	6.91288	6.77051	7.05368	6.75581	6.72169	6.88061	7.04069	6.62603	7.07768	7.01757	6.89463	7.01066	7.32509	6.88767	7.13802	6.84974	6.95958	7.30921	6.94047	6.78145	6.763	6.92908	6.89261
C10orf110	6.53731	6.65191	6.60489	6.68161	6.63931	6.62758	6.45989	6.58242	6.49308	6.46185	6.49334	6.50213	6.62511	6.57332	6.55102	6.62965	6.64457	6.4334	6.6604	6.47295	6.56704	6.65801	6.69439	6.53147
C10orf111	6.69695	6.49856	6.45044	6.74687	6.52416	6.71967	6.51771	6.48712	6.70534	6.59587	6.63746	6.70992	6.62849	6.57241	6.55463	6.40081	6.58285	6.52445	6.50962	6.63706	6.57566	6.51202	6.65063	6.69166
C10orf113	6.59233	6.67586	6.54709	6.55398	6.6713	6.49831	6.4503	6.53548	6.46982	6.48722	6.56568	6.37562	6.85305	6.68235	6.36529	6.73417	6.47565	6.49696	6.51967	6.54564	6.50479	6.68292	6.84284	6.69139
C10orf114	6.78295	6.74197	6.80808	6.78526	6.72734	6.78497	6.87067	6.85927	6.82933	6.8591	6.89226	6.81	6.64585	6.7083	6.69994	6.8266	6.73523	6.74695	6.7524	6.75799	6.6444	6.75303	6.62322	6.68324
C10orf115	6.59248	6.66083	6.72797	6.65861	6.57033	6.53152	6.41831	6.5121	6.59305	6.60804	6.60428	6.5648	6.68103	6.59988	6.50708	6.6073	6.63806	6.4716	6.53191	6.58768	6.54659	6.55628	6.6309	6.51199
C10orf116	6.60502	6.54912	6.68017	6.47364	6.61888	6.73833	6.5784	6.61795	6.50067	6.65099	6.60419	6.62027	6.53133	6.68457	6.66698	6.6708	6.66548	6.5734	6.72659	6.66069	6.491	6.60281	6.56066	6.55197
C10orf118	6.88927	6.84869	6.74054	7.15969	6.6501	6.99178	6.86363	7.1694	7.11588	7.14059	7.51664	7.19551	7.42016	7.59071	6.62018	6.90189	6.91308	6.85	7.04777	7.10137	6.96398	7.00154	7.21895	7.28562
C10orf119	6.78138	7.09276	6.92151	7.32253	6.94789	7.3265	7.224	7.30464	7.23449	7.6368	7.6439	7.40548	7.34892	7.62561	7.20243	7.16211	6.96629	7.06902	7.25166	7.08073	6.99924	6.99309	7.0088	7.06237
C10orf12	6.7593	6.8173	6.77772	6.75928	6.88475	6.92407	6.84515	7.04736	6.87397	6.98397	6.95251	6.89307	7.0957	7.07644	6.78787	6.80388	6.74856	6.75826	6.94577	6.84801	6.68169	6.7915	6.80579	6.70125
C10orf120	6.25291	6.33809	6.20127	6.45697	6.32689	6.18487	6.37526	6.41074	6.00077	6.38505	6.378	6.44031	6.29465	6.2589	6.33865	6.31239	6.26951	6.46367	6.49056	6.30287	6.40518	6.2137	6.23608	6.23782
C10orf121	6.64717	6.45	6.4178	6.47779	6.38903	6.51398	6.59974	6.37566	6.42548	6.31874	6.57826	6.62475	6.74294	6.5347	6.37623	6.4039	6.45705	6.35742	6.55567	6.51687	6.33049	6.50621	6.51483	6.61451
C10orf122	6.53314	6.63561	6.57842	6.5448	6.59023	6.55743	6.64967	6.62126	6.58306	6.56163	6.60626	6.62201	6.54016	6.52131	6.6741	6.53862	6.7442	6.57192	6.58886	6.58359	6.5806	6.7264	6.5663	6.66617
C10orf125	6.68699	6.69848	6.66417	6.70523	6.61151	6.62119	6.59064	6.61308	6.63867	6.64222	6.65163	6.78674	6.36421	6.59119	6.89035	6.82897	6.78267	6.48235	6.87533	6.72786	6.77364	6.78179	6.59363	6.61648
C10orf128	6.90754	7.03727	6.97134	7.04792	6.86725	7.05211	7.03517	6.89594	6.95405	6.97717	6.92516	7.0878	6.9211	6.95231	6.8886	7.11437	6.99557	7.01908	6.81427	6.92462	6.90343	6.92006	6.90829	6.91896
C10orf129	6.62155	6.69128	6.56632	6.50227	6.57719	6.51799	6.63442	6.65536	6.67358	6.4463	6.61937	6.51873	6.66878	6.54524	6.5172	6.61203	6.53969	6.81152	6.6256	6.62451	6.58077	6.62069	6.57472	6.62093
C10orf13	6.79009	6.69071	6.66162	6.77411	6.68586	6.52158	6.51677	6.66582	6.42396	6.76101	6.70258	6.76687	6.65184	6.61401	6.6986	6.55086	6.72733	6.76816	6.69321	6.87233	6.8472	6.59441	6.7202	6.57582
C10orf130	7.04595	6.79116	6.88512	6.68128	6.81605	6.79756	6.85894	7.03649	6.94662	6.79366	6.89315	6.94421	6.87553	6.92558	6.73524	6.83966	6.79305	6.84959	6.88297	6.77653	6.93519	6.77928	6.76373	6.89277
C10orf132	6.60776	6.80831	6.63921	6.60011	6.78745	6.70822	6.66541	6.63715	6.55471	6.64184	6.62558	6.59847	6.49426	6.71956	6.59714	6.52785	6.83985	6.55401	6.67102	6.68886	6.71269	6.82958	6.65333	6.61476
C10orf136	6.62086	6.73355	6.69645	6.69861	6.6122	6.54862	6.80015	6.77572	6.56244	6.62542	6.5918	6.65132	6.67917	6.70034	6.6733	6.79516	6.62064	6.46303	6.68484	6.72503	6.66059	6.69703	6.80904	6.86681
C10orf137	7.06679	7.25927	6.99599	7.81821	7.16902	7.1162	7.10077	7.27291	7.02414	7.37365	7.82356	7.76966	7.76984	7.80181	7.25305	7.12844	7.34751	7.24906	7.84978	7.68098	7.31315	7.37825	7.70022	7.8662
C10orf21	6.49965	6.46723	6.2354	6.37908	6.52541	6.39769	6.45853	6.4286	6.52794	6.6043	6.49031	6.48681	6.47515	6.53198	6.42521	6.52527	6.44594	6.4248	6.42847	6.47143	6.48646	6.36917	6.51404	6.54714
C10orf22	6.92314	7.12141	7.06201	7.25741	7.02656	7.06406	7.01832	6.99168	6.95531	7.14715	7.06902	7.23575	6.93597	7.16385	7.21274	7.44826	7.20044	7.40835	7.33734	7.49648	7.25964	7.07983	7.13517	7.3544
C10orf26	7.68349	7.69132	7.52354	7.3871	7.42281	7.53693	7.38877	7.7743	7.62597	7.58123	7.9756	7.5168	7.83717	7.81933	7.45589	7.339	7.49002	7.53731	7.61505	7.4514	7.42932	7.29899	7.52304	7.44631
C10orf27	6.63746	6.50216	6.59885	6.63179	6.69218	6.69703	6.70117	6.74338	6.70207	6.57207	6.46001	6.61325	6.6372	6.68146	6.59773	6.62341	6.64945	6.69851	6.50871	6.5899	6.6276	6.8143	6.57626	6.52407
C10orf28	7.68451	7.67679	7.60686	7.96476	7.76599	7.74151	7.55995	8.11657	7.88874	7.79197	8.23232	8.3298	8.09883	8.26427	7.82693	7.73424	7.87174	7.99539	8.04017	7.79561	7.80732	7.67018	7.93228	8.0554
C10orf30	6.86245	6.77888	6.70518	6.72042	6.67416	6.68108	6.77772	6.72031	6.75978	6.63792	6.74595	6.69626	6.61075	6.73594	6.74089	6.6831	6.84476	6.73499	6.66326	6.64938	6.68633	6.77112	6.7935	6.66505
C10orf31	6.38283	6.29609	6.46059	6.33821	6.38353	6.36428	6.14437	6.2535	6.25649	6.32067	6.47642	6.43543	6.33789	6.37014	6.47434	6.50539	6.38218	6.37045	6.34025	6.41894	6.3414	6.32286	6.41219	6.2678
C10orf32	8.40839	8.5475	8.60661	8.26706	8.41828	8.388	8.11826	8.56615	8.34783	8.23381	8.34816	8.28845	8.29066	8.15305	8.63375	8.77777	8.64849	8.65189	8.44008	8.45837	8.65059	8.53877	8.32384	8.36659
C10orf33	7.39106	8.1726	7.46734	7.24308	7.49827	7.3059	8.26123	6.91288	6.91569	7.1539	6.86144	6.85472	6.70104	6.75513	7.386	7.49585	7.55093	7.3755	7.12015	7.40733	7.56076	7.7651	7.09845	7.15432
C10orf35	6.73717	6.86982	7.10232	6.99241	7.04657	6.904	6.87586	6.93623	6.68616	6.85058	6.73335	6.7156	6.65418	6.71522	7.06083	6.50778	7.00161	6.7596	6.96229	7.00028	7.00491	7.12774	6.94495	6.88927
C10orf37	6.27552	6.47292	6.27265	6.19881	6.27161	6.25725	6.39223	6.47368	6.30143	6.32331	6.24023	6.25755	5.89447	5.95035	6.34182	6.29028	6.24531	6.31686	6.41169	6.26195	6.24209	6.03651	6.08702	6.02793
C10orf38	7.07096	7.26222	7.48568	7.0841	7.35507	7.21667	7.26306	7.14463	6.98328	6.98643	6.79689	7.02013	6.81888	6.9022	7.41631	7.10188	7.23531	7.23561	7.01473	7.11644	7.37944	7.39017	7.25756	7.14167
C10orf39	6.64203	6.636	6.4074	6.37235	6.58595	6.26425	6.33094	6.62075	6.61849	6.5871	6.54163	6.65128	6.43823	6.48517	6.50305	6.62411	6.52808	6.4837	6.54077	6.55311	6.4922	6.59575	6.44729	6.40566
C10orf4	6.61413	6.67427	6.58741	6.62062	6.60967	6.60075	6.62737	6.61377	6.57525	6.56737	6.63907	6.58508	6.56641	6.57549	6.55602	6.61297	6.59889	6.59499	6.59978	6.62005	6.66164	6.52744	6.59902	6.62338
C10orf41	6.31672	6.34089	6.46133	6.38377	6.42858	6.40055	6.48698	6.52704	6.44156	6.49745	6.40865	6.37011	6.2213	6.3413	6.49436	6.48781	6.46659	6.47919	6.27653	6.48581	6.54033	6.36011	6.20662	6.33296
C10orf42	6.99155	6.90193	6.75084	6.9412	6.79345	6.98529	6.94908	7.10086	6.93896	7.21737	7.03001	7.06585	6.8625	7.4081	6.77327	6.8196	6.96609	6.82975	7.02573	6.88065	6.90935	6.73734	6.90851	6.88906
C10orf46	6.76712	6.76595	6.71669	6.75917	6.90083	6.94688	6.82767	7.03323	6.89578	6.88509	7.35922	6.94722	7.35203	7.00628	6.84959	7.00008	6.85717	6.76808	6.83174	6.87311	6.7827	6.68167	7.13717	6.9809
C10orf47	6.67796	6.64947	6.61102	6.65305	6.67093	6.82733	6.6948	6.68578	6.65015	6.53975	6.8289	6.70548	6.67988	6.55722	6.8189	6.60145	6.66999	6.71815	6.77133	6.68639	6.79266	6.59917	6.54134	6.6071
C10orf49	6.84574	6.82204	6.88654	6.96382	6.94913	6.61134	6.65486	6.80926	6.79554	6.90571	6.79927	6.96102	7.07884	6.88889	6.83612	6.87632	6.93113	6.82008	6.83838	6.87952	6.8481	6.95597	6.87108	6.9642
C10orf51	6.85646	6.81065	6.63326	6.87231	6.86657	6.75361	6.68971	6.81447	6.71157	6.70513	6.80429	6.82449	6.71652	6.77305	6.72441	6.77188	6.79027	6.88705	6.80213	6.8871	6.81004	6.72675	6.66773	6.63728
C10orf53	6.82961	6.77118	6.93064	6.76659	6.8158	6.83402	6.86406	6.73182	6.83098	6.78701	6.85361	6.68766	6.8006	6.81812	6.82759	6.80468	6.83075	6.83609	6.77394	6.75701	6.80314	6.78243	6.81373	6.88309
C10orf55	6.97199	6.9506	6.99482	6.88643	6.87783	6.95436	6.84878	6.93838	6.88084	6.89733	6.88156	6.9481	6.9964	6.91004	6.75905	6.9608	6.85825	6.98413	6.76152	6.85169	6.90167	6.95531	6.85252	7.02494
C10orf56	6.90064	7.04448	6.88956	6.75967	6.50582	6.93901	6.77316	7.00237	6.72671	6.82627	6.79495	6.63887	6.68686	6.89	6.93425	6.86169	6.86268	6.74798	6.90067	6.74124	6.72824	6.76365	6.64613	6.77838
C10orf57	7.34378	7.58377	7.6749	7.60285	7.53517	7.59258	7.63373	7.53628	7.46077	7.53179	7.60843	7.53887	7.15008	7.36779	7.7938	7.88961	7.97686	7.64323	7.62322	7.59924	7.85674	7.89903	7.45745	7.567
C10orf58	6.57033	6.56925	6.53163	6.80036	6.72895	6.81597	6.54655	6.56469	6.56629	6.57092	6.67725	6.76199	6.65215	6.65864	6.83938	6.76352	6.85098	6.70567	6.92081	6.83032	6.84284	6.87976	6.77176	6.7137
C10orf59	6.75396	6.90382	6.92608	6.92143	6.71451	6.84715	6.77496	6.88503	6.81166	6.86279	6.85035	6.74089	6.75251	6.84801	6.84229	6.90303	6.88724	6.86948	6.88239	6.90084	6.82107	6.83737	6.7743	6.78729
C10orf6	7.63748	7.62017	7.63441	7.59206	7.75023	7.57282	7.85641	7.51621	7.70216	7.45926	7.54815	7.46299	7.49667	7.59005	7.40257	7.66738	7.58216	7.61451	7.40548	7.58826	7.81385	7.72358	7.52703	7.49785
C10orf61	6.7877	6.80779	6.85482	6.81058	6.84551	6.85376	6.79498	6.78942	6.70943	6.7933	6.81391	6.81107	6.7258	6.70663	6.92731	6.78433	6.90547	6.91088	6.87466	6.84076	6.99018	6.94485	6.89655	6.89144
C10orf62	6.66207	6.73284	6.84476	6.75394	6.78684	6.76726	6.8243	6.84323	6.82417	6.79322	6.75775	6.77719	6.79863	6.71699	6.83964	6.74152	6.72532	6.75992	6.60163	6.69874	6.74145	6.71888	6.78734	6.6806
C10orf63	6.90611	6.82531	7.12262	6.89463	7.07306	6.90327	6.78796	6.78005	6.78491	6.74418	7.04875	6.94126	7.13903	6.99199	6.7568	6.93465	6.71204	7.16536	6.9714	7.02721	6.9729	7.03492	7.15418	6.84784
C10orf64	6.59367	6.61991	6.72084	6.75516	6.63612	6.69312	6.80539	6.72185	6.65014	6.77793	6.66295	6.62064	6.7431	6.67136	6.46984	6.59717	6.66769	6.63845	6.71051	6.74515	6.51803	6.59751	6.78696	6.67247
C10orf65	6.61323	6.5062	6.52701	6.68045	6.46525	6.49394	6.64019	6.56985	6.52164	6.49885	6.52199	6.35483	6.523	6.59801	6.66539	6.63564	6.55647	6.60288	6.52196	6.59626	6.59988	6.55284	6.43026	6.61536
C10orf67	6.46116	6.50464	6.45284	6.36612	6.47089	6.23996	6.4189	6.23716	6.50507	6.14048	6.41097	6.36849	6.47761	6.49587	6.56609	6.21916	6.5486	6.40562	6.29185	6.53317	6.48713	6.20965	6.33703	6.43124
C10orf68	6.34936	6.42103	6.42702	6.54188	6.41365	6.23862	6.58125	6.28071	6.50873	6.55156	6.5203	6.39062	6.34609	6.38543	6.53703	6.39604	6.55352	6.37287	6.3798	6.41766	6.56971	6.38596	6.37024	6.48637
C10orf7	8.87747	9.06034	8.65463	8.81811	8.67893	8.84318	8.58944	9.14133	9.19024	8.99295	9.48138	8.77529	9.38832	9.30966	8.84318	8.54219	8.69474	8.82387	9.30198	9.02874	8.56476	8.56318	9.03278	8.79671
C10orf70	6.85894	6.93669	6.87996	7.13127	6.89929	6.96853	6.92263	7.01208	6.92966	7.1999	6.99952	7.25555	7.01931	7.11977	7.11172	7.00795	7.05537	6.91192	7.22355	7.11162	6.81945	6.78561	7.19393	7.09126
C10orf71	6.61759	6.59366	6.49049	6.48978	6.53135	6.43216	6.40339	6.43748	6.46269	6.66239	6.54661	6.47094	6.61234	6.55674	6.60321	6.67267	6.64809	6.45258	6.58339	6.52504	6.43153	6.57128	6.7099	6.59564
C10orf72	6.78788	6.68384	6.61058	6.50663	6.53687	6.56674	6.54327	6.64016	6.65289	6.4729	6.33807	6.52202	6.5838	6.63358	6.68867	6.62963	6.61525	6.61033	6.46025	6.39489	6.41447	6.47497	6.6192	6.63571
C10orf73	7.1168	7.32253	7.21105	7.55307	7.33951	7.2435	7.30754	7.53244	7.74751	7.49681	8.49724	8.3267	8.13482	7.88445	7.24164	7.26047	7.23892	7.40191	7.47858	7.55407	7.22294	7.31203	7.68119	7.62462
C10orf76	8.11876	8.18913	8.17898	8.03581	8.25127	8.17503	8.18235	8.03156	7.89658	7.94861	7.6314	7.75167	7.66027	7.75921	8.29423	8.27943	8.22855	8.10892	7.886	8.01404	8.23809	8.44959	7.92927	7.96371
C10orf77	7.17734	6.99084	6.75882	6.82051	6.9988	7.03602	6.95849	7.50364	7.31738	7.41631	7.58216	7.11458	7.17767	7.29381	7.09196	7.02895	7.12015	6.977	7.05211	7.07747	7.05128	7.07788	7.00061	7.11724
C10orf78	6.92075	7.07524	7.26518	7.06943	7.08302	7.30841	7.11096	7.10718	6.99946	7.0949	7.12881	7.07758	7.1162	6.95371	7.19625	7.25526	7.35682	7.20613	7.13924	7.19551	7.2649	7.31335	7.06607	7.09964
C10orf79	6.28539	6.30523	6.38034	6.31894	6.25425	6.28546	6.353	6.27133	6.23833	6.28732	6.22562	6.16466	6.36587	6.40377	6.29722	6.3505	6.42213	6.35066	6.31899	6.35291	6.26285	6.25436	6.55795	6.40221
C10orf80	6.98682	6.63373	6.8787	6.73106	6.64745	6.70706	6.65318	6.78417	6.68435	6.74051	6.88293	6.80181	6.76605	6.72819	6.73402	6.61304	6.70764	6.81404	6.64697	6.80742	6.52954	6.56977	6.75358	6.8666
C10orf81	6.70692	6.69716	6.82246	6.72647	6.70948	6.87802	6.76739	6.70644	6.80217	6.85039	6.73551	6.66946	6.63243	6.60708	6.80875	6.85229	6.64061	6.90347	6.72227	6.69976	6.58142	6.69846	6.64549	6.60633
C10orf82	6.65162	6.94515	6.80054	6.66467	6.53631	6.72299	6.71503	6.55883	6.80412	6.73593	6.6077	6.74975	6.61746	6.73551	6.61856	6.77345	6.6713	6.71249	6.65846	6.73441	6.74371	6.60499	6.63306	6.81402
C10orf83	6.92388	6.78598	6.92352	6.65961	6.69427	6.72501	7.00725	6.82013	6.76877	6.56202	6.53257	6.54606	6.6552	6.80494	6.60973	6.76187	6.80601	6.7767	6.70701	6.77207	6.62172	6.63576	6.68628	6.72888
C10orf85	6.60708	6.45483	6.56382	6.50963	6.48846	6.55219	6.61389	6.4963	6.64038	6.54523	6.66446	6.64618	6.71215	6.53057	6.49155	6.57845	6.42358	6.63272	6.54112	6.71256	6.64991	6.42509	6.53325	6.55225
C10orf86	8.50785	8.60006	8.66585	8.82582	8.65688	8.29423	8.65832	8.39228	8.27055	8.51226	8.3315	8.5869	8.17706	8.35304	8.99357	8.86578	8.79623	8.84899	8.85344	8.98292	8.94882	8.9824	8.91289	8.98292
C10orf87	6.62608	6.43061	6.6022	6.54186	6.58628	6.44972	6.49195	6.53392	6.48535	6.59593	6.49696	6.47357	6.43744	6.58441	6.40799	6.5248	6.47601	6.42108	6.38652	6.51657	6.62338	6.59901	6.43394	6.42765
C10orf88	6.37215	6.67772	6.52704	6.80179	6.46756	6.43292	6.57593	6.46412	6.46191	6.58733	6.74006	6.75135	6.4743	6.72526	6.49596	6.62589	6.65638	6.47473	6.84235	6.8344	6.52736	6.62408	6.7139	6.7611
C10orf89	6.77783	6.92506	6.93669	6.83345	6.75457	6.79804	6.86891	6.81948	6.94461	6.83682	6.84916	6.92771	6.72485	6.68009	6.88829	6.82909	6.9548	6.82435	6.85501	6.94461	7.04676	6.78319	6.83798	6.69695
C10orf9	8.55666	8.55976	8.67271	8.54724	8.51877	8.67003	8.52369	8.65672	8.60762	8.66758	8.61221	8.5202	8.82216	8.69023	8.5842	8.4829	8.48845	8.5797	8.70632	8.5954	8.39923	8.49284	8.55707	8.67371
C10orf90	6.38778	6.41043	6.33896	6.46168	6.45171	6.38778	6.50795	6.32797	6.47384	6.4045	6.42311	6.37488	6.57965	6.52811	6.47833	6.43124	6.4743	6.45149	6.36673	6.54001	6.30236	6.54281	6.51992	6.47568
C10orf91	6.76087	6.61337	6.70193	6.78102	6.84357	6.61806	6.66508	6.72493	6.68098	6.69739	6.73855	6.73537	6.71849	6.7012	6.65734	6.81838	6.83904	6.75834	6.72413	6.69063	6.72349	6.84117	6.68233	6.59024
C10orf92	6.47491	6.40497	6.45223	6.71615	6.44191	6.57709	6.58294	6.62805	6.44093	6.45013	6.55699	6.5743	6.4471	6.79579	6.3104	6.5032	6.71042	6.39468	6.48764	6.43484	6.37791	6.45976	6.36501	6.45102
C10orf93	6.61253	6.65752	6.80051	6.77016	6.76639	6.71272	6.75327	6.76209	6.81593	6.77457	6.80143	6.77755	6.74554	6.68041	6.77511	6.78999	6.75217	6.7437	6.801	6.76489	6.77259	6.7599	6.83127	6.70772
C10orf95	6.29153	6.65716	6.3691	6.39296	6.53451	6.5492	6.30687	6.43655	6.54491	6.37602	6.49683	6.52363	6.25564	6.46012	6.4218	6.52978	6.44695	6.41879	6.5264	6.48532	6.67191	6.38682	6.40753	6.47939
C10orf96	6.82938	6.85856	7.13924	6.86701	6.83339	6.87996	6.86263	6.81142	6.84914	6.8853	6.79892	6.85478	6.97027	6.85031	7.03701	7.04034	6.78031	7.10538	6.89903	6.81902	6.83806	6.97853	6.88784	6.86623
C10orf97	7.12762	7.14759	6.84231	7.77561	6.98033	7.14068	7.12751	7.37494	7.33463	7.68187	7.95946	7.85534	7.60738	7.94773	7.37966	7.1568	7.22108	7.21804	7.62765	7.64299	7.15646	7.16053	7.73257	7.84068
C10orf99	6.65026	6.57587	6.62769	6.70429	6.64851	6.74025	6.65764	6.75398	6.72882	6.68815	6.67016	6.67006	6.80995	6.74208	6.74676	6.6228	6.73748	6.86272	6.72895	6.66592	6.63533	6.80472	6.8848	6.73518
C11orf1	6.5198	6.77777	6.80797	6.68272	6.78616	6.77123	6.69168	6.7255	6.68943	6.5319	6.70498	6.64485	6.63661	6.66323	6.87283	6.74065	6.61451	6.77243	6.62103	6.65666	6.80565	6.75474	6.71287	6.63746
C11orf10	11.2078	11.5969	11.5679	11.3543	11.472	11.2332	11.3226	11.2966	10.9887	11.7556	10.656	10.6951	10.6965	10.7758	11.7462	11.8295	11.7556	11.6051	11.5297	11.0806	11.68	11.7901	10.8307	11.1619
C11orf11	6.6084	6.71108	6.65814	6.72043	6.65952	6.71952	6.60672	6.56415	6.36412	6.47198	6.4077	6.44067	6.60385	6.58982	6.66703	6.58175	6.75784	6.65841	6.8165	6.72838	6.7866	6.80179	6.51332	6.60166
C11orf16	6.7145	6.5861	6.54362	6.61391	6.49495	6.5878	6.5087	6.70606	6.65238	6.69187	6.6499	6.63629	6.65562	6.68699	6.70394	6.58824	6.68328	6.64992	6.67007	6.63797	6.66527	6.53803	6.58734	6.59167
C11orf17	6.9017	7.1729	6.97849	7.12451	7.03789	6.96927	7.17605	6.99919	6.85063	7.07729	6.82177	6.98951	6.78181	6.98669	7.09908	7.16099	7.2433	7.11217	7.19489	7.14604	7.21938	7.15453	6.95897	6.87004
C11orf2	9.9841	10.0606	10.3301	9.73601	10.4771	10.05	10.0369	10.053	9.73189	9.8926	9.43481	9.58538	9.46322	9.66734	10.2489	10.2225	10.2612	10.2771	10.2831	10.1984	10.4642	10.575	10.0085	9.85413
C11orf24	6.83866	7.17351	7.07695	7.01997	6.80164	7.03649	6.90261	7.05246	6.94987	7.01698	6.87491	7.03484	6.89096	6.84017	7.01293	6.98365	7.12927	7.08645	7.28265	7.10898	7.11662	7.18548	6.79562	6.87683
C11orf30	7.3502	7.18327	7.26816	7.12035	7.26208	7.2701	7.32842	7.13424	6.9288	7.06194	7.00237	6.96161	7.26622	7.05578	7.21804	7.2738	7.11415	7.07633	6.91286	7.01441	7.30154	7.14548	7.195	6.9957
C11orf31	6.70448	6.72054	6.61177	6.73702	6.66379	6.73861	6.67921	6.63613	6.598	6.77961	6.69196	6.58974	6.67559	6.79649	6.68541	6.64091	6.85501	6.65491	6.77804	6.76436	6.73357	6.65533	6.76438	6.76249
C11orf34	6.48515	6.52758	6.65009	6.45244	6.64336	6.69984	6.76481	6.58542	6.57519	6.50828	6.5908	6.54287	6.49256	6.5523	6.61889	6.68775	6.73334	6.60653	6.56935	6.56723	6.4907	6.64071	6.63437	6.52389
C11orf35	6.62688	6.82646	6.6925	6.71543	6.63002	6.702	6.53065	6.86768	6.53529	6.74428	6.68875	6.68905	6.34726	6.67026	6.45011	6.64145	6.8826	6.55709	6.85517	6.63701	6.75199	6.61493	6.58869	6.62115
C11orf36	6.59657	6.47426	6.57492	6.61126	6.65944	6.55873	6.56165	6.53226	6.58738	6.65608	6.5613	6.59051	6.77344	6.81285	6.59312	6.58439	6.51492	6.6129	6.44082	6.49593	6.66366	6.58067	6.75642	6.74004
C11orf37	6.38565	6.69167	6.55651	6.45079	6.68878	6.59415	6.49254	6.69457	6.70733	6.60574	6.49933	6.59301	6.45308	6.51725	6.63242	6.68506	6.5414	6.5998	6.56589	6.49	6.54467	6.63982	6.41706	6.51366
C11orf38	6.59789	6.64705	6.57982	6.68733	6.41123	6.71708	6.57019	6.56691	6.52218	6.5356	6.64434	6.55586	6.5185	6.5813	6.5896	6.64384	6.57167	6.51726	6.62491	6.43975	6.46294	6.48827	6.58436	6.5252
C11orf39	6.52077	6.3883	6.45221	6.52634	6.33477	6.5299	6.56202	6.56155	6.55717	6.52544	6.4078	6.3823	6.6673	6.68296	6.72578	6.42419	6.60687	6.54232	6.51646	6.44702	6.58843	6.34674	6.44481	6.67653
C11orf40	6.47423	6.61386	6.60101	6.59076	6.69033	6.53987	6.61559	6.57946	6.39513	6.70199	6.65377	6.73891	6.54103	6.53498	6.61829	6.69408	6.4334	6.74132	6.65661	6.69968	6.66379	6.56623	6.49131	6.498
C11orf41	6.40205	6.40366	6.50157	6.57758	6.52938	6.43609	6.51097	6.42231	6.48608	6.4827	6.60884	6.60872	6.43028	6.33393	6.44431	6.49612	6.43523	6.55044	6.40814	6.43397	6.46278	6.56811	6.46246	6.40772
C11orf42	6.74937	6.74028	6.65952	6.93979	6.61899	6.77108	6.77082	6.67085	6.93705	6.83923	6.85787	6.71211	6.7024	6.67053	6.76459	6.90986	6.81031	6.81895	6.8288	6.88903	6.68394	6.86715	6.82151	6.72257
C11orf44	6.48629	6.53207	6.42423	6.49289	6.64798	6.42203	6.46145	6.57156	6.38536	6.34017	6.43808	6.39862	6.65371	6.48954	6.56953	6.39621	6.63023	6.52437	6.47876	6.30356	6.47263	6.48839	6.5767	6.56645
C11orf45	6.56937	6.48502	6.50195	6.55374	6.50344	6.59156	6.66166	6.48296	6.56862	6.6095	6.47121	6.52419	6.41742	6.51903	6.56408	6.42093	6.48259	6.66876	6.60991	6.49909	6.47054	6.52329	6.52826	6.55841
C11orf46	7.67538	7.58098	7.66466	7.77034	7.65438	7.66489	7.52785	7.7451	7.58931	7.72898	7.40714	7.81764	7.59206	7.59145	8.04017	7.96443	8.05129	7.90205	7.93228	8.04242	7.77753	8.04392	8.10892	7.98673
C11orf47	6.61845	6.68152	6.61952	6.6031	6.60372	6.56102	6.66997	6.46125	6.48241	6.62574	6.60971	6.73728	6.59212	6.59522	6.65382	6.68177	6.62567	6.49754	6.71882	6.61792	6.60278	6.60955	6.57967	6.61357
C11orf48	9.39967	9.68679	9.67945	9.41166	9.82541	9.44549	9.52977	9.29181	9.24374	9.2997	8.95394	9.3925	9.21695	9.14424	9.57022	9.53582	9.68679	9.62319	9.4561	9.48761	9.71726	9.63127	9.15031	9.26235
C11orf49	6.65851	6.60411	6.64472	6.56624	6.53316	6.56392	6.61012	6.50413	6.60462	6.52401	6.60579	6.68823	6.58305	6.67005	6.51709	6.68556	6.62832	6.62824	6.62104	6.66935	6.68395	6.55752	6.64402	6.6585
C11orf51	6.94588	7.2518	7.11201	6.98981	7.05211	7.14863	7.0337	7.3542	7.03251	7.53278	6.94387	6.95028	7.03221	7.53887	7.12015	7.25454	7.12681	6.92831	7.13841	7.11211	6.95163	7.00779	7.16079	7.03452
C11orf52	7.76571	7.58074	7.77922	7.44381	7.53861	7.53917	7.82948	7.44121	7.56751	7.39251	7.34701	7.23299	7.61838	7.2783	7.47874	7.65608	7.34191	7.43465	7.28503	7.30261	7.55817	7.51026	7.57201	7.53479
C11orf53	6.39523	6.29583	6.35012	6.31686	6.42351	6.26404	6.29328	6.37077	6.40317	6.41467	6.18741	6.2798	6.5249	6.51163	6.44947	6.65117	6.41934	6.44905	6.49365	6.27785	6.38328	6.41023	6.51402	6.49577
C11orf54	7.28943	7.17656	7.16333	7.28477	7.19521	7.44858	7.51109	7.33774	7.49613	7.4713	7.6099	7.35591	7.59323	7.70459	7.26706	6.77884	7.16373	7.34866	7.11083	7.24382	7.32891	7.07335	7.22648	7.42476
C11orf55	6.48941	6.60781	6.52268	6.4214	6.53443	6.51697	6.67429	6.53242	6.31651	6.45994	6.42497	6.47442	6.39513	6.50966	6.50209	6.45989	6.48908	6.655	6.49119	6.50259	6.49587	6.36516	6.4691	6.44947
C11orf56	8.50545	8.29002	8.05129	8.12161	8.3429	8.43079	8.50363	8.75833	8.61283	8.76405	8.42293	8.30508	8.67382	8.55462	8.06971	7.98233	8.09126	8.232	8.0861	8.043	8.02834	8.12044	7.9809	7.85794
C11orf9	6.9757	6.9149	6.9067	6.86809	6.94949	6.72825	6.9597	6.95151	6.99294	7.04426	6.93995	6.86612	7.26983	7.03221	6.87005	7.0208	6.89797	6.89411	6.87176	6.90795	6.76734	6.82848	7.20168	7.18111
C12orf10	9.89361	9.66305	10.186	9.38753	9.7071	9.57314	9.9183	9.20603	9.5537	9.07474	8.8786	8.93898	9.25522	8.85252	9.68428	9.68315	9.49786	9.65121	9.44284	9.65013	9.85958	9.73385	9.59724	9.32674
C12orf11	6.85897	7.08985	7.07369	7.2513	7.08048	7.04602	7.11201	6.93439	6.59271	7.05145	7.23222	7.236	7.13704	7.15902	7.17224	7.01081	7.04996	7.04355	7.24819	7.35898	7.03155	6.94588	7.28247	7.30098
C12orf12	6.38203	6.6205	6.52884	6.32883	6.51567	6.50402	6.46641	6.60177	6.69957	6.37937	6.47408	6.52953	6.40528	6.47165	6.51205	6.64042	6.43892	6.3491	6.62143	6.47132	6.55898	6.39026	6.46833	6.40484
C12orf22	7.86265	7.85303	7.56304	7.65938	7.91049	7.85862	7.84651	7.84265	7.92326	7.90714	7.88351	7.74082	7.57743	7.92955	7.76941	7.63813	7.84451	7.70893	7.66311	7.77034	7.96173	7.89513	7.67242	7.6951
C12orf23	6.88996	6.85614	6.91308	6.83914	6.83768	6.78445	6.95413	6.85979	6.72349	6.8543	6.85283	6.79457	6.74962	6.78341	6.96708	6.85644	6.77618	6.74168	6.9172	6.8865	7.00939	6.90327	6.66855	6.9193
C12orf24	7.85893	7.72845	7.87754	7.72632	7.70948	7.90965	7.86012	7.66168	7.87532	7.74065	7.6499	7.75256	8.02768	7.86706	8.00434	7.57152	7.72108	7.85004	7.84451	8.00696	7.94596	7.99375	7.90682	7.83585
C12orf25	6.34259	6.46697	6.42412	6.36243	6.4772	6.40589	6.49902	6.26089	6.3548	6.47377	6.28472	6.4802	6.40015	6.3871	6.52198	6.34488	6.25444	6.31593	6.41604	6.47616	6.38635	6.3326	6.31611	6.41037
C12orf26	7.34751	7.45155	7.29111	7.40257	7.53278	7.54854	7.31446	7.53432	7.61917	7.80023	7.43443	7.50463	7.62914	7.62641	7.44322	7.28562	7.37198	7.57254	7.39833	7.33354	7.53804	7.53804	7.46255	7.42391
C12orf28	6.74544	6.77913	6.90017	6.75803	6.80577	6.78501	6.65138	6.84122	6.77412	6.8267	6.70998	6.76471	6.91346	6.88849	6.79091	6.96458	6.76979	6.70428	6.66965	6.62474	6.70007	6.86045	6.88104	6.88697
C12orf29	7.11486	7.25495	7.24804	7.42102	7.16859	7.1789	7.22069	7.18164	7.18524	7.24427	7.13267	7.32393	6.92195	7.24488	7.42125	7.35922	7.55979	7.51092	7.35858	7.42908	7.63395	7.4295	7.45905	7.57282
C12orf30	7.06184	7.14167	7.23631	7.32157	7.27304	7.19254	7.07788	7.2284	7.25508	7.28816	7.12742	7.23967	6.89214	7.05211	7.40385	7.37365	7.41665	7.46077	7.20559	7.31964	7.51579	7.62826	7.26182	7.41056
C12orf31	7.26077	7.40964	7.36514	7.91153	7.41921	7.57743	7.40008	7.66189	7.49162	7.90583	8.15569	8.01333	8.0067	8.1707	7.63441	7.69457	7.51324	7.70397	7.94861	7.86095	7.29558	7.46232	7.84451	8.05418
C12orf32	7.28576	7.0785	7.20789	7.20059	6.58792	6.87965	7.0202	7.03884	7.2708	6.96512	7.23531	7.1094	7.15701	7.10919	6.88779	7.2919	7.00771	6.99162	7.17863	7.21974	6.97819	6.94628	7.11014	7.07128
C12orf34	6.52816	6.55347	6.59798	6.59461	6.54601	6.49773	6.51191	6.58074	6.62335	6.61888	6.74928	6.52599	6.66503	6.67945	6.67246	6.48725	6.63586	6.55636	6.69204	6.5702	6.43298	6.62128	6.66211	6.68602
C12orf35	10.0943	10.0148	10.0544	10.2457	10.1845	10.5056	10.1606	10.6951	10.6893	10.7606	11.0219	10.8371	11.0219	10.4954	9.7589	9.22835	9.91254	10.114	9.91254	10.2197	9.9728	9.71803	10.2761	10.4723
C12orf36	6.52933	6.67525	6.38036	6.70579	6.56457	6.6043	6.50871	6.48293	6.48665	6.65815	6.64161	6.45279	6.51837	6.50007	6.527	6.68218	6.65881	6.60806	6.49009	6.61631	6.63088	6.53875	6.46305	6.57205
C12orf38	6.50296	6.56178	6.53905	6.48348	6.56545	6.70712	6.59511	6.64587	6.50243	6.59317	6.56173	6.41065	6.59087	6.44685	6.58151	6.70755	6.62153	6.57668	6.51991	6.61254	6.67894	6.59855	6.48612	6.51477
C12orf39	6.55912	6.59132	6.55312	6.81298	6.52499	6.4251	6.63676	6.58767	6.51777	6.64299	6.59087	6.66383	6.49159	6.49924	6.62536	6.28427	6.68131	6.68716	6.75916	6.67277	6.50859	6.50546	6.65493	6.57007
C12orf4	7.70893	7.39273	7.4911	7.41139	7.37512	7.39685	7.45861	7.4186	7.41139	7.32299	7.38033	7.14678	7.31526	7.21974	7.27576	7.39402	7.29965	7.41902	7.2317	7.20517	7.41964	7.36161	7.47784	7.35384
C12orf40	6.82261	6.70353	6.76874	6.70393	6.65777	6.69847	6.67728	6.70394	6.75424	6.71859	6.70974	6.67638	6.9211	6.73715	6.7241	6.72215	6.75347	6.75223	6.69741	6.71684	6.72606	6.6946	6.78048	6.78495
C12orf41	8.85188	8.98719	9.1712	8.87003	9.20245	8.94276	9.02938	8.91252	8.77358	8.97679	8.58738	8.80284	8.67341	8.82387	9.32074	9.41902	9.33945	9.35749	8.71944	9.0105	9.44793	9.43778	8.95844	8.94586
C12orf42	6.24146	6.44289	6.46139	6.39926	6.41512	6.42056	6.53292	6.42685	6.23425	6.31331	6.44121	6.32504	6.3583	6.3479	6.65976	6.47647	6.30809	6.60529	6.3203	6.51348	6.49815	6.54381	6.28317	6.3769
C12orf43	6.8557	6.94987	6.85062	7.09879	6.99645	6.88125	6.83139	6.89615	6.71622	7.04828	7.08115	6.9788	6.80095	7.12651	7.01215	6.90769	7.13802	6.89321	7.14981	7.15203	6.93689	6.91944	7.08933	7.0211
C12orf44	7.76941	7.99104	7.87307	7.66918	8.01429	7.7759	7.88736	7.75167	7.68682	7.81157	7.45803	7.55321	7.64525	7.82064	7.93574	7.9366	8.09336	8.0694	8.00082	7.90393	8.0446	8.04522	7.80664	7.64972
C12orf45	6.86627	7.30636	7.12949	7.07119	7.44666	7.10746	6.9268	7.19639	7.09536	7.1366	6.77891	6.87926	6.65681	6.81471	7.21353	7.34191	7.37648	7.32695	7.35402	7.07842	7.26327	7.5297	6.75744	6.99041
C12orf46	7.58554	7.35131	7.42682	7.56988	7.55995	7.24662	7.51324	7.13052	7.60686	7.60384	7.80732	7.69411	7.42654	7.87395	7.41737	7.57322	7.64456	7.40107	7.60011	7.61295	7.57005	7.71287	7.51604	7.68281
C12orf47	9.05904	9.392	9.46607	9.38071	9.38417	9.23544	9.33558	9.19616	9.2216	9.15771	8.87901	9.24753	8.90486	9.09094	9.65013	9.64341	9.67359	9.60174	9.37391	9.51498	9.57022	9.79958	9.45849	9.50709
C12orf48	6.29939	6.6325	6.23464	6.69905	6.45009	6.31859	6.34776	6.3419	6.36169	6.65023	6.5477	6.70112	6.50611	6.54731	6.28938	6.37962	6.44942	6.53355	6.99184	6.68866	6.46773	6.50777	6.55017	6.58634
C12orf49	7.24721	7.33402	7.47534	7.34732	7.45403	7.38562	7.39189	7.39338	7.28735	7.36983	7.28222	7.2468	7.03861	7.32695	7.45429	7.57828	7.33074	7.52627	7.32526	7.28586	7.39189	7.45803	7.15272	7.31446
C12orf5	6.92407	7.05303	6.82027	7.14281	7.05094	7.27768	7.19014	7.234	6.90781	7.3014	7.08026	7.17144	7.41288	7.21414	7.13493	7.22665	7.21199	6.95129	7.18655	7.22586	7.08447	6.96671	7.03991	7.21186
C12orf50	6.287	6.37441	6.41011	6.31828	6.26171	6.30396	6.50976	6.33844	6.33446	6.39655	6.42165	6.31501	6.31407	6.31515	6.22049	6.3109	6.29538	6.38896	6.34066	6.23932	6.52469	6.30967	6.4387	6.35733
C12orf51	6.4462	6.46387	6.63141	6.40687	6.44446	6.3293	6.45288	6.55964	6.44009	6.29439	6.30016	6.4126	6.31473	6.26629	6.43095	6.35241	6.48412	6.3795	6.41825	6.2728	6.47573	6.48285	6.35434	6.35885
C12orf52	7.80094	7.70163	7.82452	7.56864	7.86066	7.62641	7.80168	7.67736	7.53305	7.50875	7.36068	7.4972	7.44488	7.3128	7.77011	7.70163	7.87532	7.69947	7.68856	7.77091	7.79816	7.77261	7.70238	7.48168
C12orf53	6.47647	6.41731	6.41185	6.5488	6.38301	6.49883	6.4513	6.33534	6.3905	6.42144	6.51215	6.53034	6.59832	6.52492	6.62754	6.51506	6.43739	6.45879	6.56171	6.53584	6.49395	6.58538	6.77127	6.48544
C12orf54	6.58471	6.47682	6.42782	6.46439	6.48765	6.51353	6.53209	6.53423	6.42987	6.41879	6.48367	6.62304	6.56158	6.64524	6.59659	6.52663	6.4372	6.53149	6.51501	6.47517	6.66332	6.39962	6.47621	6.48079
C12orf57	9.67519	9.95879	10.3375	9.7589	10.5413	9.66442	9.79453	9.37074	9.47903	9.4018	9.2963	9.48761	9.11004	9.13983	10.5572	10.3406	10.524	10.4514	10.2599	10.4449	10.7439	10.5713	9.98991	9.93594
C12orf58	6.83824	6.90575	6.73756	6.9957	6.79778	7.04766	6.83751	6.93049	7.01449	6.87787	6.96291	6.89828	7.11644	7.00199	6.99223	6.65294	6.90795	6.91512	6.97991	7.04426	6.92147	6.93397	6.96683	7.10433
C12orf59	6.77469	6.5888	6.52582	6.67999	6.57549	6.52647	6.66279	6.67217	6.59764	6.54887	6.5229	6.60256	6.44256	6.63184	6.38336	6.38355	6.51474	6.5361	6.52437	6.55743	6.60728	6.63728	6.40469	6.47124
C12orf60	6.61315	6.33263	6.23802	6.6464	6.5729	6.49734	6.51873	6.45674	6.39681	6.53788	6.4723	6.44724	6.58565	6.61091	6.65201	6.33964	6.50129	6.48346	6.64592	6.72539	6.60584	6.48589	6.54875	6.63111
C12orf61	6.81928	6.67781	6.90323	6.98371	6.95909	6.70493	6.68762	6.87808	7.00584	6.98486	6.85894	6.96004	6.93108	6.91734	6.97657	7.03261	6.89153	6.90649	6.93221	6.89823	6.87466	6.90092	6.89191	6.90567
C12orf62	7.52222	7.66168	7.66104	8.25734	7.74008	7.64182	7.61427	7.58765	7.697	7.82849	8.03248	8.29026	7.94512	8.114	7.79652	7.95854	7.85583	8.07768	8.4097	8.2441	7.77799	7.87981	8.181	8.26891
C12orf8	6.41884	6.54857	6.60249	6.43086	6.40874	6.38458	6.48683	6.55614	6.50725	6.57017	6.55346	6.55871	6.57917	6.52524	6.44027	6.58724	6.43961	6.499	6.46022	6.53656	6.55772	6.57721	6.45027	6.55495
C13orf10	7.16408	7.22682	7.11305	7.67144	7.21797	7.15818	7.15658	7.20168	7.2468	7.23131	7.72632	7.55619	7.51558	7.52785	7.0269	7.15067	7.1473	7.13673	7.76628	7.72955	7.1517	7.26026	7.71502	7.68939
C13orf12	9.41568	9.61667	9.26351	10.0825	9.48545	9.52902	9.58996	9.60772	9.37795	9.93516	10.0912	10.1533	9.91928	9.99754	9.42627	10.0211	9.64628	9.68862	10.2041	9.83179	9.57383	9.50709	9.97884	10.0002
C13orf18	8.04551	8.20051	7.77818	8.34895	7.87645	8.74161	8.01518	9.02996	8.81473	8.97261	9.64737	8.61488	9.389	8.95736	8.05685	7.64749	7.61505	8.10307	8.15113	8.06783	7.61978	7.70459	8.59572	8.89141
C13orf21	6.36475	6.18142	6.26837	6.44401	6.39402	6.29957	6.46915	6.28721	6.30026	6.43106	6.30384	6.20745	6.32559	6.38724	6.44653	6.35723	6.2918	6.5412	6.4724	6.42168	6.3999	6.4904	6.36761	6.43283
C13orf23	7.70397	7.95384	7.83747	7.72581	8.13918	7.79561	7.70633	7.74082	7.45825	7.63207	7.55215	7.61427	7.50364	7.50545	7.82064	8.04917	7.98574	7.90393	7.70696	7.81175	8.01282	8.05935	7.84413	7.93207
C13orf24	6.68975	6.70038	6.76029	6.87011	6.73883	6.74823	6.76676	6.6507	6.66561	6.71429	6.81177	6.72873	6.87497	6.90257	6.8394	6.76843	6.82696	6.68372	6.90899	6.86272	6.6812	6.78542	6.86967	6.85448
C13orf25	6.63493	6.56883	6.49633	6.54127	6.58093	6.60202	6.57108	6.566	6.58097	6.54102	6.73709	6.68804	6.57849	6.6224	6.46733	6.44039	6.47773	6.71091	6.64583	6.64134	6.44874	6.57409	6.61461	6.54536
C13orf3	6.86379	6.99972	6.90634	6.75241	6.70696	6.92639	6.8556	6.8698	6.73102	6.72692	6.7791	6.74294	6.8874	6.78605	6.70572	6.79995	6.84649	6.77282	6.90371	6.70569	6.81575	6.74836	6.89153	6.9287
C13orf6	6.68664	6.75477	6.73226	6.71352	6.64767	6.62985	6.59211	6.77949	6.79795	6.66201	6.75691	6.78226	6.92028	6.71364	6.64019	6.65142	6.7551	6.70983	6.83122	6.62397	6.8145	6.73554	6.76902	6.72116
C13orf7	6.72893	6.51969	6.75201	6.85341	6.65713	6.65067	6.75599	6.66844	6.82356	6.6726	6.82356	6.74006	6.65031	6.68311	6.78055	6.58384	6.76734	6.72528	6.79359	6.82551	6.80029	6.53965	6.78442	6.74559
C13orf8	8.18878	8.13783	8.14763	8.051	8.1707	8.24356	8.10824	8.17557	8.0185	8.12845	7.72212	7.92475	7.78811	7.86322	8.37999	8.05595	8.33593	8.23953	8.11049	8.20638	8.38412	8.41514	8.00537	7.9879
C14orf1	7.71947	7.24057	7.46146	7.46022	7.20834	7.1836	7.32028	7.43373	7.44427	7.29262	7.24367	7.2271	7.47246	7.13829	7.12702	7.30987	7.22385	7.15498	7.22051	7.21911	7.39558	7.06886	7.24337	7.32925
C14orf10	8.96108	8.74031	8.73699	8.85621	8.62633	9.12726	8.74752	8.9015	9.17765	8.8725	9.46133	8.96386	9.86995	9.22704	8.59494	8.46301	8.8436	8.75562	8.79696	8.97261	8.80625	8.53453	8.91778	9.16948
C14orf100	7.93278	7.7743	7.64237	8.20892	7.77958	7.95152	7.73001	7.97232	8.01144	8.26596	8.59167	8.61051	8.57569	8.4897	7.78953	7.65517	7.93522	8.01171	8.14205	8.21983	7.76172	7.73879	8.232	8.31631
C14orf101	6.61021	6.7843	6.67627	6.79315	6.62087	6.8306	6.69418	6.87607	6.74897	6.87775	7.06815	6.91315	6.9481	6.93477	6.80202	6.68396	6.71602	6.70259	6.90116	6.90064	6.6827	6.72992	6.78921	6.80357
C14orf102	9.31446	9.38146	9.48138	9.00311	9.30742	9.35603	9.08596	9.43481	9.20183	9.47761	9.38228	9.34863	9.49253	9.39346	9.4734	9.32735	9.46607	9.23283	9.00693	9.11231	9.40816	9.45707	9.04569	9.23491
C14orf103	6.67985	6.7798	6.79475	6.73031	6.71201	6.87615	6.75865	6.74117	6.66744	6.60827	6.63463	6.8429	6.76089	6.7823	6.56435	6.58113	6.71224	6.60343	6.68367	6.71762	6.80797	6.75022	6.73263	6.75805
C14orf104	6.62504	6.82371	6.75272	7.02167	6.71737	6.6632	6.8154	6.51243	6.70045	6.71919	6.77572	6.90285	6.70196	6.85451	6.82161	6.75455	6.76611	6.7	7.03379	6.99075	6.68636	6.79232	6.8849	7.0254
C14orf105	6.42287	6.47264	6.65482	6.47441	6.52799	6.5421	6.61339	6.50343	6.447	6.6016	6.49264	6.48468	6.63427	6.72026	6.37129	6.54893	6.64641	6.41159	6.71486	6.54505	6.50531	6.63152	6.64556	6.61297
C14orf106	9.09172	9.0463	9.02317	9.1018	9.10625	9.16307	9.18516	8.89831	9.15833	9.41902	9.08052	8.97679	8.66501	9.1529	9.16038	8.83389	9.24136	9.19379	8.78931	8.96001	9.07322	9.24136	9.12147	9.08487
C14orf108	7.82085	7.97471	7.96281	7.99077	7.99279	8.03184	8.07898	7.91763	8.04704	8.13283	7.96345	8.00929	7.86507	7.84015	7.89995	7.76044	7.85145	7.9439	7.96113	7.9731	8.06366	7.96024	7.84479	7.90265
C14orf11	9.01236	8.92888	9.01236	9.16948	9.1529	9.03386	9.02483	9.38417	9.16535	9.59724	9.54231	9.2688	9.30966	9.51165	9.14133	9.26136	8.97679	8.98956	8.85407	8.91961	8.99444	8.94938	9.41432	9.15902
C14orf111	7.36423	7.31658	7.4188	7.0489	7.25115	7.36475	7.53217	7.18647	7.24057	7.06308	7.00821	6.98648	7.43077	7.18164	7.24934	7.24043	7.25841	7.08438	6.95782	7.02258	7.27114	7.21074	7.24968	7.21074
C14orf112	9.05786	9.4545	9.69661	8.99017	9.46897	9.05588	9.13261	8.8588	8.78885	8.9915	8.28693	8.81702	8.51226	8.61771	9.51586	9.74873	9.36884	9.43269	9.17394	9.1701	9.53582	9.66442	8.97604	9.15833
C14orf115	6.55674	6.6701	6.67843	6.74947	6.57934	6.6517	6.59837	6.6117	6.88694	6.75496	6.73865	6.71974	6.81052	6.83737	6.64799	6.612	6.69093	6.69478	6.70097	6.71562	6.52667	6.63533	6.70994	6.81386
C14orf118	6.70962	6.7148	6.71693	6.76623	6.62302	6.75647	6.71404	6.87209	6.7665	6.84758	6.94636	6.77755	7.06847	6.98379	6.8304	6.64649	6.78655	6.81264	6.80441	6.7566	6.75013	6.72493	7.01302	6.89136
C14orf119	6.38859	6.43337	6.37558	6.44413	6.39004	6.37899	6.39174	6.31269	6.35454	6.30167	6.49426	6.40448	6.48921	6.45626	6.32836	6.40432	6.39413	6.41925	6.47123	6.47533	6.39771	6.67982	6.50511	6.52746
C14orf120	7.3423	7.78473	7.73175	7.58955	7.43828	7.68098	7.70607	7.52396	7.3853	7.34131	7.40278	7.46121	7.33315	7.32317	7.83357	7.74587	7.6981	7.91069	7.68187	7.78421	7.91497	7.77818	7.65189	7.69232
C14orf121	6.61951	6.5496	6.61155	6.59092	6.54157	6.57219	6.58973	6.58776	6.52982	6.54756	6.60386	6.66686	6.58036	6.6084	6.65121	6.65568	6.66297	6.5884	6.66192	6.52972	6.69561	6.65366	6.60404	6.52002
C14orf122	6.73053	6.86666	6.79434	7.01686	6.73602	6.65979	6.85223	6.8602	6.81042	6.91896	6.68438	7.02049	6.63121	6.86964	6.66758	6.97278	6.91303	6.85213	7.03163	6.97859	6.82093	6.89151	6.73609	6.78778
C14orf124	6.77533	6.94705	6.90241	6.94074	6.62273	6.74194	6.77667	6.87126	6.75556	6.73692	6.72591	6.81688	6.38815	6.66508	6.77204	6.77318	6.883	6.82783	7.0057	6.91979	7.02041	7.01824	6.81264	6.88441
C14orf125	6.00436	5.91752	6.04786	6.14918	6.09506	6.10576	6.19899	6.08944	6.00436	6.11	6.14646	6.07272	6.18487	6.09868	6.0831	6.2319	6.17375	6.0831	6.0831	6.20803	6.05783	6.14299	6.06279	5.93612
C14orf126	6.61212	6.80938	6.7137	6.78273	6.66397	6.63005	6.60226	6.64852	6.76908	6.65338	6.65963	6.76879	6.80534	6.79166	6.55372	6.60887	6.73174	6.49478	6.82839	6.71214	6.68466	6.70561	6.7276	6.85341
C14orf128	6.56127	6.56157	6.32027	6.46128	6.27257	6.40857	6.49968	6.346	6.48706	6.07632	6.49215	6.35599	6.49161	6.48237	6.36907	6.36376	6.52354	6.44039	6.41227	6.44303	6.44926	6.42887	6.37922	6.42539
C14orf129	8.16845	8.37383	8.17457	8.14716	8.41312	8.29661	8.15409	8.50127	8.43119	8.60365	8.33593	8.12949	8.27497	8.17749	8.32132	7.95742	8.26596	8.27161	7.94023	8.17332	8.26933	8.20496	8.19505	8.31589
C14orf130	7.0904	7.02524	6.99604	7.20439	7.00064	7.11644	7.19951	7.0844	6.91767	7.20125	7.19561	7.067	7.02506	7.14209	7.00541	7.06858	7.12213	7.05537	7.23717	7.17478	7.11455	7.11434	7.11065	7.11606
C14orf131	7.11876	7.27809	7.04173	7.03329	7.14851	7.35343	7.00867	7.46255	7.17044	7.45567	7.67198	7.13439	7.18377	7.49239	7.09706	7.13346	7.11523	7.15522	7.23463	7.13493	7.07298	7.18263	7.07587	7.11272
C14orf132	6.82936	6.85045	6.81295	6.70101	6.77621	6.86795	6.72869	6.91902	6.92263	6.66679	6.64591	6.60669	6.70012	6.76962	6.98946	6.67247	6.80485	6.69353	6.56276	6.71638	6.90323	6.92554	6.67347	6.64806
C14orf133	6.81518	6.88825	6.64183	6.99223	6.97489	7.20613	6.6722	7.22372	6.70973	7.13027	7.02265	6.99946	6.70792	7.12599	6.81977	6.48598	7.03749	6.95256	7.00939	6.92664	6.91374	6.94644	6.74865	6.78128
C14orf135	8.1052	8.15569	8.30818	8.13552	8.08211	8.20855	8.12931	8.22208	8.14881	8.06843	8.46172	8.05445	8.25184	7.98823	8.35841	7.97415	8.221	8.37828	8.181	8.26455	8.69615	8.45545	8.33528	8.15174
C14orf138	8.12005	8.11594	7.7466	7.82474	7.97014	8.05445	8.22517	8.49065	8.41133	8.54911	8.90782	8.45018	8.66342	8.39458	7.93499	7.78113	7.81243	7.84068	8.03526	8.13	7.81998	7.89123	8.17482	8.19858
C14orf139	7.64148	8.10975	7.99666	7.77753	7.73706	7.99226	7.8121	7.97098	7.98981	7.74418	7.80578	7.76801	7.63728	7.97843	7.91675	7.65786	7.96814	7.84711	7.85709	7.88563	7.94023	8.10307	7.92033	7.90205
C14orf140	6.4151	6.42189	6.53069	6.56103	6.45064	6.48309	6.41145	6.37403	6.59844	6.44758	6.48656	6.54008	6.57707	6.48229	6.4861	6.56374	6.47906	6.43657	6.54132	6.43354	6.44829	6.48466	6.55699	6.54218
C14orf142	7.13346	7.23739	6.99139	7.53449	7.11523	7.06441	7.21199	7.19539	6.94346	7.37254	7.2539	7.39558	7.2513	7.37232	7.25287	7.10498	7.27927	7.33021	7.55797	7.45825	7.40641	7.25274	7.5252	7.38658
C14orf143	6.64004	6.4089	6.56921	6.49815	6.53315	6.44065	6.54451	6.39799	6.59464	6.56051	6.60645	6.59581	6.40075	6.50913	6.54474	6.48525	6.60721	6.53606	6.51773	6.54483	6.41894	6.39973	6.42614	6.40261
C14orf144	6.6269	6.56365	6.62291	6.63943	6.56327	6.52596	6.57053	6.58774	6.75634	6.60333	6.60877	6.57734	6.55983	6.66472	6.67932	6.57252	6.5951	6.59323	6.54885	6.67292	6.64172	6.64423	6.63705	6.66688
C14orf145	6.71668	6.71901	6.66269	6.85215	6.80355	6.76808	6.74238	6.82423	6.77064	7.1207	6.76007	6.89649	6.68057	6.74201	6.78989	6.91825	6.74227	6.82045	6.971	6.97248	6.68309	6.67729	6.69017	6.74807
C14orf147	7.51509	7.53262	7.44902	7.38203	7.46647	7.55518	7.51558	7.51229	7.63728	7.26888	7.21592	7.4101	7.31123	7.47476	7.68281	7.39856	7.65045	7.5398	7.51604	7.46146	7.44689	7.70369	7.54941	7.22901
C14orf148	6.5796	6.3925	6.72775	6.52329	6.60907	6.56083	6.76779	6.58279	6.5902	6.56865	6.5087	6.5719	6.5838	6.63492	6.58794	6.58704	6.44523	6.44773	6.48294	6.46882	6.3219	6.62705	6.82286	6.68686
C14orf149	6.27522	6.4626	6.38736	6.48082	6.2374	6.29609	6.31665	6.33453	6.61979	6.39767	6.56235	6.57563	6.42797	6.40759	6.40134	6.45347	6.43692	6.4084	6.60958	6.64907	6.51361	6.32578	6.54907	6.52122
C14orf150	6.88517	6.77127	6.87784	6.76215	6.80346	6.79901	6.83154	6.79399	6.75138	6.6627	6.72897	6.7229	6.68969	6.69633	6.87653	6.76606	6.68876	6.79387	6.69127	6.74827	6.67887	6.73848	6.71163	6.72463
C14orf151	6.71697	6.93386	6.72897	6.77272	6.78477	6.88574	6.84798	6.89611	6.96041	6.86852	6.82748	6.8322	6.62822	6.63404	6.91197	6.89076	6.95525	6.89908	7.00542	6.84851	6.79543	6.79688	6.80957	6.72625
C14orf152	6.62673	6.63398	6.77204	6.69334	6.75285	6.77489	6.72557	6.60401	6.70837	6.70231	6.6744	6.57158	6.50379	6.65516	6.62343	6.66483	6.64485	6.49508	6.62235	6.75369	6.60462	6.71582	6.53187	6.50806
C14orf153	6.57657	6.59611	6.63427	6.50089	6.50708	6.52794	6.49666	6.57315	6.5117	6.59206	6.66427	6.63442	6.26511	6.5222	6.54598	6.54269	6.4721	6.54148	6.62001	6.67948	6.70238	6.53969	6.36343	6.46114
C14orf155	6.84816	6.90482	6.93015	6.84405	6.89226	7.0501	6.70417	6.91502	6.9689	6.91391	6.7799	6.79337	6.94426	6.81338	6.78826	6.8544	6.81178	6.79309	6.85811	6.86632	6.95158	6.67296	6.81861	6.88293
C14orf156	10.3478	10.5009	10.4414	10.4666	10.6377	10.3081	10.3505	10.2138	10.0148	10.1116	9.60067	10.029	9.97132	9.89693	10.867	10.9308	10.7706	10.6271	10.575	10.4993	10.6302	10.5286	10.2443	10.3354
C14orf159	10.3962	10.1036	9.82633	9.79958	10.0838	10.294	10.1151	9.81608	10.2582	10.2844	10.2175	10.2793	10.2053	10.3081	9.83569	9.58996	10.2793	9.59456	9.82169	9.69564	9.78807	9.67776	9.72243	9.6686
C14orf161	6.57952	6.4767	6.49834	6.52891	6.73556	6.56545	6.44714	6.65142	6.59199	6.56875	6.44256	6.55182	6.34023	6.4215	6.63564	6.53625	6.68144	6.62047	6.4668	6.50269	6.57002	6.65112	6.46915	6.46653
C14orf162	6.79831	6.83407	6.80669	6.69781	6.84532	6.73219	6.70116	6.78703	6.55743	6.64988	6.64302	6.75597	6.72897	6.7189	6.7175	6.89605	6.89637	6.90167	6.7209	6.66343	6.83737	6.82491	6.70029	6.70353
C14orf165	6.62082	6.64917	6.62662	6.81603	6.65304	6.59499	6.82798	6.69685	6.69431	6.7517	6.84664	6.83206	6.66608	6.62312	6.67664	6.73999	6.69421	6.82754	6.67641	6.74759	6.68898	6.65856	6.69177	6.58641
C14orf166	8.09048	8.41652	8.07687	9.1114	8.04361	8.12393	8.28393	8.17749	8.09126	8.34616	8.61402	8.87316	8.58909	8.68739	8.42159	8.4143	8.63869	8.43841	9.27697	9.09172	8.33802	8.4757	9.14906	9.02138
C14orf166B	6.41332	6.57266	6.32492	6.43023	6.52419	6.448	6.32816	6.39659	6.37741	6.47644	6.56916	6.59481	6.68347	6.58019	6.29868	6.29313	6.57268	6.43429	6.59283	6.33226	6.55952	6.31611	6.48725	6.47655
C14orf168	6.81345	6.73791	6.94684	6.7077	6.92685	6.99986	7.031	6.82113	6.84047	6.57652	6.72975	6.78609	6.93139	6.85491	6.74813	6.93367	6.76719	6.82113	6.83206	6.81942	6.69077	6.68556	6.84914	6.9183
C14orf169	7.4101	7.34357	7.2414	7.54527	7.56959	7.26422	7.47663	7.21797	7.14327	7.14796	7.11458	7.37162	7.20848	7.15646	7.55769	7.42784	7.39921	7.35668	7.30518	7.49585	7.58884	7.46205	7.48011	7.57828
C14orf172	6.87057	6.92093	6.89566	6.91615	6.94017	6.83387	6.92708	6.82369	6.92572	6.95133	6.78641	6.94545	6.74286	6.81182	6.94511	7.03242	6.88974	6.90738	6.93126	6.96571	7.0242	7.03909	6.88875	6.98544
C14orf173	6.73905	6.98065	6.88599	6.72889	6.85963	6.96225	6.80268	6.82604	6.86576	6.75647	6.70576	6.6882	6.63347	6.84948	6.89997	6.78235	6.89082	6.78114	6.87895	6.82523	6.82099	6.83846	6.80865	6.74837
C14orf174	8.09511	7.87281	7.95092	7.49681	7.34019	7.66703	7.74008	7.59093	7.68422	7.50492	7.54056	7.44381	7.86206	7.4101	7.53406	7.69358	7.54998	7.73549	7.39273	7.48197	7.71071	7.53538	7.61036	7.40596
C14orf19	6.86964	6.84919	6.78881	6.7306	6.65477	6.81467	6.76874	6.7523	6.8075	6.78222	6.69306	6.56928	6.73549	6.70104	6.61734	6.73501	6.74043	6.75321	6.63193	6.65404	6.75972	6.75195	6.61096	6.81833
C14orf2	8.16336	8.52581	8.36103	8.37509	8.27912	8.35133	8.28886	8.35053	8.17014	8.13918	7.99539	8.2236	8.29913	8.19709	8.3147	8.44959	8.36913	8.27455	8.29964	8.28955	8.3627	8.16302	8.3648	8.19998
C14orf21	6.69721	6.57142	6.74308	6.77422	6.89249	6.65976	6.67245	6.73457	6.7908	6.76642	6.61798	6.70288	6.61956	6.74542	6.63751	6.65255	6.59059	6.7946	6.79266	6.8022	6.62011	6.71369	6.73324	6.70322
C14orf24	6.62413	6.79835	6.90189	6.67389	6.60694	6.86348	6.75933	6.79342	6.62666	6.77133	7.04128	6.84138	6.92975	6.94949	6.84288	6.73424	6.82102	6.67993	6.74968	6.80513	6.75254	6.70146	6.86386	6.80097
C14orf28	7.23906	7.21497	7.29854	7.29092	7.48703	7.39652	7.06607	7.3219	7.63469	7.60711	7.37748	7.39173	7.16252	7.39617	7.58858	7.70369	7.48703	7.48587	7.24851	7.24057	7.60401	7.57433	7.22155	7.12856
C14orf29	6.69951	6.74462	6.61936	6.54322	6.54422	6.60054	6.73685	6.75427	6.8172	6.65616	6.64158	6.72466	6.69199	6.71459	6.65435	6.72392	6.73898	6.69746	6.63835	6.62604	6.71076	6.67101	6.71667	6.73165
C14orf32	8.04491	8.14906	8.26123	8.19426	8.28358	8.31434	8.28545	8.46965	8.27693	8.543	8.19925	8.03812	8.2454	8.22011	8.2454	8.54947	8.22394	8.24985	8.19348	8.18947	8.2806	8.17557	8.1124	8.0751
C14orf35	6.67073	6.6055	6.82237	7.03939	6.86449	6.72848	6.67784	6.591	6.64415	6.75352	6.82594	6.94553	6.66383	6.77319	6.83303	6.68041	6.88541	6.83021	6.96409	6.99489	6.90821	6.69716	6.9544	6.91631
C14orf37	6.47662	6.57402	6.57169	6.44008	6.45862	6.54469	6.56604	6.50521	6.65778	6.64207	6.53643	6.5564	6.55576	6.45175	6.50497	6.63004	6.66793	6.72842	6.45399	6.38183	6.55816	6.39646	6.50386	6.53389
C14orf39	6.86469	6.73123	6.74057	6.68214	6.60343	6.68516	6.70797	6.72491	6.6124	6.53188	6.67447	6.69011	6.53596	6.60471	6.74518	6.6371	6.63191	6.73745	6.6526	6.59804	6.63078	6.67015	6.55027	6.66548
C14orf4	7.30736	7.14715	7.16397	7.05351	7.24382	7.20215	7.19758	7.27643	7.35203	7.06049	7.15035	7.0069	7.40296	7.21049	7.0583	6.99815	7.16879	7.11561	6.99873	7.0174	7.21274	7.13493	7.22242	6.98784
C14orf43	8.12119	8.15077	8.21983	8.16524	8.09092	8.36187	8.21198	8.0179	8.23313	8.30038	8.14476	8.20722	8.46517	8.37051	8.29198	7.9308	8.19748	8.07193	8.03553	8.03343	7.98891	8.10478	8.07687	8.40245
C14orf44	6.60632	6.41159	6.49439	6.24196	6.47404	6.48301	6.43325	6.48889	6.67532	6.53944	6.57301	6.46367	6.28821	6.34587	6.3883	6.58859	6.61547	6.2889	6.44535	6.39776	6.54501	6.57828	6.35679	6.36985
C14orf45	8.16138	7.52329	7.53203	7.87816	7.08468	7.79913	7.93372	7.20651	7.26422	6.97595	7.15486	7.15621	7.87395	7.07768	7.01924	7.51187	7.08081	6.96564	7.22826	7.44274	7.65337	7.0923	8.20683	7.54109
C14orf46	6.7399	6.89116	6.66883	6.93523	6.68393	6.86449	6.80498	6.6688	6.72997	6.68908	6.89162	6.80701	6.75384	6.70176	6.79376	6.591	6.73205	6.7672	6.97618	6.93861	6.99465	6.79305	6.80644	6.89381
C14orf48	7.56226	7.28626	7.39189	7.27593	7.18854	7.35094	7.10571	7.22796	7.20348	7.22779	7.25368	7.16385	7.30814	7.09392	7.01311	7.271	7.27963	7.42476	7.17265	7.21667	7.35368	7.24531	7.25305	7.01889
C14orf49	7.06271	6.93918	6.85346	6.81975	6.93104	6.92757	6.9193	6.93425	7.08478	6.95169	6.79229	6.8768	6.80552	6.73355	7.0506	6.76858	7.03626	7.07369	6.8155	6.76928	6.88436	6.86166	6.87305	6.72615
C14orf50	6.78732	6.86818	6.5869	6.73105	6.78298	6.85644	6.88255	6.72303	6.83324	6.70597	6.64522	6.57183	6.75933	6.72611	6.67949	6.78578	6.75413	6.93752	6.61827	6.70608	6.7206	6.65429	6.74456	6.80349
C14orf54	6.63678	6.58711	6.57967	6.68034	6.86429	6.49849	6.70745	6.61346	6.56272	6.61255	6.52287	6.59633	6.669	6.74438	6.65477	6.6503	6.64271	6.75931	6.63524	6.59809	6.62012	6.79501	6.80612	6.74897
C14orf58	7.37825	7.1231	7.39957	7.23381	7.3198	7.33935	7.25964	7.87582	7.29634	7.39957	7.21538	7.15936	6.92384	7.27624	7.39515	7.59638	7.344	6.94531	7.44998	7.13877	7.03583	7.23118	6.93425	6.99509
C14orf68	6.83762	6.63453	6.83278	6.82479	6.80783	6.71804	6.6748	6.64264	6.69524	6.72459	6.75394	6.68533	6.96382	6.84405	6.84119	6.74438	6.71492	6.85794	7.00902	6.73055	6.67661	6.87577	6.86396	6.76085
C14orf70	6.79492	6.87426	6.96074	6.80344	6.92762	6.89676	6.80285	6.80435	6.79541	6.68491	6.78194	6.70665	6.75875	6.81931	6.77992	6.92129	6.80565	7.07238	6.59748	6.74603	6.91069	6.85113	6.74034	6.86715
C14orf72	6.85863	7.10608	7.1977	7.05426	7.23015	6.85705	6.9964	7.24415	6.87952	6.95895	7.03991	7.06265	6.7964	6.81915	7.15261	7.61573	6.96558	7.03194	6.95002	7.02633	7.17916	7.15272	6.87808	6.79481
C14orf73	6.97476	6.77167	6.7597	6.70761	6.80679	6.86396	7.01496	6.94718	6.92619	6.72965	6.91934	6.90088	6.79525	6.83124	6.85752	6.77954	6.87252	6.66609	6.84541	6.89789	6.85051	6.64863	6.97759	6.95587
C14orf78	6.76189	6.61791	6.53581	6.57349	6.61088	6.42378	6.70374	6.71041	6.60413	6.61575	6.41896	6.55708	6.63453	6.58362	6.61724	6.56024	6.68356	6.64624	6.48805	6.67776	6.62348	6.59155	6.66458	6.51021
C14orf79	6.67212	6.5072	6.50902	6.62797	6.55759	6.49088	6.59629	6.54872	6.65994	6.66198	6.6298	6.68051	6.67205	6.57747	6.49747	6.50752	6.54729	6.41905	6.72806	6.58534	6.55336	6.73243	6.61489	6.66679
C14orf8	6.5558	6.56765	6.60283	6.52238	6.65676	6.67409	6.5815	6.44642	6.67055	6.75873	6.53041	6.59865	6.63461	6.62062	6.76935	6.60627	6.65795	6.5681	6.62323	6.62994	6.56892	6.63933	6.73224	6.65005
C14orf80	7.71613	7.92382	7.93322	7.67221	8.00434	7.79889	8.03954	7.61427	7.60154	7.57029	7.42908	7.5903	7.56544	7.55112	7.96571	8.12219	8.14738	8.01144	8.11854	8.09336	8.23566	8.13759	7.68856	7.61573
C14orf82	6.39611	6.45498	6.58101	6.71503	6.46105	6.53829	6.57783	6.75943	6.73539	6.615	6.76483	6.83327	6.45446	6.77245	6.6503	6.56985	6.79729	6.68146	6.74026	6.71557	6.63457	6.49971	6.56419	6.61784
C14orf92	7.37944	7.14365	7.19798	7.46185	7.28712	7.25817	7.22091	7.41474	7.34254	7.27733	7.67654	7.43273	7.71833	7.79309	7.27847	7.10979	7.14365	7.27216	7.4742	7.39017	7.11977	7.17265	7.62402	7.52986
C14orf93	8.16302	8.16406	8.14035	8.10478	8.31962	8.23566	8.17294	8.23748	8.65739	8.32353	8.29509	8.31166	8.13447	8.31004	8.43701	8.20638	8.36951	8.31068	8.29661	8.30368	8.16336	8.44862	7.9334	8.02768
C14orf94	9.16414	8.93238	8.99976	8.34246	8.7104	9.23845	8.72729	9.63773	10.1896	9.7007	9.62862	8.78561	8.62437	9.21631	8.96144	8.3315	9.10241	8.61106	8.4491	8.36052	8.36187	8.53144	8.67382	8.59615
C15orf15	8.63725	8.66084	8.64382	9.28974	8.65832	8.69663	8.74978	8.57745	8.43011	8.89356	8.94834	9.08669	9.15478	9.28524	8.84764	9.22928	8.91252	8.99017	9.41641	9.34933	8.84481	8.92307	9.57554	9.60682
C15orf17	7.75349	7.83915	7.81543	7.62536	7.84479	7.96024	7.85481	7.81794	7.91433	7.96345	7.92382	7.6173	7.66261	7.85964	7.80611	7.65417	7.76016	7.86507	7.54778	7.74904	7.86012	7.8591	7.76334	7.60458
C15orf2	6.58398	6.67619	6.73308	6.64558	6.70259	6.71505	6.76143	6.70029	6.69213	6.60852	6.64278	6.62907	6.5033	6.6019	6.55662	6.82874	6.72227	6.6278	6.65051	6.58758	6.73179	6.76035	6.65496	6.7324
C15orf20	6.62233	6.49195	6.63256	6.54301	6.32647	6.54524	6.41883	6.545	6.4834	6.32645	6.48014	6.51325	6.4737	6.57828	6.31234	6.46261	6.36118	6.25564	6.55202	6.46446	6.52803	6.25695	6.42242	6.544
C15orf21	6.60477	6.6232	6.64493	6.6547	6.57269	6.60206	6.55267	6.55234	6.63273	6.61259	6.56381	6.55097	6.66098	6.61594	6.57381	6.53642	6.5775	6.59598	6.66107	6.65407	6.59936	6.62498	6.66043	6.64058
C15orf23	6.59988	6.79936	6.47199	6.7141	6.48495	6.54345	6.62507	6.6797	6.67689	6.74624	6.7117	6.60301	6.63232	6.65048	6.52707	6.50272	6.66171	6.53216	6.79631	6.73342	6.55171	6.52337	6.52175	6.57851
C15orf24	7.51534	7.51168	7.35591	8.1254	7.44649	7.55736	7.50308	7.53593	7.54056	7.63533	8.24127	8.23265	8.27208	8.26671	7.45905	7.67513	7.48146	7.43768	8.17537	8.0525	7.42317	7.25368	8.16164	8.01171
C15orf26	7.21335	7.17948	7.36779	7.27927	7.26558	7.5337	7.24603	6.87157	6.93623	6.99178	7.13076	7.09536	7.09481	6.97011	7.23156	6.85701	7.1915	7.28426	6.90926	6.97748	7.19174	7.12118	7.15446	6.95857
C15orf27	6.47448	6.48483	6.42373	6.49903	6.40969	6.45866	6.47419	6.45113	6.58776	6.33117	6.46163	6.47802	6.45404	6.58296	6.42093	6.45049	6.34424	6.59042	6.52122	6.567	6.58036	6.53293	6.55102	6.61384
C15orf28	8.77574	8.53365	8.58171	8.15174	8.39373	8.55882	8.51623	8.73699	9.0304	8.75833	8.86154	8.67429	8.67694	8.64653	8.57906	7.98393	8.37925	8.65315	8.09405	8.0586	8.32597	8.3902	8.06228	8.49761
C15orf29	6.59667	6.6623	6.64747	7.03954	6.42726	6.5219	6.68523	6.56509	6.63518	7.00658	7.48808	7.03815	7.65045	7.9435	6.57161	6.5944	6.71011	6.72441	7.11579	7.08037	6.45953	6.42823	7.37351	7.23463
C15orf32	6.78068	6.79549	6.89094	6.88275	6.68602	6.774	6.82751	6.78896	6.87659	6.92283	6.83546	6.82266	7.06176	6.93551	6.80099	6.96738	6.87222	6.84158	6.78139	6.76138	6.68016	6.83276	6.96784	7.07624
C15orf33	6.59095	6.39921	6.61597	6.51044	6.42768	6.41593	6.54152	6.44901	6.5337	6.41925	6.51747	6.48034	6.55386	6.68528	6.49633	6.35291	6.41279	6.53283	6.41803	6.48864	6.45775	6.60535	6.73874	6.48946
C15orf37	6.48334	6.58676	6.54923	6.48402	6.36075	6.38387	6.60408	6.37071	6.40026	6.42424	6.51945	6.47188	6.38981	6.29465	6.43134	6.57488	6.46253	6.40479	6.59804	6.30368	6.29858	6.38674	6.32711	6.4232
C15orf38	6.71209	6.4796	6.5941	6.64937	6.49723	6.59823	6.65035	6.64709	6.56879	6.75241	6.66092	6.72516	6.67029	6.53986	6.70077	6.51573	6.559	6.56135	6.72194	6.73326	6.72655	6.68367	6.54755	6.60312
C15orf39	10.6853	10.2761	10.0382	10.147	10.1562	10.4787	10.236	10.0516	10.7258	10.6501	10.4146	10.2736	10.131	10.7301	10.036	9.86163	9.98556	10.0148	10.4533	10.0516	9.55534	9.79205	9.81925	9.78241
C15orf40	6.72942	6.86161	6.82897	6.91205	7.01686	6.86598	6.82998	6.84342	6.88065	6.76348	6.86891	6.83562	6.95104	6.87365	6.87356	6.81524	6.90379	6.86025	6.90449	6.86193	6.95451	6.88345	6.8988	6.87122
C15orf41	6.68133	6.76292	6.73489	6.8519	6.79642	6.64779	6.80855	6.72238	6.68386	6.75642	6.69519	6.78472	6.6261	6.66374	6.83684	6.74273	6.85124	6.71047	6.74333	6.74447	6.81958	6.78485	6.77436	6.8366
C15orf42	6.65843	6.86728	6.68217	6.72003	6.69025	6.70771	6.63973	6.59617	6.60645	6.6649	6.61664	6.6196	6.78771	6.67535	6.57967	6.6915	6.67491	6.61961	6.74954	6.7229	6.61113	6.8481	6.81156	6.59313
C15orf43	6.50246	6.43076	6.54544	6.38541	6.56406	6.42458	6.51131	6.47867	6.62979	6.40425	6.65665	6.46235	6.58947	6.70448	6.57253	6.28102	6.5114	6.56978	6.4409	6.56732	6.54867	6.29296	6.5515	6.62628
C15orf44	6.611	6.62218	6.54226	6.68336	6.60802	6.53111	6.63839	6.60446	6.60338	6.54442	6.60935	6.65694	6.5779	6.55471	6.70678	6.51963	6.62018	6.61163	6.69325	6.75906	6.68995	6.57547	6.63291	6.67733
C15orf48	6.36294	6.47393	6.37867	6.24632	6.09957	6.17873	6.30161	6.54948	6.40624	6.50106	6.30845	6.19209	6.37599	6.42402	6.37587	6.48047	6.37566	6.50577	6.39595	6.23898	6.23086	6.31541	6.40025	6.49484
C15orf5	6.6141	6.5739	6.58009	6.63654	6.47873	6.43112	6.4891	6.42478	6.59686	6.48632	6.56145	6.41629	6.30816	6.48624	6.52878	6.53534	6.63079	6.52429	6.44872	6.33567	6.4624	6.50908	6.45084	6.40322
C16orf24	8.27455	8.26745	8.5333	8.15529	8.50307	8.32057	8.20927	8.09048	8.06816	8.23232	7.69196	8.0741	7.90548	8.0215	8.74073	8.60179	8.47473	8.57955	8.57379	8.33528	8.61729	8.62633	8.18613	8.20892
C16orf25	6.67604	6.63297	6.59953	6.6683	6.6627	6.65997	6.63929	6.61788	6.60315	6.66565	6.66146	6.72073	6.74299	6.71284	6.62117	6.65607	6.70553	6.61619	6.58803	6.58042	6.56232	6.69778	6.75415	6.70032
C16orf28	7.567	7.50155	7.29015	7.16918	7.61052	7.89048	7.66333	7.87134	7.79793	7.80555	7.88323	7.57322	7.67565	8.0794	7.46352	7.22108	7.57302	7.45542	7.42629	7.35308	7.50136	7.65234	7.44689	7.38896
C16orf3	6.74584	6.66945	6.85299	6.84337	6.73648	6.88869	6.90441	6.71654	6.81054	6.84559	6.753	6.8886	6.86399	6.80427	6.68736	6.73187	6.75211	6.70586	6.68979	6.78467	6.82167	6.71634	6.83367	6.84411
C16orf30	8.02251	7.69848	8.06092	7.56364	8.1679	8.0191	8.17866	7.58006	7.9334	7.6981	7.27863	7.46778	7.11954	7.54778	8.01404	7.7855	8.4897	7.91622	7.54428	7.6697	8.6288	8.00317	7.56076	7.56841
C16orf33	8.06587	8.64563	8.24205	7.98574	8.16263	8.3932	8.18144	8.14802	8.06521	8.16941	7.5868	7.67948	7.75708	7.72898	8.43079	8.16229	8.46796	8.15785	8.50307	8.34438	8.08277	8.34246	7.75226	8.2229
C16orf34	6.56717	6.55658	6.68094	6.56659	6.63685	6.43809	6.56122	6.60767	6.67924	6.66387	6.5532	6.58312	6.55336	6.61837	6.72808	6.64656	6.70267	6.65781	6.63938	6.69634	6.5533	6.60893	6.65988	6.58757
C16orf35	9.9087	9.99462	10.867	9.6294	9.3925	9.3254	9.94686	8.91127	8.98665	8.55648	9.0463	8.64613	9.53274	8.24091	8.63621	9.11302	9.10523	9.43632	8.83389	9.08123	9.22204	8.74433	9.6262	9.13261
C16orf44	8.45923	8.63771	8.54219	8.32285	8.71713	8.70752	8.59112	8.76788	8.71434	8.4612	8.38733	8.26526	8.2399	8.30818	8.79258	8.73548	8.69904	8.75656	8.32207	8.36782	8.68218	8.7176	8.23103	8.24927
C16orf45	6.97816	6.92147	7.20559	6.76384	6.99986	6.9174	6.80228	6.85312	7.0583	6.86042	6.74294	6.75697	6.76282	6.78514	6.91244	7.05351	6.9979	6.80803	6.83369	6.80353	6.98427	6.94499	6.8159	6.89166
C16orf46	6.53663	6.63239	6.66224	6.72695	6.68489	6.44405	6.65313	6.63781	6.57021	6.5243	6.44615	6.54276	6.48057	6.45215	6.65585	6.54356	6.66233	6.56902	6.56225	6.4491	6.58916	6.65829	6.5758	6.38953
C16orf47	6.82665	6.68649	6.65121	6.56869	6.63428	6.64795	6.5795	6.50246	6.4792	6.34557	6.55008	6.5995	6.54796	6.71793	6.53471	6.65088	6.52371	6.81534	6.72575	6.57617	6.64068	6.46213	6.50754	6.67294
C16orf48	7.9445	7.78673	7.91317	7.83717	7.5826	8.20393	7.75047	8.15708	8.58508	8.29026	8.52765	7.88486	8.28724	8.62037	7.92507	7.4477	7.77261	8.03248	7.90809	7.93372	7.57433	7.85284	7.70766	7.85235
C16orf5	6.88772	7.08657	7.00614	6.8041	6.98518	7.04836	7.04777	6.83785	6.8634	6.7682	6.88411	6.90449	6.8442	6.90956	6.66453	6.85683	6.96547	7.11766	7.00251	7.06687	6.91892	7.20215	6.96353	6.78189
C16orf50	6.90457	6.79333	6.88404	6.80835	6.93525	6.83103	6.82232	6.87015	6.83464	6.779	6.74994	6.78614	6.91175	6.8349	6.81744	6.83841	6.7254	6.78216	6.75995	6.80349	6.75823	6.79189	6.79232	6.80296
C16orf51	9.18191	8.80565	9.32142	8.73104	8.81161	8.75097	9.06877	8.67111	8.83435	8.49421	8.66741	8.51846	8.7521	8.25637	8.63566	8.89665	8.51426	8.74752	8.39985	8.53664	8.7998	8.60758	8.8038	8.76728
C16orf52	6.79378	7.03461	6.94431	6.9296	7.1721	6.95459	7.01686	6.82683	6.87735	6.83525	6.80184	6.80808	6.80261	6.88571	7.14337	6.96382	7.10198	6.99482	6.94541	6.98854	7.00485	7.0234	7.01441	6.97985
C16orf53	7.67444	7.85028	7.93499	7.42908	7.81577	7.62618	7.60761	7.48689	7.63568	7.65639	7.53179	7.36598	7.67	7.49535	7.74289	7.73853	7.7192	7.79471	7.85534	7.65983	7.69788	7.6314	7.59805	7.59225
C16orf54	7.08933	7.11039	7.06895	6.90615	7.04881	7.05207	7.07747	7.09679	7.08534	6.90696	6.97595	7.02481	7.46844	7.11662	6.97652	7.06876	7.05191	6.868	6.997	6.93592	7.06858	7.03917	6.99368	7.17948
C16orf55	6.38472	6.30986	6.321	6.34842	6.41496	6.39103	6.39246	6.43933	6.48894	6.34544	6.40096	6.44306	6.44389	6.35875	6.38551	6.1513	6.32755	6.46552	6.34645	6.45137	6.45425	6.24928	6.1541	6.33477
C16orf56	8.23265	8.26596	8.29592	7.99979	8.35735	8.17098	8.32519	8.23069	8.24127	8.05995	7.73879	7.89601	7.62257	7.87754	8.54947	8.27529	8.46301	8.44305	8.03652	8.19456	8.40373	8.50697	7.85709	8.02021
C16orf57	8.86726	8.46658	8.24248	8.50096	8.42631	8.79258	8.27865	9.52297	9.36218	8.9835	9.3501	9.07724	9.08334	9.34119	8.50785	8.3517	8.34246	8.26123	8.96334	8.53194	8.19284	8.16874	8.57296	8.72764
C16orf58	9.28207	9.21559	9.51793	9.25522	9.37629	9.03103	9.24039	8.95336	9.05904	9.14424	8.72729	8.8392	8.43367	8.58455	9.72243	9.39144	9.48363	9.35348	9.44706	9.55534	9.67613	9.86552	9.20715	9.17994
C16orf60	7.09327	7.39017	7.12628	7.07359	6.9934	6.92948	7.34131	7.05949	6.9754	7.32891	7.0174	7.18956	6.68435	6.92283	6.96839	7.4456	7.16053	7.08553	7.35343	7.28979	7.08771	7.23728	6.83369	6.64831
C16orf61	9.2216	9.53937	9.45039	9.62045	9.36374	9.26524	9.56558	8.94655	9.07724	8.93051	8.75611	9.48963	8.93643	8.98062	9.22617	9.74171	9.83929	9.50096	9.63037	9.3333	9.73808	9.33638	9.0194	9.0585
C16orf63	8.07032	8.32353	8.09883	8.42258	8.44356	8.26554	8.27565	7.92864	8.15653	7.99436	7.88652	8.10221	8.01888	8.15337	8.38412	8.31384	8.49887	8.40452	8.18343	8.29627	8.51263	8.49121	8.43264	8.02574
C16orf7	8.3932	7.9263	8.04074	7.79148	8.13283	8.3372	8.06092	9.02393	8.81426	8.80497	8.51846	8.91476	8.27943	8.39414	7.97867	8.1726	7.98422	8.02745	8.24844	7.79618	8.00565	7.80409	7.52655	8.04361
C16orf9	7.78365	7.61036	7.71833	7.52025	7.8127	7.92102	7.79519	7.68756	7.58826	7.55215	7.51863	7.30406	7.52109	7.58055	7.72052	7.7748	7.80966	7.56841	7.56616	7.56206	7.57571	7.73229	7.30406	7.33859
C17orf25	7.21682	7.43229	7.33859	8.12949	7.41696	7.32822	7.35718	7.18075	7.12531	7.48363	7.65083	7.90634	7.886	7.9809	7.65661	7.94299	7.732	7.50804	8.43039	8.27693	7.74867	7.70893	8.73436	8.39866
C17orf27	12.0409	11.3775	11.9519	12.0453	11.7397	11.198	11.9019	10.4603	10.5026	10.0148	11.1667	11.5806	11.9147	10.7142	11.1012	11.8369	11.198	11.2512	11.0307	12.0153	11.7785	11.506	12.2854	12.1691
C17orf28	7.07143	6.86187	7.04238	6.88917	6.98138	7.0042	7.06708	6.95857	6.74838	6.75867	6.81023	6.89347	6.98397	6.78622	6.78144	6.77988	6.76445	6.89867	6.77887	6.87656	7.07995	6.74339	6.89717	7.02533
C17orf32	7.25214	7.18457	7.10598	7.60094	7.20867	7.45494	7.29948	7.41567	7.29651	7.60532	7.66027	7.61331	7.76172	8.0067	7.24295	7.3502	7.29592	7.43415	7.61868	7.49515	7.40068	7.40229	7.58514	7.67289
C17orf37	6.60676	6.79352	6.61359	6.95626	6.739	6.81898	6.66721	6.80017	6.80061	6.85942	7.00286	6.99549	7.10788	7.09864	6.9988	6.80557	6.82975	6.80133	7.03251	7.00342	6.70662	6.5778	7.02433	6.92877
C17orf38	6.75809	7.06782	6.82616	6.9757	6.95459	6.68066	6.86425	6.71392	6.76997	6.71056	6.5881	6.78696	6.65897	6.60495	6.82449	6.66701	6.73534	6.8008	6.8539	6.81172	6.78601	6.87937	6.70259	6.68583
C17orf39	7.37648	7.30532	7.14743	7.38361	7.12118	7.36971	7.26706	7.14475	7.00658	6.99946	7.14023	7.05849	7.35042	7.22122	6.84647	7.19162	6.93669	6.88567	7.2123	7.11553	7.0318	6.87791	7.33261	7.25756
C17orf40	8.55648	8.72802	8.49421	9.1689	8.62155	8.82158	8.77073	8.34404	8.71088	8.62437	8.76521	9.02715	9.05095	9.05786	8.74483	8.36824	8.84965	8.82225	9.01811	9.08976	8.65362	8.97152	9.14296	9.19965
C17orf41	6.62034	6.60515	6.65045	6.63967	6.63911	6.58885	6.58824	6.73207	6.67933	6.68078	6.62816	6.61833	6.77128	6.72386	6.70257	6.73318	6.70394	6.65622	6.65219	6.63938	6.7048	6.71268	6.75604	6.77078
C17orf42	6.35075	6.33381	6.45905	6.33958	6.31353	6.41879	6.45828	6.24368	6.31453	6.40255	6.43547	6.35361	6.499	6.55076	6.37441	6.58797	6.46885	6.45274	6.46821	6.38808	6.46657	6.53325	6.46809	6.66088
C17orf44	8.5444	8.53735	8.31962	8.38924	8.50478	8.72914	8.58133	8.30529	8.44628	8.37335	8.41876	8.62633	8.51575	8.54118	8.47398	8.27497	8.68218	8.6896	8.43813	8.40729	8.49934	8.56669	8.22813	8.50545
C17orf45	11.7005	11.6886	11.9817	11.4462	11.8458	11.4114	11.561	11.5125	11.3697	11.1297	10.7897	11.1436	10.8888	10.8867	11.9689	11.8414	11.7718	11.9555	11.6115	11.6494	11.7873	12.2908	11.6351	11.3937
C17orf46	6.64181	6.67074	6.64434	6.62851	6.65916	6.77599	6.73659	6.88974	6.82482	6.72288	6.64987	6.71201	6.61009	6.56077	6.75238	6.80003	6.6135	6.66707	6.56449	6.65959	6.79432	6.61859	6.59323	6.66689
C17orf47	6.38193	6.51022	6.40187	6.54606	6.47808	6.52727	6.57507	6.60566	6.49034	6.48695	6.51423	6.49684	6.82499	6.7208	6.5551	6.70569	6.59112	6.83578	6.37101	6.57073	6.51684	6.54186	6.66933	6.79274
C17orf48	7.1821	7.46734	7.41737	7.29839	7.35522	7.40084	7.41964	7.40385	7.36617	7.31588	7.29874	7.36683	7.14289	7.31393	7.30261	7.38984	7.49019	7.34609	7.36951	7.23131	7.34019	7.72212	7.33622	7.24308
C17orf49	10.0429	10.2024	10.2976	9.63647	10.186	9.9087	10.0245	9.58377	9.43033	9.52717	9.09234	9.31739	9.12077	9.09669	10.0109	10.4077	10.1243	10.2197	9.61953	9.67945	9.86552	10.0182	9.31939	9.40023
C17orf50	6.39193	6.44093	6.53528	6.35295	6.41674	6.53624	6.39396	6.48307	6.35256	6.36765	6.35213	6.54038	6.34769	6.45807	6.48926	6.34424	6.3692	6.47638	6.28896	6.49874	6.42021	6.49385	6.43306	6.5042
C17orf51	6.34783	6.44201	6.57138	6.3411	6.45661	6.56776	6.47352	6.50209	6.42062	6.56993	6.44844	6.43087	6.45441	6.49208	6.49015	6.51509	6.45472	6.51432	6.46546	6.49064	6.52132	6.53295	6.53267	6.4908
C17orf53	7.09698	7.02235	6.84487	6.94662	6.94181	6.86798	6.99744	7.1823	7.07419	6.83103	6.9689	6.8716	7.03126	6.94617	6.98973	6.88052	6.93238	6.94255	6.84664	6.83392	6.82731	6.92176	6.90952	6.95721
C17orf54	6.67051	6.74281	6.78629	6.58482	6.75897	6.80228	6.61088	6.72685	6.73362	6.4947	6.61807	6.69503	6.69153	6.68833	6.46037	6.67011	6.70444	6.74136	6.71228	6.76382	6.9135	6.6071	6.63812	6.71512
C17orf55	6.52232	6.64021	6.50471	6.53601	6.45013	6.70458	6.55898	7.02355	7.16222	6.84602	6.97199	6.66477	6.68565	7.27323	6.53615	6.6533	6.81751	6.66586	6.61443	6.6815	6.60366	6.54814	6.45631	6.5075
C17orf56	9.4296	9.82633	9.7096	9.26471	9.71303	9.75	9.79746	9.86692	9.86692	9.54801	9.66629	9.39853	9.67061	9.56144	9.7118	9.37795	9.72977	9.86354	9.24374	9.5189	9.77103	9.87384	9.41902	9.35454
C17orf57	6.59975	6.52726	6.5062	6.60911	6.41037	6.43984	6.37148	6.46919	6.63741	6.48259	6.58285	6.352	6.52189	6.46294	6.45576	6.43311	6.59794	6.47293	6.58766	6.4129	6.4699	6.33732	6.52498	6.49304
C17orf58	6.68503	6.70851	6.65454	6.74842	6.69956	6.65278	6.69121	6.71664	6.63593	6.77875	6.63143	6.78485	6.58922	6.65798	6.73775	6.83232	6.82785	6.85155	6.83905	6.71978	6.73558	6.70343	6.64748	6.66745
C17orf59	9.35936	9.37233	9.57847	9.5263	9.61151	9.49031	9.50634	9.48138	9.5189	9.22835	9.29692	9.34202	9.23212	9.20183	9.68862	9.42792	9.64206	9.7508	9.48657	9.46964	9.79861	9.6579	9.34933	9.31053
C17orf60	6.94971	7.30082	7.56076	7.32714	6.8848	7.62991	7.0651	7.8436	7.54854	7.37215	8.13783	7.07995	7.94967	7.39066	7.1509	7.22983	7.46938	7.17712	7.42204	7.14548	7.16986	7.38498	7.07712	7.07944
C17orf61	8.99698	9.20655	9.46964	8.99924	9.31053	9.10694	9.17542	8.99245	8.82788	8.93336	8.19348	8.52226	8.45153	8.49027	9.37629	9.55268	9.56003	9.25262	9.30407	9.20038	9.32735	9.764	8.87316	8.68006
C17orf62	9.73189	9.43778	9.24297	8.91289	9.40816	9.64206	9.29433	10.0784	9.85958	9.90096	9.44067	9.23091	9.47168	9.67776	9.37954	8.93336	9.21487	9.34605	9.43632	9.03693	9.09094	9.11496	8.83118	9.13007
C17orf63	7.49302	7.61259	7.46715	7.53538	7.68044	7.37351	7.63292	7.69196	7.63421	7.7097	7.41078	7.24382	7.13076	7.39763	7.72979	7.54428	7.83075	7.43128	7.36368	7.492	7.73175	7.7986	7.3421	7.38544
C17orf64	6.74201	6.7915	6.73125	6.73882	6.83254	6.73305	6.87615	6.77723	6.68317	6.69229	6.77156	6.65184	6.67142	6.58302	6.68779	6.67817	6.61381	6.70812	6.60445	6.73835	6.79399	6.7287	6.66326	6.66505
C17orf65	6.65366	6.63777	6.54635	6.60298	6.82224	6.73457	6.51259	6.68118	6.67034	6.66337	6.77176	6.71555	6.63095	6.8955	6.71533	6.62278	6.77623	6.59524	6.88776	6.74745	6.87126	6.57011	6.63244	6.56942
C17orf66	6.6603	6.52491	6.49948	6.60756	6.76466	6.73704	6.60461	6.65291	6.7176	6.54775	6.7127	6.68188	6.74777	6.55472	6.70001	6.64001	6.77251	6.60762	6.63481	6.72451	6.70614	6.68108	6.70843	6.78292
C17orf67	7.00542	6.95832	7.05094	6.99146	6.86687	6.89729	6.72846	6.85584	6.98138	6.98696	6.8754	6.97253	6.78641	6.88796	6.98323	6.87643	6.92979	7.04289	6.96494	6.95328	7.02582	6.89794	6.87286	6.76551
C17orf68	7.30411	7.62137	7.66161	7.3976	7.66442	7.49489	7.55383	7.72496	7.60658	7.63662	7.67705	7.54669	7.30292	7.49368	7.82466	7.49082	7.67383	7.53215	7.47466	7.59214	7.71744	7.67439	7.28017	7.38371
C17orf69	6.61878	6.56225	6.72226	6.53428	6.64591	6.57358	6.58643	6.66822	6.721	6.5301	6.81817	6.73289	6.7101	6.57451	6.70974	6.68464	6.88668	6.76724	6.86531	6.7674	6.8394	7.02965	6.73312	6.75291
C17orf70	8.87803	9.25879	9.5537	9.0632	9.41432	9.14133	9.17765	9.08397	9.03693	8.86252	8.7104	8.96892	8.83654	8.90967	9.73489	9.33264	9.4829	9.44373	9.33136	9.54629	9.70279	9.80886	9.07559	9.31099
C17orf71	6.54857	6.60194	6.54429	6.82251	6.5743	6.44777	6.53351	6.59917	6.53644	6.68177	6.76622	6.63427	6.84284	6.8711	6.45321	6.61412	6.49861	6.51363	6.94938	6.78869	6.75671	6.46505	6.6216	6.81724
C17orf73	6.40986	6.45265	6.61839	6.49019	6.41595	6.45731	6.46241	6.53041	6.42208	6.4697	6.4021	6.54687	6.32465	6.50232	6.36178	6.53679	6.57148	6.56206	6.46307	6.66727	6.34857	6.56582	6.44405	6.40124
C17orf74	6.82118	6.91502	6.87213	6.79175	7.00902	6.83412	7.06003	6.90725	6.83321	6.82583	6.8053	6.81724	6.76295	6.78701	6.79406	6.88227	6.78592	6.97237	6.72865	6.75396	7.11464	6.75272	6.72765	6.75253
C17orf75	6.83417	6.80547	6.70326	6.74256	6.84745	6.73633	6.64763	6.79282	6.99214	6.65089	6.6125	6.80801	6.6651	6.53615	6.77044	6.74447	6.60716	6.82243	6.88748	6.60778	6.68173	6.84512	6.60262	6.64208
C17orf76	7.32745	7.20935	7.35803	7.55283	7.19353	7.37416	7.18735	7.22586	7.13279	7.37715	7.40126	7.23878	7.49613	7.4165	6.94156	7.30605	7.11447	7.33795	7.17132	7.14032	7.15854	7.02174	7.4319	7.52073
C17orf77	6.70258	6.71919	6.91288	6.67587	6.75246	6.79411	6.82124	6.78559	6.69398	6.80422	6.62036	6.65607	6.59335	6.47014	6.73357	6.70026	6.75773	6.80886	6.77915	6.78896	6.83303	6.57636	6.7153	6.64592
C17orf78	6.62816	6.52301	6.54412	6.60482	6.57263	6.63168	6.31724	6.45948	6.67723	6.603	6.32598	6.63524	6.34819	6.53482	6.64237	6.53084	6.56576	6.4425	6.61602	6.56942	6.50958	6.47174	6.40126	6.50003
C17orf79	7.22025	7.57433	7.39815	7.33548	7.37108	7.61479	7.41995	7.35613	7.36368	7.24989	6.9211	6.98096	7.03392	7.0269	7.25147	7.37046	7.40835	7.21983	7.68559	7.30211	7.3542	7.5903	7.14475	7.22108
C17orf80	6.68616	6.67258	6.5918	6.77673	6.77436	6.55771	6.50614	6.72159	6.5287	6.63329	6.73512	6.72645	6.8702	6.71943	6.52284	6.74642	6.80908	6.76912	6.8652	6.9349	6.76425	6.79042	6.70219	6.76109
C17orf81	6.60503	6.6772	6.58909	6.62811	6.52523	6.49476	6.55044	6.63083	6.64197	6.49689	6.60415	6.64575	6.68779	6.64186	6.66047	6.66261	6.65877	6.582	6.80237	6.72864	6.65773	6.57398	6.64437	6.73243
C18orf1	6.73637	6.81804	6.91286	6.85863	6.81029	6.76421	6.76436	6.84206	6.77754	6.58857	6.72515	6.78896	6.61812	6.63038	6.93708	6.80082	6.85054	6.66874	6.89884	6.96719	6.84962	6.97722	6.83537	6.76836
C18orf10	9.74873	9.12941	9.23544	9.11867	8.80803	9.24801	9.25352	8.12638	8.70656	7.5605	8.37335	8.40337	8.78034	7.89067	8.07371	9.68428	7.9879	7.76742	7.96743	8.78505	8.07437	8.1208	9.54801	8.77574
C18orf14	6.65808	6.65294	6.62205	6.66648	6.57939	6.52401	6.72971	6.73452	6.65972	6.67635	6.59873	6.61811	6.58587	6.54916	6.63698	6.67999	6.59704	6.71136	6.53882	6.51303	6.52659	6.64518	6.41875	6.59468
C18orf16	6.35237	6.40124	6.19867	6.39813	6.5033	6.49846	6.54465	6.33815	6.12354	6.30672	6.36671	6.34214	6.37444	6.41606	6.36501	6.25549	6.26089	6.54208	6.37121	6.29554	6.42358	6.43045	6.37279	6.51636
C18orf17	8.09126	8.33118	8.40729	8.0446	8.41719	8.2225	8.25825	8.12329	7.97443	8.06117	7.49681	8.02999	7.65189	7.85213	8.27865	8.33802	8.49556	8.59284	8.20496	8.31753	8.49975	8.72383	8.22153	7.97935
C18orf19	6.61684	6.90395	6.84344	6.80948	6.75813	6.70271	6.71868	6.69447	6.64644	6.80123	6.74198	6.72839	6.82587	6.7515	6.84664	6.79402	6.91799	6.92592	6.94231	6.83357	6.91811	6.91327	6.82982	7.01458
C18orf2	6.80241	6.73192	6.80855	6.68197	6.73457	6.70213	6.67697	6.62295	6.73867	6.77731	6.72625	6.72497	6.73775	6.68275	6.58908	6.66877	6.60576	6.56809	6.70503	6.66178	6.82774	6.68021	6.7074	6.67005
C18orf20	6.52892	6.31468	6.52205	6.44583	6.49893	6.55031	6.57895	6.46393	6.59005	6.58402	6.27681	6.55807	6.65783	6.5575	6.55316	6.50371	6.60505	6.70774	6.53199	6.52703	6.49393	6.55293	6.61269	6.48122
C18orf21	7.54008	7.67513	7.60384	8.02679	7.60127	7.62165	7.70424	7.52139	7.68349	7.92156	7.92537	8.10749	7.85356	7.68856	7.73731	7.8921	7.78811	7.73836	8.06707	7.82505	7.61671	7.84384	7.71704	7.83826
C18orf22	6.92805	6.92049	6.9978	6.86987	6.90038	6.93345	7.00756	6.83485	6.82209	6.97726	6.79874	6.88538	6.67124	6.85674	7.10856	7.07258	7.02511	7.11662	7.02442	7.00911	6.93663	7.12844	6.80369	7.0153
C18orf24	6.76852	7.0376	6.6826	6.85835	6.83186	6.73176	6.87376	6.79066	6.68778	6.83537	6.75031	6.7632	6.60751	6.74906	6.82982	6.75823	6.8411	6.86642	6.89867	6.85195	6.85707	6.82909	6.64345	6.6993
C18orf25	7.76183	7.89828	7.76162	7.83819	7.91404	7.94393	7.86759	8.07668	7.94439	7.97255	8.10345	8.21652	7.90655	7.87521	7.81174	8.11872	7.87009	7.89842	7.69513	7.72936	7.96238	7.92829	7.93173	7.94361
C18orf26	6.35222	6.65549	6.67734	6.59436	6.36727	6.39805	6.49767	6.39635	6.57055	6.38899	6.88075	6.64536	6.53585	6.74736	6.53249	6.62329	6.57125	6.57754	6.66345	6.73954	6.57599	6.48525	6.38659	6.50315
C18orf34	6.42176	6.36748	6.41251	6.52415	6.52859	6.43706	6.35639	6.504	6.5003	6.40385	6.26048	6.37655	6.35954	6.38861	6.34339	6.45926	6.30223	6.65436	6.24066	6.27239	6.43034	6.41412	6.23962	6.39757
C18orf37	8.15014	7.8696	7.88323	7.84908	7.94773	7.98369	8.12005	7.96692	7.93956	8.03445	7.9641	7.9809	8.33436	7.87339	7.8737	7.8993	7.8696	7.81364	8.0499	8.06117	8.06321	7.82626	7.92447	8.04781
C18orf4	6.49045	6.50264	6.61002	6.59714	6.42882	6.62672	6.41935	6.48364	6.51362	6.48335	6.42223	6.58313	6.54178	6.64241	6.58229	6.56997	6.70662	6.57672	6.5728	6.54042	6.6327	6.5579	6.5908	6.53829
C18orf43	6.60539	6.56091	6.6207	6.53196	6.50894	6.60614	6.75853	6.56503	6.64307	6.6169	6.42791	6.46397	6.40343	6.41129	6.51786	6.73859	6.58258	6.4364	6.64455	6.54175	6.54232	6.5931	6.49862	6.54121
C18orf45	6.70722	6.6429	6.78059	6.74695	6.91369	6.79134	6.75143	6.83365	6.78645	7.34732	6.63704	7.17156	6.70236	7.00124	6.86035	6.9303	7.27943	6.86084	6.95336	7.01268	6.92304	7.16546	6.82174	6.8405
C18orf51	6.5056	6.57068	6.67597	6.67482	6.57236	6.59378	6.46684	6.57139	6.65092	6.62162	6.67082	6.57397	6.69167	6.62189	6.63223	6.68443	6.59002	6.68775	6.59474	6.7243	6.58725	6.57866	6.56212	6.58168
C18orf54	6.56364	6.78068	6.733	6.63349	6.59748	6.82065	6.70662	6.67267	6.74658	6.73048	6.64583	6.75864	6.57198	6.50662	6.52482	6.85651	7.03001	6.81177	6.65557	6.7866	6.90593	6.66515	6.7228	6.58536
C18orf55	7.05562	7.09352	7.21698	7.388	7.16408	7.19965	7.32745	6.99599	7.1977	7.14167	7.13634	7.22753	7.0557	7.08015	7.20899	7.24875	7.25785	7.27927	7.43546	7.39338	7.31411	7.384	7.19208	7.36011
C18orf56	6.3704	6.79296	6.33352	6.23923	6.37238	6.10778	6.37575	6.43391	6.34946	6.42695	6.31398	6.29563	6.44255	6.50282	6.14499	6.47741	6.40229	6.42726	6.42669	6.3753	6.24441	6.39882	6.47873	6.39611
C18orf58	6.43364	6.50468	6.56255	6.56357	6.38052	6.39734	6.34865	6.56095	6.53924	6.55226	6.38512	6.42489	6.43252	6.37037	6.57288	6.46293	6.58811	6.5063	6.46127	6.35576	6.25004	6.33837	6.43385	6.47925
C18orf8	9.17471	8.93835	8.93444	8.95394	9.02138	8.89031	9.06147	8.63002	8.65411	8.65362	8.73594	8.70189	8.95917	8.70792	8.83589	9.32449	8.91961	8.98121	8.92665	8.96681	9.11867	8.81473	9.1114	8.96962
C19orf10	8.28242	8.76521	8.78401	8.90837	8.64707	8.31631	8.36052	8.48037	8.02802	8.80803	7.65142	8.00352	7.87963	8.00537	8.44159	8.81893	8.72585	8.36659	9.57847	8.864	8.45889	8.63521	8.05377	8.14476
C19orf12	7.38777	7.5302	7.32799	7.27772	7.61935	7.27168	7.31824	7.29811	7.20756	7.28789	7.05182	7.54327	6.99686	7.17358	7.49052	7.50234	7.75515	7.55005	7.43501	7.66499	7.53739	7.71471	7.23997	7.47326
C19orf15	6.71537	6.58097	6.69089	6.62937	6.63476	6.59075	6.61338	6.69171	6.64213	6.5678	6.70326	6.60676	6.61518	6.514	6.68171	6.50718	6.70237	6.58471	6.60708	6.55936	6.61037	6.57701	6.54928	6.51527
C19orf16	6.57872	6.64082	6.68831	6.43607	6.42331	6.57536	6.59913	6.50811	6.43429	6.60073	6.62409	6.60154	6.67104	6.70581	6.56553	6.56978	6.5856	6.71076	6.66467	6.53816	6.60727	6.66825	6.8613	6.66744
C19orf18	6.62025	6.5936	6.67771	6.68496	6.72544	6.67302	6.62104	6.82282	6.71314	6.80683	6.71709	6.72563	6.76457	6.76093	6.79552	6.68783	6.67403	6.69457	6.7115	6.66828	6.53907	6.86755	6.68831	6.72454
C19orf19	6.57349	6.73594	6.74825	6.71782	6.82821	6.65988	6.67954	6.71231	6.82423	6.74236	6.60721	6.70124	6.52911	6.53162	6.58045	6.73445	6.62701	6.70249	6.59531	6.68216	6.67679	6.62998	6.57971	6.63511
C19orf2	9.43632	9.73601	9.79063	9.48363	9.91329	9.33866	9.58633	9.11778	9.06645	9.19965	8.85344	9.18432	8.8725	8.85577	9.91329	10.3119	9.94686	9.97132	9.60067	9.7442	10.0983	9.90431	9.71072	9.67519
C19orf20	6.59437	6.49483	6.4879	6.46231	6.57229	6.56115	6.66163	6.55436	6.55066	6.43833	6.46513	6.55338	6.47112	6.40294	6.55966	6.55284	6.42714	6.64038	6.611	6.51604	6.65813	6.47695	6.36691	6.45639
C19orf21	6.63188	6.54927	6.55807	6.6258	6.63661	6.69753	6.574	6.53341	6.67301	6.48845	6.48664	6.31203	6.59552	6.38441	6.44317	6.49992	6.43952	6.53405	6.46331	6.43462	6.45612	6.49571	6.4653	6.4258
C19orf22	14.1844	13.0708	13.1008	13.1122	13.3093	13.4194	13.7965	13.271	13.4483	13.205	12.8689	12.683	13.5823	13.0294	13.1008	13.271	12.8446	12.9404	12.5236	12.9313	13.2127	12.8191	13.271	12.6247
C19orf23	7.00591	6.93498	6.86883	6.95963	6.84397	6.87674	6.69739	6.75978	6.69576	6.73886	6.86257	6.7541	7.09548	6.77409	6.80537	7.15217	6.78153	6.77336	6.85539	6.99031	6.90876	6.77396	6.99682	7.0072
C19orf24	7.37254	7.69259	7.96113	7.46299	7.83856	7.57104	7.47092	7.33121	7.32285	7.51026	7.0696	7.28872	7.3291	7.23284	7.71183	7.74932	7.72548	7.82243	7.69989	7.52785	7.70742	7.75733	7.49162	7.35737
C19orf25	7.77863	8.06612	8.13177	7.89631	7.85742	8.2405	7.96345	8.17503	8.05776	8.00781	8.14881	7.93867	7.95799	8.04143	8.232	7.74724	8.28724	8.36141	8.051	7.83585	8.48541	8.19223	7.71728	7.71423
C19orf26	7.07944	6.99751	7.20192	6.93291	6.9066	6.80811	7.13557	6.81609	6.77518	6.84307	6.93856	6.88183	7.08744	7.04499	6.87775	7.03765	6.84773	6.80374	6.91934	6.99375	7.00705	6.80344	6.97459	6.97055
C19orf28	7.40885	7.05523	7.28098	7.06559	6.87369	7.14548	7.16385	7.21753	7.05492	7.12892	7.07206	7.09745	6.8795	7.11286	7.11317	7.33331	7.08212	7.20834	7.08065	7.08684	7.09598	7.24968	7.0949	6.9907
C19orf30	6.79606	6.7441	6.81772	6.80132	6.80337	6.65162	6.80201	6.85837	6.78507	6.80605	6.62842	6.81002	6.96896	6.77171	6.74486	6.93878	6.78991	6.87359	6.73644	6.76509	6.73127	6.78275	6.8172	6.8006
C19orf31	6.51545	6.60333	6.59546	6.57136	6.62812	6.49442	6.47668	6.39493	6.47801	6.58044	6.62583	6.63583	6.72135	6.62047	6.53735	6.58187	6.53294	6.59702	6.63939	6.71133	6.65326	6.74154	6.66074	6.65936
C19orf33	7.36861	7.35803	7.58704	7.13557	7.56021	8.25981	7.32393	7.26752	8.04335	7.23698	7.32925	7.15646	7.25287	6.71384	7.33568	7.34652	7.40068	7.36703	7.21846	7.73549	7.41802	7.22574	6.67586	6.90071
C19orf34	6.53347	6.4414	6.61722	6.54173	6.60979	6.48758	6.68045	6.57678	6.63589	6.40384	6.50032	6.54446	6.39303	6.42959	6.58225	6.55587	6.38716	6.56485	6.59373	6.45213	6.5394	6.54484	6.5701	6.4915
C19orf35	6.95251	6.97535	6.96099	6.93312	6.99409	7.30026	7.03947	7.36722	7.52823	7.41831	7.51168	7.08048	7.08862	7.52566	7.00022	6.668	6.76561	6.98406	6.95602	6.95612	6.74296	6.94761	6.75445	6.85823
C19orf36	6.66412	6.70245	6.68875	6.67867	6.7196	6.72907	6.6838	6.65619	6.67221	6.76537	6.68782	6.64611	6.65983	6.68204	6.69275	6.54	6.80723	6.73163	6.77651	6.7197	6.62143	6.68227	6.68445	6.64317
C19orf37	10.388	10.2091	10.7499	10.0752	10.6142	10.0644	10.2976	9.56832	9.7589	9.42499	9.32843	9.64206	9.73489	9.31366	10.6142	10.8843	10.5551	10.4284	10.0742	10.3579	10.669	10.6029	10.3199	10.3312
C19orf4	7.14281	6.80742	6.88096	6.82658	6.71144	6.7216	6.77743	6.74951	6.77939	6.7267	6.77374	6.81869	6.6787	6.5947	6.76682	6.95125	6.78037	6.75471	6.73505	6.87356	6.77956	6.74904	6.87222	6.67739
C19orf6	7.236	7.33717	7.17444	7.10824	7.11045	7.132	7.12672	7.23145	7.18493	7.01614	7.35476	7.06469	7.19804	7.27224	7.23618	7.26855	7.08245	7.31807	7.3219	7.06056	7.19902	7.22379	7.03083	7.2624
C1D	6.44306	6.41828	6.28248	6.34819	6.47735	6.43808	6.30084	6.25841	6.3262	6.35253	6.53441	6.41051	6.23566	6.38368	6.49115	6.35378	6.45389	6.3636	6.50026	6.45811	6.48908	6.5503	6.41025	6.50743
C1GALT1	6.49512	6.31407	6.38613	6.774	6.51737	6.58175	6.53333	6.48806	6.52517	6.49263	6.58146	7.05469	6.65113	6.87429	6.41184	6.3993	6.46093	6.28096	6.82354	6.69055	6.35005	6.42656	6.69151	6.80862
C1GALT1C1	7.10744	7.09806	7.04996	7.32736	7.12899	7.11144	7.11235	7.31217	7.13434	7.30742	7.26053	7.41916	7.22837	7.20088	7.12287	6.93774	7.09842	6.9944	7.24769	7.28013	7.06088	6.93309	7.17755	7.19794
C1QA	6.82229	7.20389	7.21592	8.0222	7.04676	7.17767	7.15716	6.69207	6.92938	6.98033	6.62715	7.13368	7.03422	6.7285	7.48079	8.18844	8.63521	7.34904	7.62105	7.31619	7.30261	7.03765	7.14796	7.04128
C1QB	6.62553	6.72649	6.48178	7.66311	6.54432	6.55792	6.7137	6.48166	6.56586	6.84243	6.49053	6.8816	6.46173	6.38565	6.82193	7.58858	7.93634	7.03069	7.06976	6.75085	6.87168	6.56321	6.58807	6.73162
C1QBP	8.76405	9.01453	9.16731	8.94276	9.06988	8.72729	8.8588	8.543	8.39491	8.57955	8.18069	8.55201	8.70131	8.24479	9.01697	8.99194	9.04083	8.89255	9.40268	9.15695	8.93336	9.18191	9.18854	9.00311
C1QC	6.39602	6.36647	6.29261	6.62068	6.45611	6.61479	6.6146	6.51475	6.43911	6.48869	6.41394	6.48361	6.27515	6.30223	6.43529	6.59944	6.63542	6.56063	6.52581	6.43527	6.57171	6.38815	6.26474	6.33741
C1QDC1	7.30176	7.60076	7.45969	7.25068	7.68594	7.31411	7.55569	7.23939	6.99592	7.22983	7.24694	7.22429	7.09738	7.36683	7.50437	7.52703	7.64722	7.5115	7.39173	7.42529	7.72522	7.4454	7.31462	7.46758
C1QDC2	6.64516	6.47935	6.45878	6.49556	6.64038	6.62232	6.55469	6.77376	6.75102	6.47027	6.57566	6.53098	6.57839	6.47943	6.54228	6.47914	6.63747	6.59727	6.41004	6.6924	6.57477	6.57377	6.50202	6.54664
C1QL1	6.69477	6.5178	6.82545	6.82602	6.60827	6.57977	6.67155	6.64942	6.57777	6.53871	6.68323	6.82243	6.62192	6.53099	6.63579	6.67886	6.62082	6.68582	6.74559	6.78574	6.65782	6.7064	6.8698	6.69366
C1QL2	6.77854	6.74385	6.79479	6.91636	6.75146	6.81848	6.77928	6.85443	6.72555	6.83101	6.92081	6.95464	7.25039	6.98471	6.77819	6.85843	6.80833	6.70728	6.82045	6.79802	6.80179	6.74407	6.93791	6.91327
C1QL3	6.67528	6.58953	6.80823	6.76731	6.75381	6.73652	6.72419	6.79619	6.64825	6.85705	6.80926	6.87233	6.99409	6.90808	6.65165	6.79093	6.72797	6.75632	6.71393	6.81718	6.65296	6.84819	6.85469	6.82263
C1QL4	6.50191	6.5743	6.53521	6.43682	6.57806	6.39365	6.47545	6.54119	6.49057	6.41182	6.38948	6.41778	6.62525	6.64373	6.4645	6.54751	6.58944	6.49062	6.52499	6.45655	6.45564	6.51843	6.65566	6.57419
C1QR1	10.4908	10.2697	10.1526	10.5162	10.4533	10.524	10.2736	11.0702	10.5834	11.219	11.4835	10.7481	11.3196	11.178	10.4908	9.55913	10.1402	10.4842	9.71072	10.3363	10.2582	10.6142	10.076	10.4239
C1QTNF1	6.47817	6.47443	6.64946	6.56793	6.54035	6.67508	6.59558	6.56946	6.55012	6.56472	6.53811	6.43464	6.53781	6.57593	6.50592	6.59661	6.378	6.5295	6.52991	6.55447	6.52979	6.55307	6.55494	6.57455
C1QTNF2	6.64065	6.66241	6.70634	6.67029	6.62965	6.66715	6.59808	6.69802	6.71694	6.70151	6.71807	6.72224	6.78273	6.64369	6.65881	6.64396	6.62108	6.74149	6.60872	6.67176	6.46753	6.65215	6.71708	6.77087
C1QTNF3	6.7712	6.70264	6.90666	6.70857	6.83589	6.78348	6.94692	6.77983	6.7766	6.74232	6.71252	6.74146	6.72664	6.74677	6.7899	6.71477	6.81077	6.8405	6.65903	6.70663	6.63196	6.78245	6.69326	6.81326
C1QTNF4	6.84179	6.68186	6.59271	6.65546	6.82829	6.67397	6.6571	6.60854	6.61182	6.76891	6.68118	6.78708	6.7278	6.63818	6.62894	6.72425	6.68595	6.70844	6.70478	6.70223	6.56134	6.77084	6.61849	6.64324
C1QTNF5	6.41504	6.53979	6.48101	6.50896	6.51002	6.57227	6.3138	6.70127	6.70783	6.46961	6.43488	6.57415	6.42652	6.35871	6.565	6.49288	6.52141	6.45731	6.43687	6.48822	6.50066	6.58321	6.49251	6.51016
C1QTNF6	6.84867	6.89448	6.77851	6.74258	6.94504	6.8	6.83775	6.90502	6.90745	6.88973	6.80928	6.89674	6.87348	6.70973	6.87744	6.90049	6.92971	6.80833	6.85844	6.90949	6.90098	7.03857	6.84192	6.86025
C1QTNF7	6.61589	6.53702	6.63515	6.67045	6.55565	6.54436	6.56599	6.61543	6.63583	6.54454	6.62888	6.70557	6.81895	6.61178	6.73633	6.56858	6.69324	6.58895	6.61639	6.51823	6.49203	6.63407	6.69301	6.71206
C1QTNF8	6.91602	6.85651	6.98224	6.97914	6.97001	6.98648	7.01032	6.95559	6.93353	6.83971	6.88414	6.9607	6.87615	6.91607	6.94622	6.90781	6.89846	6.89432	6.83134	6.77378	6.83189	6.99	6.827	6.85677
C1R	6.5994	6.58633	6.55879	6.60448	6.52205	6.65042	6.61114	6.56444	6.57218	6.59474	6.58442	6.57152	6.46472	6.55047	6.6317	6.62735	6.66977	6.58293	6.64511	6.55576	6.51802	6.48988	6.53595	6.47235
C1RL	8.24584	8.13238	7.65061	8.04335	7.58377	8.21649	8.12119	8.59167	8.81333	8.78505	8.5869	8.28422	8.69992	8.76177	8.0475	7.51489	7.68645	7.94841	8.17653	7.72235	7.54624	7.60948	7.68015	8.12931
C1S	6.45706	6.48428	6.42686	6.52181	6.58251	6.38419	6.49345	6.45116	6.51107	6.45101	6.47506	6.43579	6.55825	6.53012	6.45473	6.51972	6.51231	6.45416	6.52633	6.52235	6.46859	6.52624	6.55197	6.54439
C1orf100	6.521	6.51572	6.57167	6.40711	6.48635	6.35871	6.36663	6.39067	6.45064	6.43496	6.47536	6.48333	6.64431	6.64102	6.61023	6.6222	6.45596	6.49664	6.56005	6.437	6.40821	6.57168	6.62601	6.58064
C1orf101	6.83931	6.93819	7.00756	6.83153	6.96193	7.082	6.9401	6.89801	6.90527	6.98618	6.92572	6.91925	6.93975	6.87315	7.11103	7.20104	6.98755	6.93927	6.8775	6.74661	6.91666	6.94679	6.84186	6.80689
C1orf102	6.596	6.66601	6.59635	6.6127	6.61192	6.62356	6.62455	6.64315	6.57665	6.7484	6.636	6.54852	6.56894	6.58018	6.60464	6.56221	6.60059	6.56635	6.65393	6.60632	6.63834	6.59984	6.52753	6.55897
C1orf103	6.33367	6.45792	6.48572	6.46551	6.47292	6.55367	6.26738	6.45392	6.41263	6.64264	6.59059	6.53885	6.56915	6.67905	6.52331	6.35996	6.41478	6.37952	6.50154	6.54869	6.30943	6.57156	6.51489	6.45917
C1orf104	6.61362	6.67393	6.43132	6.47514	6.7642	6.59031	6.6306	6.66604	6.71519	6.54255	6.49081	6.56227	6.45253	6.76457	6.79442	6.60643	6.62938	6.70086	6.73381	6.64337	6.67299	6.63103	6.4339	6.47015
C1orf105	6.80136	6.72326	6.72827	6.81518	6.7444	6.94451	6.67682	6.69451	6.84309	6.90995	6.77535	6.72232	7.14214	6.93035	6.88632	6.80172	6.60823	6.81942	6.7219	6.73853	6.64146	6.75155	6.96819	6.89778
C1orf106	6.57164	6.75128	6.61801	6.33278	6.43122	6.61923	6.52461	6.49445	6.38764	6.51137	6.53743	6.55011	6.42604	6.51963	6.55352	6.4245	6.55187	6.43829	6.61961	6.49985	6.51332	6.464	6.32647	6.4178
C1orf107	6.93951	6.79696	6.6444	6.71574	6.66588	6.74851	6.80474	6.8671	6.73071	6.90323	6.78069	6.71487	6.65622	6.71714	6.63732	6.80121	6.86004	6.72778	6.72034	6.80258	6.94705	6.70259	6.71994	6.71031
C1orf108	7.87285	7.71006	7.79199	7.7906	7.74587	7.80924	7.73484	8.02327	8.08669	7.83793	8.32862	7.99741	8.14368	7.96711	7.75123	7.7385	7.69116	7.78845	7.80669	7.82661	7.68675	7.60124	7.8593	8.00913
C1orf109	6.61764	6.73328	6.57193	6.61464	6.49235	6.6728	6.64387	6.61472	6.53023	6.59884	6.60525	6.6168	6.72029	6.7259	6.59447	6.723	6.53101	6.65447	6.54951	6.59409	6.40898	6.58908	6.73298	6.78614
C1orf110	6.50655	6.62093	6.49566	6.73652	6.35506	6.5092	6.37469	6.54368	6.53536	6.81399	6.58169	6.64947	6.40556	6.53589	6.56228	6.61044	6.57066	6.54773	6.56724	6.69074	6.3132	6.60235	6.44186	6.46036
C1orf111	6.55494	6.81221	6.56427	6.56131	6.57189	6.7353	6.61754	6.63827	6.60366	6.72957	6.73961	6.57738	6.7317	6.64613	6.63685	6.70653	6.7116	6.57963	6.76572	6.68373	6.71242	6.41096	6.63908	6.74872
C1orf112	6.95129	7.19833	6.98522	6.8641	6.9808	7.13568	6.96708	7.10312	6.77131	6.94189	6.9148	6.98995	6.66297	6.98596	7.09964	6.90738	7.28979	7.08227	7.0489	6.99428	7.03314	7.17916	6.79591	6.73125
C1orf113	6.78811	6.88978	6.72217	6.77737	6.87823	6.91521	6.83904	6.71668	6.60062	6.77719	6.6061	6.77008	6.71188	6.67987	6.82866	6.70915	6.73067	6.80072	6.72805	6.6316	6.74476	6.83456	6.71312	6.70435
C1orf114	6.76728	6.78785	6.71397	6.78693	6.64456	6.706	6.71492	6.73818	6.59902	6.78108	6.672	6.77352	6.67078	6.63264	6.80038	6.72726	6.80371	6.81015	6.72861	6.70941	6.59321	6.66248	6.69971	6.77246
C1orf115	6.69624	6.7726	6.77936	6.8931	6.9174	7.18075	6.79242	6.86406	7.0916	6.96243	6.79842	6.67166	6.70271	6.8142	6.92123	6.83861	6.89954	6.88378	6.89695	6.80922	6.74962	6.97991	6.84473	6.81144
C1orf116	7.23252	6.82443	6.84337	6.78455	6.80195	7.29417	6.93069	6.7987	7.01698	6.51072	6.70437	6.85689	7.01074	6.77887	6.65133	6.79682	6.54816	6.62379	6.65194	6.88417	6.85179	6.64811	6.92036	6.6459
C1orf117	6.31388	6.31587	6.30036	6.38166	6.41423	6.38876	6.46059	6.40161	6.32852	6.38615	6.38827	6.25496	6.4939	6.51334	6.39577	6.42177	6.37913	6.32097	6.36339	6.33283	6.30332	6.31675	6.49962	6.40934
C1orf118	6.61252	6.73547	6.70824	6.66073	6.74291	6.6344	6.48703	6.72699	6.71363	6.58131	6.61064	6.58179	6.66463	6.51687	6.63697	6.57557	6.41198	6.62641	6.63397	6.45468	6.64894	6.54474	6.60189	6.61056
C1orf119	8.65879	8.47521	8.40413	8.49479	8.4897	8.61771	8.34325	8.86304	8.9988	8.86086	8.96728	8.71485	8.76252	8.83274	8.49328	8.35435	8.49454	8.44434	8.29509	8.32285	8.30967	8.36358	8.517	8.56669
C1orf120	6.73032	6.63026	6.63859	6.6971	6.60798	6.62462	6.53887	6.68514	6.4927	6.58598	6.69985	6.67062	6.89789	6.9188	6.47711	6.5615	6.56412	6.51687	6.65165	6.72221	6.58502	6.42873	6.83635	6.80323
C1orf121	7.86322	7.99347	7.81157	8.04522	7.95975	7.95261	7.97191	7.8862	7.83408	7.96229	7.89048	7.81653	7.90747	8.10714	7.962	8.04671	8.02679	7.88464	8.03918	8.02967	8.0328	7.92421	7.9779	8.02446
C1orf122	7.66209	7.4928	7.55112	7.28943	7.47663	7.50662	7.54361	7.59481	7.45786	7.59638	7.47048	7.36161	7.61217	7.74418	7.60384	7.95975	7.55173	7.65463	7.52448	7.46715	7.34938	7.33643	7.35266	7.46001
C1orf123	7.87963	8.0305	7.78688	8.18913	7.96113	8.02679	7.96173	7.9535	7.93146	8.06462	7.89067	8.0722	7.9753	8.0322	8.26633	8.27793	8.07556	8.23406	8.3292	8.17653	8.19125	8.19284	8.02768	8.0067
C1orf124	6.65858	6.66748	6.71689	6.82381	6.86894	6.73424	6.71993	6.80397	6.74945	6.92787	6.88434	6.80584	6.82193	6.77543	6.81328	6.71747	6.78864	6.88018	6.79454	6.75449	6.73372	6.84786	6.7464	6.7617
C1orf125	6.61835	6.53711	6.59391	6.6373	6.58324	6.57915	6.47502	6.6566	6.59654	6.50565	6.64731	6.68784	6.55139	6.52276	6.60418	6.59974	6.59226	6.64439	6.57658	6.58552	6.52099	6.57154	6.53864	6.57873
C1orf126	6.87073	6.69026	6.61584	6.71285	6.77558	6.64499	6.75207	6.71482	6.68582	6.40649	6.64796	6.70205	6.59595	6.62121	6.75434	6.70187	6.74072	6.52797	6.61764	6.58196	6.7251	6.60154	6.57152	6.66345
C1orf127	6.48883	6.56615	6.61032	6.39258	6.45179	6.63487	6.66128	6.47442	6.52358	6.57316	6.51855	6.50447	6.49806	6.35152	6.46462	6.67081	6.67828	6.42608	6.56661	6.52423	6.56537	6.54301	6.62688	6.5847
C1orf128	11.9891	10.3802	10.026	10.6595	10.4132	10.9783	11.4148	9.66442	9.79593	9.06645	9.11778	9.32843	10.9379	9.11618	9.66533	10.6595	9.70809	9.56832	9.51328	10.1562	10.7669	9.69661	10.7606	10.3463
C1orf129	6.70887	6.59602	6.65843	6.53972	6.64812	6.66785	6.6616	6.59927	6.61125	6.49413	6.7065	6.5533	6.6982	6.62982	6.74068	6.66736	6.64507	6.54447	6.65275	6.55065	6.60125	6.63147	6.64663	6.5288
C1orf130	7.75142	7.45384	7.59384	7.3258	7.38442	7.41451	7.36576	7.37765	7.58196	7.34036	7.29127	7.1373	7.34732	7.08827	7.25068	7.50902	7.28943	7.45803	7.13038	7.25247	7.47755	7.08737	7.1673	7.09527
C1orf131	7.8921	7.97282	7.94299	7.86413	7.89437	7.96371	7.92661	7.838	7.79065	7.97754	7.76686	7.93446	7.57029	7.66818	7.89176	7.79618	8.02574	7.83774	7.87849	7.97014	8.01576	8.08908	7.8871	7.57852
C1orf132	6.49039	6.60718	6.42987	6.30122	6.35842	6.42604	6.29923	6.54477	6.39961	6.49272	6.43093	6.45724	6.48595	6.4796	6.36647	6.44846	6.51767	6.4632	6.41804	6.38964	6.51284	6.43097	6.446	6.61533
C1orf135	6.72428	6.60912	6.63056	6.68965	6.6607	6.4762	6.59743	6.58743	6.66606	6.74362	6.67648	6.65436	6.67232	6.72982	6.70755	6.61133	6.68458	6.5559	6.63943	6.58751	6.73324	6.55803	6.56935	6.60241
C1orf137	6.74506	6.61338	6.5877	6.68921	6.57179	6.50225	6.4973	6.56034	6.49675	6.54274	6.52035	6.59126	6.54287	6.50166	6.5138	6.76687	6.53596	6.60427	6.70783	6.50383	6.68127	6.67676	6.47827	6.45846
C1orf138	6.85616	6.89874	6.67688	6.74136	6.75955	6.78279	6.6791	6.91188	7.01939	7.1168	7.06359	7.04566	7.23631	7.14152	6.75634	6.62797	6.76544	6.90298	6.81788	6.71552	6.70296	6.66659	6.73685	6.76462
C1orf14	6.58469	6.58076	6.50431	6.61267	6.44907	6.51817	6.32958	6.5618	6.59818	6.67731	6.54136	6.61309	6.71503	6.69533	6.49994	6.49391	6.29289	6.58312	6.56811	6.63005	6.54518	6.44196	6.55226	6.6754
C1orf140	6.4754	6.43938	6.62532	6.54112	6.40851	6.47074	6.47005	6.466	6.40327	6.5975	6.31345	6.48064	6.51727	6.42194	6.54362	6.65076	6.49391	6.54375	6.41031	6.50652	6.4914	6.496	6.43573	6.41804
C1orf141	7.4236	7.19808	7.4985	7.07151	7.37691	7.23967	7.2738	7.04076	7.26236	6.99015	7.00045	6.94241	7.25771	7.07058	7.21406	7.1823	7.10476	7.23795	6.90318	7.03261	7.13346	7.2351	7.06756	7.03069
C1orf142	6.85324	7.08186	7.07128	7.00154	7.05786	6.87648	6.91528	6.99261	6.77108	7.11402	6.93454	6.9001	6.73192	6.81597	7.24634	7.3043	7.23318	7.08771	7.15522	7.13888	7.3515	7.20517	6.88055	6.77666
C1orf144	9.58275	9.54325	9.56832	9.48963	9.51688	9.42158	9.41345	9.20715	9.13582	9.15981	9.0156	9.24297	9.28524	9.18516	9.22044	9.5189	9.28406	9.41568	9.14485	9.01298	9.47903	9.34119	9.49688	8.8786
C1orf146	6.67102	6.65339	6.58435	6.51771	6.67695	6.50723	6.7014	6.58293	6.50349	6.46201	6.56409	6.43878	6.49078	6.54686	6.61602	6.57126	6.67445	6.62323	6.52493	6.58546	6.6198	6.6414	6.55579	6.54599
C1orf147	6.61549	6.5834	6.58824	6.49346	6.54418	6.59423	6.61229	6.52962	6.41592	6.56731	6.46676	6.50627	6.59113	6.63937	6.58574	6.71014	6.4276	6.56244	6.50352	6.45881	6.65575	6.64748	6.56392	6.75479
C1orf149	6.85959	6.95958	6.92854	6.86642	6.88396	6.78766	6.75214	6.79863	6.76344	6.87114	6.83632	6.84265	6.71815	6.74083	6.79354	6.69503	6.86483	6.8949	6.92558	6.8641	7.00146	6.8865	6.86402	6.92554
C1orf150	6.97438	7.13346	6.99733	6.7539	6.8687	6.91695	6.87604	6.78627	6.73485	6.84312	6.66217	6.8029	6.51039	6.78653	6.80155	6.71977	7.06541	6.91429	6.81301	6.69941	7.00073	6.84238	6.64118	6.63799
C1orf151	6.76682	6.53721	6.62676	6.58021	6.57518	6.75443	6.84487	6.59923	6.58123	6.60498	6.60029	6.59441	6.87408	6.74428	6.56661	6.50543	6.67558	6.67844	6.73794	6.57903	6.66402	6.51609	6.68194	6.78483
C1orf152	7.30448	6.92449	6.95006	6.88591	7.16362	7.16657	7.19353	7.09952	7.01654	6.88047	6.91539	6.86222	6.99	6.92669	7.00584	7.17823	7.07741	6.8537	6.90444	6.93848	6.91403	6.85668	6.81499	6.97049
C1orf155	6.79279	6.85549	6.70792	6.776	6.73129	6.75168	6.7808	6.85182	6.72448	6.83206	6.82157	6.92501	6.61503	6.73723	6.74461	6.79355	6.93866	6.99524	6.98518	6.97528	6.97195	6.71261	6.78858	6.81204
C1orf156	6.49602	6.65474	6.64627	6.8572	6.58768	6.65559	6.59252	6.61924	6.50531	6.82072	6.95995	6.92654	6.82798	6.84545	6.72462	6.74247	6.642	6.74347	6.938	7.09016	6.70144	6.54022	6.93391	7.02547
C1orf157	6.78409	6.81189	6.74988	6.54419	6.8582	6.65728	6.75179	6.70495	6.7652	6.65701	6.66714	6.68686	6.66555	6.74026	6.6629	6.77	6.85152	6.74057	6.55428	6.58169	6.71648	6.69061	6.71127	6.80232
C1orf158	6.51035	6.67358	6.58979	6.59855	6.64994	6.53217	6.49633	6.56429	6.65978	6.75482	6.52963	6.5883	6.5357	6.67968	6.64497	6.39402	6.68478	6.4438	6.56956	6.63257	6.64457	6.69784	6.52294	6.59818
C1orf159	6.63477	6.82876	6.72834	6.72604	7.02642	6.66674	6.72393	6.67286	6.68896	6.7729	6.69739	6.75813	6.62975	6.74539	6.87674	6.77638	6.8634	6.91539	6.80985	6.80194	6.92361	6.90202	6.65744	6.77123
C1orf160	7.45477	7.38544	7.4311	7.37046	7.55541	7.55307	7.42908	7.46576	7.43622	7.41222	7.3502	7.57366	7.39515	7.4861	7.55541	7.47736	7.65706	7.43309	7.41374	7.31914	7.45359	7.47641	7.16347	7.31869
C1orf161	6.71572	6.71943	6.64457	6.48373	6.5872	6.64016	6.62266	6.60393	6.78477	6.71322	6.57939	6.69935	6.55424	6.62443	6.84008	6.61956	6.57862	6.63736	6.53317	6.53484	6.61801	6.61675	6.51071	6.56958
C1orf162	11.0494	11.0286	11.0412	10.8606	11.3226	11.099	11.3901	11.8369	11.1952	11.6023	11.2168	11.3226	10.9733	11.2219	11.8754	11.7239	11.9726	11.4389	11.11	11.198	11.4311	11.7271	10.9258	10.8649
C1orf163	6.64258	6.59631	6.63246	6.69103	6.79558	6.59897	6.6335	6.67859	6.72999	6.81869	6.64108	6.6367	6.62974	6.65166	6.65557	6.74271	6.69497	6.63448	6.77385	6.74959	6.72609	6.69453	6.65983	6.68717
C1orf164	6.86663	7.00504	7.11553	7.06607	7.13634	6.94156	7.13052	6.90593	6.91022	7.12628	7.00648	7.00318	7.02565	7.19226	7.25584	6.99162	7.08138	7.07409	7.11349	7.13617	7.04881	7.26459	7.17837	7.00186
C1orf165	6.49807	6.52521	6.53633	6.45156	6.58591	6.62129	6.58387	6.5651	6.5783	6.49771	6.59986	6.53712	6.67856	6.54118	6.55456	6.63258	6.65002	6.67051	6.73334	6.65234	6.56696	6.52186	6.63118	6.54749
C1orf166	7.62462	7.6667	7.69925	7.53887	7.63605	7.69989	7.68594	7.89382	7.8029	7.85709	7.54225	7.64345	7.82381	7.86827	7.69411	7.79994	7.73129	7.59481	7.59051	7.56933	7.55905	7.64456	7.66489	7.62561
C1orf167	6.65095	6.64034	6.78497	6.53178	6.72238	6.69558	6.69937	6.66193	6.56644	6.74838	6.6886	6.71861	6.69874	6.80725	6.78511	6.64764	6.67283	6.6704	6.70432	6.74161	6.88872	6.69423	6.68518	6.68079
C1orf168	6.45135	6.43718	6.40168	6.47314	6.5877	6.47513	6.41023	6.47263	6.6083	6.56905	6.43987	6.40103	6.29554	6.51402	6.41617	6.31186	6.34806	6.47216	6.47085	6.29393	6.45616	6.47154	6.35303	6.26404
C1orf170	6.8333	6.77878	6.80114	6.80902	6.85495	6.7715	6.80473	6.82226	6.79198	6.66984	6.60479	6.7852	6.74541	6.68253	6.82147	6.80223	6.74972	6.81589	6.72225	6.75353	6.79453	6.75225	6.62374	6.71009
C1orf171	6.85856	6.97582	7.15139	7.14821	6.64283	6.93633	6.86281	7.06012	7.17289	6.92107	7.03221	7.18111	6.88016	7.03134	7.21497	7.14519	7.38324	7.43062	7.13076	7.16672	7.07644	7.31089	7.12286	7.28979
C1orf172	7.11447	6.89162	7.04812	6.84787	6.81582	6.93104	6.84615	6.84503	6.75091	6.57661	6.70399	6.86896	6.83896	6.71536	6.85579	6.81888	6.81388	6.94241	6.82118	6.88464	6.78713	6.93113	6.71999	6.78133
C1orf173	6.59201	6.52374	6.51572	6.53687	6.54413	6.42223	6.58836	6.53747	6.43232	6.55863	6.45278	6.69434	6.34674	6.53783	6.3428	6.72827	6.68393	6.53948	6.64928	6.3896	6.48282	6.31492	6.42601	6.4653
C1orf174	9.31295	9.06589	9.34119	9.11077	9.37728	9.10403	9.31167	8.63869	8.9173	8.7782	8.75097	9.14674	8.80134	8.49155	9.17471	9.57022	9.26956	9.41641	9.00311	9.33558	9.54801	9.389	9.04443	8.93723
C1orf175	6.4313	6.7755	6.41886	6.48795	6.55043	6.64569	6.81424	6.61547	6.55166	6.34069	6.58024	6.47793	6.49337	6.44839	6.59842	6.61918	6.63732	6.56775	6.57597	6.59539	6.44437	6.61459	6.33122	6.45265
C1orf176	6.89917	7.2317	7.07644	7.24624	7.12105	7.23028	7.21785	7.51393	7.60814	7.39106	7.64432	7.38069	7.34652	7.40778	7.21485	6.84524	7.19329	7.12298	7.31994	7.09352	7.3097	7.03546	7.00146	7.13913
C1orf177	6.92085	6.65559	6.81639	6.64019	6.69224	6.62124	6.59885	6.67544	6.53794	6.77653	6.61257	6.65233	6.6368	6.66933	6.31676	6.73179	6.8079	6.7568	6.7944	6.51636	6.61179	6.72595	6.74994	6.87506
C1orf178	6.52666	6.36815	6.47937	6.46427	6.45497	6.25844	6.31213	6.42527	6.36767	6.45593	6.42258	6.4629	6.41126	6.41903	6.47475	6.37122	6.44945	6.36238	6.36262	6.47575	6.43119	6.49421	6.40471	6.49211
C1orf179	6.85996	6.70636	6.76187	6.51894	6.6025	6.79771	6.75464	6.78691	6.55152	6.8298	6.66666	6.69382	6.76011	6.82949	6.83078	6.72454	6.66458	6.74105	6.67894	6.75372	6.71057	6.70336	6.7199	6.78439
[truncated: 22,959 more rows]
