# Supplementary material for: Identifying patterns of immune related cells and genes in the peripheral blood of acute myocardial infarction patients using a small cohort
Source: J Transl Med. 2022 Jul 21;20:321. doi: 10.1186/s12967-022-03517-1 (PMC9306178; doi:10.1186/s12967-022-03517-1)
Supplement: Supplementary file 3 — Additional file 3: Table S2. Tables S2 The clinical features of the 24 samples in the GSE61144 dataset. [file 12967_2022_3517_MOESM3_ESM.xls]

## Sheet: Additional Table S2
ID	AMI	PCI	AMI within 4 hours	AMI after 7 days
GSM1498383	0	0	NA	NA
GSM1498384	0	0	NA	NA
GSM1498385	0	0	NA	NA
GSM1498386	0	0	NA	NA
GSM1498387	0	0	NA	NA
GSM1498388	0	0	NA	NA
GSM1498389	0	0	NA	NA
GSM1498390	0	0	NA	NA
GSM1498391	0	0	NA	NA
GSM1498392	0	0	NA	NA
GSM1498369	1	1	0	1
GSM1498370	1	1	0	1
GSM1498371	1	1	0	1
GSM1498372	1	1	0	1
GSM1498373	1	1	0	1
GSM1498374	1	1	0	1
GSM1498375	1	1	0	1
GSM1498376	1	0	1	0
GSM1498377	1	0	1	0
GSM1498378	1	0	1	0
GSM1498379	1	0	1	0
GSM1498380	1	0	1	0
GSM1498381	1	0	1	0
GSM1498382	1	0	1	0
