# Supplementary material for: Identifying patterns of immune related cells and genes in the peripheral blood of acute myocardial infarction patients using a small cohort
Source: J Transl Med. 2022 Jul 21;20:321. doi: 10.1186/s12967-022-03517-1 (PMC9306178; doi:10.1186/s12967-022-03517-1)
Supplement: Supplementary file 4 — Additional file 4: Table S3. Tables S3 The GS values as well as corresponding p values of 2993 genes in the midnightblue and lightyellow modules. [file 12967_2022_3517_MOESM4_ESM.xls]

## Sheet: Additional Table S3
geneSymbol	moduleColor	GS.AMI	p.GS.AMI
AARS	lightyellow	-0.602532	0.0018339
AARSD1	lightyellow	-0.575376	0.00326472
AARSL	lightyellow	-0.691424	0.000182717
AATK	midnightblue	0.653516	0.000534314
ABC1	lightyellow	-0.410855	0.0461099
ABCA1	lightyellow	0.450883	0.0270159
ABCB1	lightyellow	-0.723514	6.45764e-05
ABCC5	midnightblue	0.590782	0.00236822
ABCF1	lightyellow	-0.659971	0.000449757
ABHD10	lightyellow	-0.480106	0.0175778
ABHD14A	lightyellow	-0.663969	0.00040341
ABHD14B	lightyellow	-0.475047	0.0189841
ABHD2	midnightblue	0.580541	0.00293672
ABHD3	lightyellow	0.518063	0.00950825
ABHD4	midnightblue	0.65692	0.000488157
ABI3	midnightblue	-0.585515	0.00264763
ABLIM1	lightyellow	-0.609927	0.0015534
ACAA2	midnightblue	-0.800884	2.58884e-06
ACAD11	lightyellow	-0.494812	0.0139645
ACAD9	lightyellow	-0.46575	0.0218062
ACADM	lightyellow	-0.587195	0.00255561
ACADVL	lightyellow	-0.594043	0.00220816
ACAT1	lightyellow	-0.57559	0.00325055
ACAT2	lightyellow	-0.479716	0.0176832
ACBD6	lightyellow	-0.634942	0.000858626
ACN9	midnightblue	0.0495785	0.818046
ACOT2	lightyellow	-0.584744	0.00269078
ACP1	midnightblue	-0.500443	0.0127534
ACP6	midnightblue	0.512821	0.0103926
ACPL2	midnightblue	0.228804	0.282188
ACPP	lightyellow	0.394851	0.0561946
ACSS1	lightyellow	-0.442189	0.0304969
ACTG1	lightyellow	-0.469975	0.0204843
ACTL6A	lightyellow	-0.544386	0.00595437
ACTN4	lightyellow	0.667605	0.000364918
ACTR2	midnightblue	0.283768	0.17902
ACTR5	lightyellow	-0.846091	1.90601e-07
ADA	midnightblue	-0.603581	0.00179168
ADAM19	midnightblue	0.622307	0.00116566
ADAM8	midnightblue	0.746699	2.7775e-05
ADCK2	lightyellow	-0.520886	0.00905855
ADCY3	lightyellow	-0.377448	0.0690134
ADCY4	midnightblue	0.795649	3.35503e-06
ADM	midnightblue	0.532819	0.00734715
ADORA3	midnightblue	0.482591	0.0169189
ADPRHL2	midnightblue	0.435417	0.0334496
ADRB2	lightyellow	-0.472228	0.0198067
ADSL	lightyellow	-0.431399	0.0353057
AES	lightyellow	-0.503168	0.0121991
AFG3L2	lightyellow	-0.454081	0.0258186
AGPAT2	midnightblue	0.500708	0.0126985
AGTPBP1	midnightblue	0.490223	0.0150199
AGTRAP	midnightblue	0.67897	0.000264379
AHCTF1	midnightblue	0.615219	0.00137593
AHCY	lightyellow	-0.307143	0.144311
AHSA1	lightyellow	-0.590173	0.00239923
AIM2	lightyellow	0.403641	0.0504642
AIP	lightyellow	-0.683322	0.000232823
AK1	midnightblue	-0.309618	0.14094
AK3	lightyellow	-0.659103	0.0004604
AKAP13	midnightblue	0.477008	0.0184287
AKAP8L	midnightblue	0.445825	0.0289999
AKR1A1	lightyellow	-0.385752	0.0626439
AKR1B1	lightyellow	-0.694181	0.000167962
AKR7A2	midnightblue	-0.534233	0.00716364
ALDH16A1	lightyellow	-0.610309	0.00153997
ALDH6A1	lightyellow	-0.133748	0.533245
ALG8	lightyellow	-0.55022	0.00534039
ALG9	lightyellow	-0.719819	7.33096e-05
ALKBH3	lightyellow	-0.568245	0.00376817
ALKBH5	midnightblue	-0.602422	0.00183841
ALKBH7	lightyellow	-0.549658	0.00539715
ALOX5	midnightblue	0.631838	0.000926718
ALOX5AP	midnightblue	0.671032	0.0003316
ALPL	midnightblue	0.371737	0.0736725
ALS2CR13	lightyellow	-0.490607	0.014929
AMICA1	midnightblue	0.576746	0.00317484
AMT	lightyellow	-0.309601	0.140964
ANAPC10	lightyellow	-0.770033	1.0807e-05
ANAPC4	lightyellow	-0.308236	0.142815
ANAPC5	midnightblue	-0.646428	0.000642688
ANKRD13C	midnightblue	-0.624463	0.00110742
ANKRD33	lightyellow	0.538121	0.00667842
ANKRD39	lightyellow	-0.327332	0.118439
ANKS1A	midnightblue	0.590207	0.00239746
ANP32B	midnightblue	-0.262261	0.215703
ANPEP	midnightblue	0.705439	0.000117948
ANXA11	midnightblue	0.644068	0.000682758
ANXA2	lightyellow	-0.447937	0.0281579
ANXA5	lightyellow	-0.277722	0.188863
AOAH	lightyellow	0.303133	0.149896
AOF2	lightyellow	-0.795686	3.34885e-06
AP1G1	lightyellow	0.644098	0.000682231
AP1S2	lightyellow	-0.457915	0.0244395
AP2S1	midnightblue	-0.234156	0.270772
AP3M2	lightyellow	-0.439071	0.0318295
AP3S1	lightyellow	0.262607	0.215076
AP4B1	lightyellow	-0.487329	0.0157183
APBB1IP	midnightblue	0.690189	0.00018969
APEX1	lightyellow	-0.580378	0.00294659
APH1B	midnightblue	0.420338	0.0408401
API5	lightyellow	-0.623024	0.00114599
APLP2	lightyellow	0.421516	0.0402205
APOB48R	midnightblue	0.704167	0.000122853
APOBEC3C	midnightblue	-0.211641	0.320817
APOBEC3G	midnightblue	-0.378308	0.0683314
APRT	lightyellow	-0.703297	0.000126307
APS	midnightblue	0.437204	0.0326493
AQP9	midnightblue	0.606659	0.00167246
ARFGAP3	midnightblue	0.287594	0.172977
ARG1	midnightblue	0.561322	0.00431811
ARHGAP15	midnightblue	0.344588	0.0991552
ARHGAP17	lightyellow	-0.663745	0.000405891
ARHGAP19	midnightblue	0.598425	0.00200759
ARHGAP24	midnightblue	0.490444	0.0149675
ARHGAP26	midnightblue	0.403884	0.0503127
ARHGAP27	midnightblue	0.464074	0.0223492
ARHGDIA	lightyellow	-0.522297	0.00884042
ARHGDIB	midnightblue	0.525215	0.00840301
ARHGEF18	lightyellow	-0.530951	0.00759567
ARHGEF19	lightyellow	-0.47986	0.0176443
ARHGEF6	lightyellow	-0.290815	0.168002
ARID3A	midnightblue	0.717444	7.94559e-05
ARID3B	midnightblue	0.623165	0.00114217
ARID5B	lightyellow	-0.555197	0.00485946
ARIH1	lightyellow	0.573449	0.00339483
ARL11	midnightblue	0.593098	0.00225358
ARL2	lightyellow	-0.517252	0.00964089
ARL2BP	lightyellow	-0.772143	9.86989e-06
ARL4C	lightyellow	-0.484371	0.0164593
ARL6IP6	lightyellow	0.258534	0.222537
ARMC7	midnightblue	0.483308	0.0167325
ARPC1A	midnightblue	0.620361	0.00122043
ARPC3	midnightblue	0.257006	0.225379
ARPC5L	lightyellow	-0.682572	0.000238014
ARRDC1	midnightblue	0.615934	0.00135335
ARSA	midnightblue	0.641719	0.000724756
ARSG	midnightblue	0.410176	0.0465072
ASAHL	midnightblue	-0.503383	0.0121562
ASB1	lightyellow	-0.594638	0.00217996
ASF1B	midnightblue	0.580247	0.00295463
ASGR1	lightyellow	-0.185323	0.385958
ASNS	lightyellow	-0.385632	0.0627326
ATF5	midnightblue	-0.410152	0.046521
ATF6	midnightblue	0.475481	0.0188602
ATG12	midnightblue	0.188804	0.376937
ATG16L2	midnightblue	0.760132	1.63376e-05
ATG4C	lightyellow	-0.634595	0.000866022
ATG7	midnightblue	0.695962	0.000158994
ATG9A	lightyellow	0.719413	7.4331e-05
ATHL1	midnightblue	0.408928	0.0472435
ATIC	lightyellow	-0.623435	0.00113485
ATOX1	lightyellow	-0.190709	0.372053
ATP11B	midnightblue	0.635821	0.000840134
ATP13A1	lightyellow	-0.415971	0.0432046
ATP5A1	lightyellow	-0.50191	0.0124525
ATP5D	lightyellow	-0.438036	0.0322818
ATP5G1	lightyellow	-0.410871	0.0461008
ATP5G2	lightyellow	-0.532784	0.00735176
ATP5H	midnightblue	-0.604945	0.00173798
ATP5J2	lightyellow	-0.589885	0.00241399
ATP5O	lightyellow	-0.650701	0.000575296
ATP6V0A1	midnightblue	0.655892	0.000501724
ATP6V0B	midnightblue	0.587577	0.00253511
ATP6V0D1	midnightblue	0.739201	3.68349e-05
ATP6V0E2L	lightyellow	-0.595228	0.00215228
ATP6V1A	midnightblue	0.406377	0.0487765
ATP6V1B2	midnightblue	0.626616	0.00105179
ATP6V1C1	midnightblue	0.135278	0.52853
ATP6V1D	midnightblue	0.469987	0.0204808
ATP8B2	lightyellow	-0.627959	0.00101832
ATPAF1	lightyellow	-0.443018	0.0301504
ATXN7L2	lightyellow	-0.263818	0.212891
AUTS2	lightyellow	-0.473907	0.0193133
AXIN2	lightyellow	-0.398854	0.0535253
AXUD1	midnightblue	0.513569	0.0102625
AYTL1	lightyellow	0.541995	0.00622255
AYTL2	lightyellow	0.00486066	0.982016
B3GALT7	midnightblue	0.783093	6.06874e-06
B3GNT6	lightyellow	-0.633052	0.000899567
B3GNTL1	midnightblue	0.541375	0.00629367
B4GALT3	midnightblue	-0.262428	0.2154
B4GALT5	midnightblue	0.650252	0.000582085
B4GALT7	lightyellow	-0.527602	0.00805877
BAG3	lightyellow	-0.377294	0.0691362
BANP	midnightblue	0.460596	0.0235112
BASP1	midnightblue	0.570807	0.00358024
BAT2	midnightblue	0.42091	0.0405385
BAT5	midnightblue	0.59053	0.00238104
BAZ1A	midnightblue	0.531208	0.00756116
BAZ2B	midnightblue	0.740857	3.46365e-05
BBS2	lightyellow	-0.627271	0.00103534
BCAS4	lightyellow	-0.526572	0.00820583
BCAT1	midnightblue	0.249278	0.240126
BCAT2	lightyellow	-0.567658	0.00381239
BCKDK	midnightblue	0.518322	0.0094663
BCL11B	lightyellow	-0.690897	0.000185665
BCL3	midnightblue	0.594654	0.00217922
BCL6	midnightblue	0.668447	0.000356478
BCS1L	lightyellow	-0.473001	0.0195782
BECN1	lightyellow	0.223916	0.292878
BIN1	lightyellow	-0.650634	0.000576305
BIN2	midnightblue	0.646536	0.000640915
BIN3	midnightblue	0.450192	0.0272803
BIRC3	lightyellow	-0.643647	0.000690122
BLMH	lightyellow	-0.682905	0.0002357
BMP6	lightyellow	0.221174	0.298983
BMS1L	lightyellow	-0.572076	0.00349017
BMX	midnightblue	0.627922	0.00101923
BNIP2	midnightblue	0.408224	0.0476625
BNIP3	lightyellow	-0.628005	0.00101718
BOLA2	lightyellow	-0.62931	0.000985578
BOLA3	lightyellow	-0.497114	0.0134585
BOP1	lightyellow	-0.755767	1.94829e-05
BPY2IP1	lightyellow	0.315797	0.132769
BRD2	lightyellow	-0.438134	0.032239
BRD3	midnightblue	0.473991	0.019289
BRD9	lightyellow	-0.430087	0.0359294
BRI3	midnightblue	0.688017	0.000202508
BRWD2	lightyellow	-0.627438	0.00103119
BSCL2	midnightblue	-0.420548	0.0407293
BST1	midnightblue	0.697548	0.000151362
BTBD14A	midnightblue	0.535652	0.00698322
BTBD2	lightyellow	-0.651656	0.000561096
BTF3	midnightblue	-0.229309	0.281099
BUB3	midnightblue	-0.73398	4.45925e-05
BXDC1	lightyellow	-0.547256	0.0056454
BXDC2	midnightblue	-0.718743	7.60389e-05
BZRP	midnightblue	0.429831	0.0360517
BZW2	lightyellow	-0.548076	0.0055596
Bles03	lightyellow	0.43958	0.031609
C10orf119	midnightblue	0.41998	0.0410303
C10orf26	midnightblue	0.497325	0.0134128
C10orf32	lightyellow	-0.56041	0.00439535
C10orf38	lightyellow	-0.351916	0.0917127
C10orf46	lightyellow	0.184737	0.387488
C10orf57	lightyellow	-0.588932	0.00246337
C10orf77	midnightblue	0.243721	0.251111
C10orf86	lightyellow	-0.824335	7.33161e-07
C11orf10	lightyellow	-0.409479	0.0469173
C11orf2	lightyellow	-0.55133	0.0052299
C11orf46	lightyellow	-0.864314	5.20907e-08
C11orf56	midnightblue	0.758416	1.7516e-05
C12orf29	lightyellow	-0.79852	2.91303e-06
C12orf30	lightyellow	-0.701778	0.000132546
C12orf41	lightyellow	-0.581578	0.00287432
C12orf44	lightyellow	-0.538354	0.00665019
C12orf45	lightyellow	-0.41173	0.0456027
C12orf47	lightyellow	-0.767727	1.19202e-05
C12orf57	lightyellow	-0.725186	6.09341e-05
C13orf18	midnightblue	0.481928	0.0170926
C13orf23	lightyellow	-0.550908	0.00527169
C13orf8	lightyellow	-0.460831	0.0234313
C14orf10	lightyellow	0.382401	0.065158
C14orf11	lightyellow	0.370887	0.0743865
C14orf112	lightyellow	-0.516798	0.00971576
C14orf120	lightyellow	-0.698092	0.00014882
C14orf131	midnightblue	0.367901	0.0769338
C14orf138	midnightblue	0.514559	0.0100923
C14orf156	lightyellow	-0.618278	0.0012815
C14orf159	lightyellow	0.697747	0.000150424
C14orf80	lightyellow	-0.614425	0.00140141
C14orf94	midnightblue	0.546194	0.00575807
C15orf28	midnightblue	0.609455	0.00157014
C15orf39	midnightblue	0.658537	0.000467463
C16orf24	lightyellow	-0.627601	0.00102716
C16orf28	midnightblue	0.48967	0.0151513
C16orf33	lightyellow	-0.342611	0.101238
C16orf48	midnightblue	0.479559	0.0177259
C16orf57	midnightblue	0.499858	0.012875
C16orf58	lightyellow	-0.633945	0.000880004
C16orf61	midnightblue	-0.362426	0.0817766
C16orf63	lightyellow	-0.529606	0.00777898
C16orf7	midnightblue	0.563339	0.00415129
C17orf45	lightyellow	-0.542322	0.00618522
C17orf55	midnightblue	0.332478	0.112423
C17orf59	lightyellow	-0.447599	0.0282913
C17orf60	midnightblue	0.323529	0.123034
C17orf61	lightyellow	-0.492455	0.0144986
C17orf62	midnightblue	0.578251	0.00307851
C17orf70	lightyellow	-0.677988	0.000271991
C17orf79	lightyellow	-0.200037	0.348665
C18orf17	lightyellow	-0.524953	0.00844153
C18orf8	midnightblue	-0.395024	0.0560769
C19orf12	lightyellow	-0.581232	0.00289501
C19orf2	lightyellow	-0.694137	0.000168189
C19orf24	lightyellow	-0.433532	0.0343103
C19orf35	midnightblue	0.648845	0.000603788
C1QA	midnightblue	-0.486285	0.0159766
C1QB	midnightblue	-0.403995	0.0502436
C1QBP	midnightblue	-0.620489	0.00121676
C1QDC1	lightyellow	-0.465375	0.0219269
C1QR1	midnightblue	0.558619	0.00455037
C1RL	midnightblue	0.60814	0.00161757
C1orf108	lightyellow	0.421321	0.0403224
C1orf119	midnightblue	0.609142	0.0015813
C1orf138	midnightblue	0.524578	0.00849699
C1orf142	lightyellow	-0.570925	0.0035718
C1orf176	midnightblue	0.453296	0.0261085
C1orf181	lightyellow	-0.714275	8.83555e-05
C1orf183	lightyellow	0.406889	0.0484655
C1orf19	midnightblue	-0.686215	0.000213707
C1orf24	midnightblue	0.550303	0.00533214
C1orf35	lightyellow	-0.405111	0.0495517
C1orf38	lightyellow	0.561894	0.00427023
C1orf50	lightyellow	-0.272441	0.19776
C1orf54	lightyellow	-0.460769	0.0234523
C1orf57	lightyellow	-0.42464	0.0386119
C1orf60	midnightblue	0.391062	0.0588151
C1orf71	lightyellow	-0.491067	0.0148209
C1orf86	lightyellow	-0.37638	0.0698669
C1orf91	midnightblue	0.396153	0.0553155
C20orf116	lightyellow	-0.331429	0.113631
C20orf121	midnightblue	0.312794	0.136697
C20orf155	lightyellow	-0.445769	0.0290227
C20orf174	lightyellow	-0.652984	0.000541867
C20orf177	midnightblue	0.508876	0.0111022
C20orf18	midnightblue	0.567695	0.00380958
C20orf20	lightyellow	-0.423435	0.039226
C20orf24	midnightblue	0.723033	6.56601e-05
C20orf27	lightyellow	-0.440232	0.0313279
C20orf3	midnightblue	0.653893	0.000529033
C20orf30	lightyellow	-0.727846	5.55109e-05
C20orf31	midnightblue	0.468885	0.020819
C20orf35	lightyellow	-0.406781	0.0485313
C20orf4	lightyellow	-0.437078	0.0327049
C20orf43	midnightblue	0.685909	0.000215661
C20orf55	lightyellow	-0.458207	0.0243371
C21orf2	lightyellow	-0.371259	0.0740737
C21orf25	lightyellow	-0.456102	0.0250842
C21orf33	lightyellow	-0.703846	0.000124117
C21orf45	lightyellow	-0.679205	0.00026258
C21orf7	midnightblue	-0.402489	0.0511879
C22orf16	lightyellow	-0.65254	0.000548234
C22orf19	midnightblue	0.509393	0.0110069
C22orf5	midnightblue	0.543938	0.0060039
C2orf28	lightyellow	-0.749831	2.46139e-05
C2orf29	lightyellow	-0.428051	0.036914
C2orf7	lightyellow	-0.702186	0.000130844
C3orf1	lightyellow	-0.316973	0.131254
C3orf31	lightyellow	-0.591878	0.00231336
C3orf40	midnightblue	0.548159	0.005551
C3orf62	midnightblue	0.590616	0.00237667
C3orf9	lightyellow	-0.744706	2.99674e-05
C4orf14	lightyellow	-0.415561	0.0434322
C5AR1	lightyellow	0.669278	0.000348302
C6orf108	lightyellow	-0.35908	0.0848475
C6orf125	lightyellow	-0.432814	0.0346428
C6orf129	lightyellow	-0.484423	0.0164461
C6orf166	lightyellow	0.798024	2.9855e-06
C6orf192	lightyellow	-0.20718	0.331359
C6orf32	midnightblue	0.532293	0.00741649
C6orf48	lightyellow	-0.486224	0.015992
C6orf49	lightyellow	-0.708683	0.000106206
C6orf66	lightyellow	-0.434209	0.0339993
C6orf69	lightyellow	0.425873	0.0379914
C6orf72	midnightblue	0.246809	0.244967
C7orf23	lightyellow	-0.625106	0.00109055
C7orf25	midnightblue	0.627	0.00104212
C7orf27	lightyellow	-0.211622	0.320862
C7orf34	midnightblue	0.542109	0.00620955
C8orf1	midnightblue	0.520595	0.00910399
C8orf55	lightyellow	-0.450249	0.0272585
C9orf10	lightyellow	-0.406578	0.0486543
C9orf111	lightyellow	-0.498986	0.0130582
C9orf114	lightyellow	-0.424011	0.0389313
C9orf123	lightyellow	-0.44338	0.03
C9orf132	lightyellow	-0.511965	0.0105434
C9orf19	midnightblue	0.6526	0.000547374
C9orf37	lightyellow	-0.339958	0.104084
C9orf45	lightyellow	-0.610492	0.00153356
C9orf46	lightyellow	-0.352702	0.0909401
C9orf66	lightyellow	0.626958	0.00104317
C9orf72	lightyellow	0.343275	0.100535
C9orf74	lightyellow	-0.495478	0.0138165
CA4	midnightblue	0.718002	7.7972e-05
CA5B	midnightblue	-0.616591	0.00133286
CAB39	midnightblue	0.578384	0.00307015
CABLES2	midnightblue	0.178318	0.404477
CACNA1E	lightyellow	0.535095	0.0070535
CACNA2D2	lightyellow	-0.660937	0.000438151
CALCOCO1	midnightblue	0.559874	0.00444129
CALCOCO2	midnightblue	0.510137	0.0108713
CALM1	lightyellow	-0.525611	0.00834515
CALM3	lightyellow	-0.324672	0.121639
CALR	lightyellow	-0.446324	0.0287993
CALU	lightyellow	-0.440592	0.0311737
CAMK1D	midnightblue	0.544398	0.00595308
CAMK2G	midnightblue	0.687101	0.000208136
CAMKK2	midnightblue	0.514802	0.0100508
CANT1	midnightblue	0.667768	0.000363269
CAPNS1	midnightblue	-0.468728	0.0208677
CAPZB	lightyellow	0.291473	0.166997
CARD11	midnightblue	-0.764537	1.36268e-05
CARD12	lightyellow	0.467809	0.0211537
CARD15	midnightblue	0.618054	0.00128823
CASC3	lightyellow	0.551098	0.00525279
CASP4	midnightblue	0.33479	0.109795
CASP5	midnightblue	0.240048	0.258549
CBARA1	midnightblue	0.43204	0.0350043
CBFB	lightyellow	-0.660329	0.000445429
CBR3	lightyellow	-0.570415	0.0036085
CBS	midnightblue	0.150963	0.481349
CBX4	midnightblue	0.393054	0.0574261
CBX6	lightyellow	-0.606428	0.00168117
CBX7	midnightblue	0.234963	0.269075
CCDC12	lightyellow	-0.567092	0.00385541
CCDC14	lightyellow	-0.67934	0.000261556
CCDC21	lightyellow	-0.331808	0.113194
CCDC28A	midnightblue	0.553227	0.00504537
CCDC44	lightyellow	-0.457126	0.0247186
CCDC45	lightyellow	-0.666459	0.000376695
CCDC49	midnightblue	0.285425	0.176385
CCDC6	lightyellow	-0.615289	0.00137372
CCDC64	midnightblue	-0.715739	8.4142e-05
CCDC65	lightyellow	-0.68493	0.000222025
CCDC66	lightyellow	-0.412794	0.0449915
CCDC76	lightyellow	-0.679504	0.000260313
CCL4L1	lightyellow	-0.355494	0.0882338
CCL5	lightyellow	-0.623244	0.00114003
CCND2	midnightblue	-0.519367	0.00929826
CCND3	midnightblue	0.523131	0.00871347
CCPG1	midnightblue	0.617447	0.00130659
CCR1	lightyellow	0.601364	0.00188194
CCR7	lightyellow	-0.398917	0.0534841
CCT2	lightyellow	-0.655898	0.000501643
CCT8	midnightblue	-0.617153	0.00131556
CD14	midnightblue	0.301423	0.152323
CD160	midnightblue	-0.710271	0.000100841
CD163	midnightblue	0.446406	0.0287665
CD177	midnightblue	0.390108	0.0594891
CD1D	lightyellow	0.0572149	0.790587
CD2	lightyellow	-0.655449	0.000507658
CD28	lightyellow	-0.347622	0.0960209
CD2BP2	midnightblue	0.314234	0.134803
CD300LB	lightyellow	0.753297	2.14906e-05
CD300LF	lightyellow	0.671084	0.000331109
CD302	lightyellow	0.346757	0.0969075
CD3E	lightyellow	-0.64213	0.000717252
CD3Z	lightyellow	-0.630497	0.000957566
CD4	midnightblue	-0.453532	0.0260208
CD40LG	lightyellow	-0.649953	0.000586638
CD47	midnightblue	-0.802037	2.44266e-06
CD48	midnightblue	-0.567041	0.00385933
CD5	lightyellow	-0.536815	0.00683817
CD59	midnightblue	0.315919	0.132612
CD6	lightyellow	-0.645088	0.000665176
CD7	lightyellow	-0.715521	8.47582e-05
CD72	lightyellow	-0.589836	0.00241648
CD74	lightyellow	-0.547791	0.00558923
CD79B	lightyellow	-0.577403	0.00313249
CD81	lightyellow	-0.676667	0.00028253
CD82	midnightblue	0.664189	0.000400988
CD84	midnightblue	-0.453709	0.0259555
CD86	lightyellow	-0.605223	0.00172722
CD8A	lightyellow	-0.693648	0.000170733
CD96	lightyellow	-0.572443	0.00346441
CD97	midnightblue	0.50173	0.012489
CD99	midnightblue	-0.610987	0.00151635
CDA	midnightblue	0.656291	0.000496418
CDC23	lightyellow	-0.532912	0.00733495
CDC25B	lightyellow	-0.593672	0.00222586
CDC2L1	lightyellow	0.279624	0.185728
CDC2L6	midnightblue	0.58738	0.00254566
CDC37	lightyellow	-0.549298	0.00543373
CDC42EP3	midnightblue	0.268552	0.204491
CDC42SE1	lightyellow	0.390537	0.0591849
CDC91L1	lightyellow	-0.863167	5.68284e-08
CDH2	lightyellow	0.385614	0.0627465
CDK2AP2	lightyellow	-0.40976	0.0467513
CDK4	lightyellow	-0.733149	4.59507e-05
CDK5R1	midnightblue	0.613191	0.00144176
CDK6	midnightblue	-0.686961	0.000209006
CDKN1C	lightyellow	-0.519961	0.00920391
CDKN2D	midnightblue	0.524431	0.00851877
CDR2	lightyellow	-0.717215	8.00702e-05
CEACAM3	midnightblue	0.656083	0.000499168
CEACAM4	midnightblue	0.596787	0.00208068
CEBPA	midnightblue	0.418062	0.0420598
CEBPB	midnightblue	0.532403	0.00740196
CEBPD	midnightblue	0.57827	0.00307734
CEBPG	lightyellow	-0.336344	0.108054
CECR5	lightyellow	-0.472706	0.0196651
CECR6	midnightblue	0.383688	0.0641837
CENPB	lightyellow	-0.601885	0.00186038
CENTA2	lightyellow	-0.321613	0.125396
CENTB1	midnightblue	0.363699	0.0806311
CENTB2	midnightblue	0.783151	6.05277e-06
CENTD2	midnightblue	0.757537	1.81483e-05
CENTD3	midnightblue	0.706995	0.000112181
CEP63	midnightblue	0.770338	1.06669e-05
CFLAR	midnightblue	0.525883	0.00830553
CHCHD2	lightyellow	-0.62627	0.00106058
CHCHD3	midnightblue	-0.586734	0.00258058
CHCHD4	lightyellow	-0.574087	0.00335127
CHCHD5	lightyellow	-0.279922	0.185239
CHD9	lightyellow	-0.490965	0.0148449
CHIC2	midnightblue	0.669611	0.000345083
CHMP1B	midnightblue	0.581127	0.0029013
CHMP2A	midnightblue	0.605549	0.00171464
CHMP7	lightyellow	-0.27887	0.186967
CHRNA10	midnightblue	0.440295	0.0313009
CHST12	lightyellow	-0.445364	0.0291866
CHUK	midnightblue	0.634014	0.000878524
CIC	midnightblue	0.511877	0.0105589
CIDEB	midnightblue	0.390208	0.0594183
CIITA	lightyellow	-0.474831	0.0190461
CIRH1A	lightyellow	-0.682678	0.000237277
CKAP1	lightyellow	-0.492367	0.014519
CKAP4	midnightblue	0.6561	0.000498944
CKAP5	lightyellow	-0.484504	0.0164255
CKLF	midnightblue	0.696751	0.000155157
CKS1B	lightyellow	-0.443914	0.0297793
CLCN7	lightyellow	-0.590953	0.0023596
CLDN9	midnightblue	0.608964	0.00158769
CLEC4D	midnightblue	0.550824	0.00527999
CLEC4E	midnightblue	0.617903	0.00129279
CLEC7A	lightyellow	0.504864	0.0118643
CLIC3	lightyellow	-0.502317	0.01237
CLK3	lightyellow	0.460375	0.0235866
CLNS1A	midnightblue	-0.562263	0.00423962
CLPP	lightyellow	-0.124999	0.560589
CMTM6	midnightblue	0.662482	0.000420136
CNDP2	midnightblue	-0.636555	0.000824972
CNOT2	lightyellow	-0.435943	0.0332122
CNOT3	midnightblue	0.644554	0.000674331
CNTNAP3	midnightblue	0.300262	0.153985
COG2	lightyellow	-0.655214	0.000510845
COL18A1	midnightblue	0.51486	0.010041
COL4A3BP	midnightblue	0.269208	0.203344
COL9A2	midnightblue	0.482515	0.0169387
COMMD1	lightyellow	-0.450791	0.0270508
COMMD3	lightyellow	-0.546326	0.00574403
COPB2	midnightblue	0.514079	0.0101746
COPS6	lightyellow	-0.352057	0.0915731
COPS7B	lightyellow	-0.698472	0.000147064
COPZ1	lightyellow	-0.478937	0.0178952
COQ10A	lightyellow	-0.689442	0.000194014
COQ2	midnightblue	0.35651	0.0872646
COQ5	lightyellow	-0.445499	0.0291318
CORO1A	midnightblue	0.475476	0.0188615
CORO7	midnightblue	0.639788	0.000760923
COTL1	lightyellow	0.438519	0.0320703
COX17	lightyellow	-0.337406	0.106876
COX4I1	lightyellow	-0.515716	0.00989624
COX5A	lightyellow	-0.469051	0.0207679
COX5B	lightyellow	-0.607395	0.001645
COX6C	lightyellow	-0.735095	4.28245e-05
COX7A2	lightyellow	-0.561844	0.00427442
COX7A2L	lightyellow	-0.46755	0.0212351
COX7C	lightyellow	-0.512844	0.0103887
COX8A	lightyellow	-0.400268	0.0526064
CPD	midnightblue	0.569995	0.00363893
CPEB3	midnightblue	0.517699	0.00956766
CPEB4	midnightblue	0.343307	0.100501
CPOX	lightyellow	-0.409873	0.0466848
CPSF1	lightyellow	-0.46737	0.0212914
CPSF4	lightyellow	-0.529337	0.00781605
CR1	midnightblue	0.440076	0.0313951
CRBN	lightyellow	-0.535326	0.00702434
CREB3L2	lightyellow	-0.342696	0.101148
CREBBP	midnightblue	0.749157	2.52662e-05
CRIP1	lightyellow	-0.532211	0.0074273
CRIP2	lightyellow	-0.508169	0.0112334
CRIPT	midnightblue	0.356136	0.08762
CRISPLD2	midnightblue	0.697461	0.000151773
CRK	midnightblue	0.636499	0.000826127
CRLF3	lightyellow	0.337705	0.106546
CROT	lightyellow	-0.591316	0.00234135
CRYZ	midnightblue	-0.74737	2.70685e-05
CSF1R	lightyellow	-0.714292	8.83062e-05
CSF2RA	midnightblue	0.651884	0.000557763
CSF2RB	lightyellow	0.344277	0.0994812
CSF3R	midnightblue	0.600483	0.0019189
CSGlcA-T	midnightblue	0.518649	0.00941345
CSNK1D	midnightblue	0.531735	0.00749058
CSNK2A2	lightyellow	-0.453258	0.0261223
CSNK2B	lightyellow	-0.417295	0.0424766
CSRP1	lightyellow	-0.312668	0.136863
CST3	lightyellow	-0.495528	0.0138055
CSTA	midnightblue	0.639399	0.000768393
CSTB	lightyellow	-0.501808	0.0124733
CTDP1	midnightblue	0.615654	0.00136215
CTDSP2	midnightblue	0.372763	0.0728182
CTNNA1	midnightblue	0.429225	0.0363437
CTNNBL1	lightyellow	-0.610276	0.00154111
CTPS	lightyellow	-0.404071	0.0501959
CTSD	midnightblue	0.496179	0.0136622
CTSW	lightyellow	-0.451348	0.0268389
CUEDC1	midnightblue	0.497362	0.0134048
CUGBP2	midnightblue	0.520686	0.00908972
CUL1	midnightblue	-0.693718	0.000170364
CUL2	lightyellow	-0.477162	0.0183856
CUL4A	midnightblue	-0.404396	0.049994
CUL5	lightyellow	-0.741795	3.34435e-05
CUTA	lightyellow	-0.62768	0.0010252
CX3CR1	midnightblue	-0.615751	0.0013591
CXCL1	lightyellow	0.768314	1.16273e-05
CXCL16	midnightblue	0.484794	0.0163516
CXCR3	lightyellow	-0.592785	0.00226879
CXCR6	lightyellow	-0.72574	5.97687e-05
CXXC1	lightyellow	-0.539332	0.00653295
CXXC5	lightyellow	-0.691941	0.000179869
CXorf23	midnightblue	0.331978	0.112999
CXorf38	lightyellow	0.301403	0.152351
CYB5-M	midnightblue	-0.609977	0.00155162
CYB561D2	lightyellow	-0.289797	0.169564
CYB5A	midnightblue	-0.645502	0.000658163
CYBASC3	lightyellow	-0.540042	0.00644897
CYBRD1	midnightblue	0.448885	0.0277861
CYC1	lightyellow	-0.490799	0.0148838
CYFIP2	lightyellow	-0.364241	0.0801468
CYP2R1	lightyellow	-0.642252	0.000715025
CYP4F3	midnightblue	0.719923	7.30493e-05
CYP4V2	lightyellow	-0.670104	0.000340349
D4S234E	lightyellow	-0.577627	0.00311815
DAAM2	midnightblue	0.492675	0.014448
DAD1	lightyellow	-0.361927	0.0822292
DAPK1	lightyellow	0.453306	0.0261046
DAPK2	midnightblue	0.726623	5.79497e-05
DARS	lightyellow	-0.674893	0.000297246
DAZAP2	midnightblue	0.631296	0.000939088
DBI	midnightblue	-0.684613	0.000224116
DBNL	midnightblue	0.374277	0.071572
DBT	lightyellow	-0.47661	0.0185402
DC2	lightyellow	-0.685579	0.000217792
DCI	lightyellow	-0.614329	0.0014045
DCK	lightyellow	-0.419543	0.0412631
DCTD	lightyellow	-0.589446	0.00243663
DCTN5	lightyellow	-0.455387	0.0253418
DCUN1D1	lightyellow	0.494392	0.0140584
DDAH2	midnightblue	0.608439	0.00160668
DDEF1	midnightblue	0.656017	0.000500051
DDIT3	midnightblue	0.737723	3.88994e-05
DDOST	midnightblue	-0.575175	0.00327808
DDT	lightyellow	-0.402074	0.0514511
DDX1	lightyellow	-0.622963	0.00114766
DDX10	lightyellow	-0.645084	0.000665243
DDX18	lightyellow	-0.665664	0.000385048
DDX21	lightyellow	-0.681588	0.000244977
DDX24	lightyellow	-0.653508	0.000534434
DDX26	midnightblue	0.477356	0.0183314
DDX39	lightyellow	-0.723756	6.40387e-05
DDX46	lightyellow	-0.533358	0.00727679
DDX47	lightyellow	-0.756984	1.85566e-05
DDX50	lightyellow	-0.695257	0.000162491
DDX55	lightyellow	-0.553088	0.0050587
DDX56	lightyellow	-0.488311	0.0154783
DEDD2	midnightblue	0.686779	0.000210146
DENND2D	lightyellow	-0.618798	0.00126601
DENND3	midnightblue	0.760196	1.62954e-05
DENND4C	lightyellow	-0.73862	3.76356e-05
DERA	lightyellow	-0.520927	0.00905204
DFFB	lightyellow	-0.456417	0.0249711
DGAT1	midnightblue	0.527811	0.00802923
DGAT2	midnightblue	0.637059	0.000814698
DGCR2	midnightblue	0.742229	3.29027e-05
DGCR6	midnightblue	-0.68225	0.000240274
DGCR6L	midnightblue	-0.657846	0.000476208
DGCR8	lightyellow	-0.36293	0.0813219
DGKG	midnightblue	0.460076	0.023689
DGKQ	lightyellow	-0.274711	0.193901
DHFRL1	lightyellow	-0.316481	0.131887
DHPS	lightyellow	-0.431668	0.035179
DHRS3	lightyellow	-0.479479	0.0177475
DHRS4	lightyellow	-0.397311	0.0545425
DHRS4L2	lightyellow	-0.270518	0.201068
DHRS7	midnightblue	0.568909	0.00371867
DHRS7B	midnightblue	0.424687	0.0385882
DHRS9	lightyellow	0.499023	0.0130502
DHRSX	midnightblue	0.405344	0.0494084
DHX34	midnightblue	0.638686	0.000782254
DIP13B	midnightblue	0.598919	0.00198599
DIP2B	midnightblue	0.734552	4.3678e-05
DIRC2	midnightblue	0.512292	0.0104856
DJ122O8.2	lightyellow	-0.639463	0.000767167
DKC1	lightyellow	-0.559928	0.00443663
DKFZp434K1815	midnightblue	0.677985	0.000272013
DKFZp434N062	lightyellow	-0.501774	0.01248
DKFZp547C195	lightyellow	-0.27174	0.198962
DKFZp686L1814	midnightblue	0.321117	0.126013
DKFZp761E198	lightyellow	0.666542	0.000375833
DKFZp761P0423	lightyellow	-0.493544	0.0142499
DMAP1	lightyellow	-0.553181	0.00504968
DNAJA3	lightyellow	-0.707423	0.000110639
DNAJB2	midnightblue	-0.174519	0.414723
DNAJB9	lightyellow	-0.440637	0.0311546
DNAJC3	midnightblue	0.475256	0.0189242
DNAJC5	lightyellow	0.660108	0.00044809
DNAJC8	lightyellow	-0.517917	0.00953202
DNAJC9	lightyellow	-0.547786	0.00558983
DNAL4	midnightblue	0.419181	0.0414568
DNCL1	midnightblue	-0.544261	0.0059682
DNM2	midnightblue	0.690306	0.000189016
DNMT1	lightyellow	-0.677581	0.000275202
DNTTIP1	lightyellow	0.69129	0.000183467
DOCK10	lightyellow	-0.751142	2.33886e-05
DOCK5	midnightblue	0.712853	9.26245e-05
DOK2	midnightblue	-0.523763	0.00861842
DOK3	midnightblue	0.572829	0.00343756
DPEP2	midnightblue	0.59738	0.00205392
DPEP3	midnightblue	0.62567	0.00107592
DPF2	midnightblue	0.517645	0.00957642
DPH5	lightyellow	-0.723444	6.47327e-05
DPM3	lightyellow	-0.434167	0.0340183
DPP7	lightyellow	-0.691205	0.000183939
DREV1	midnightblue	0.329571	0.115794
DRG2	lightyellow	-0.478514	0.0180111
DSC2	lightyellow	0.339082	0.105035
DTYMK	lightyellow	-0.4758	0.0187691
DUS1L	lightyellow	-0.496034	0.0136938
DUS3L	lightyellow	-0.569884	0.00364703
DUSP1	midnightblue	0.531715	0.00749327
DUSP12	lightyellow	-0.603273	0.00180399
DUSP18	midnightblue	0.684889	0.000222292
DVL3	lightyellow	0.551093	0.00525334
DXS9879E	lightyellow	-0.614441	0.0014009
DXYS155E	lightyellow	0.444533	0.0295249
DYNC1H1	lightyellow	-0.586332	0.00260257
DYNLRB1	lightyellow	-0.51609	0.00983363
DYNLT1	lightyellow	0.649314	0.000596467
DYRK2	lightyellow	-0.639205	0.000772148
DYSF	midnightblue	0.663009	0.000414147
E2F5	lightyellow	-0.513866	0.0102111
E4F1	lightyellow	-0.367184	0.0775558
EBI2	lightyellow	-0.718501	7.66674e-05
EBNA1BP2	lightyellow	-0.577638	0.00311747
ECE1	midnightblue	0.437439	0.0325451
ECH1	lightyellow	-0.727379	5.64322e-05
ECHDC2	lightyellow	-0.597701	0.00203962
ECHDC3	midnightblue	0.498339	0.0131954
ECHS1	lightyellow	-0.633699	0.000885368
EDD1	midnightblue	0.235748	0.267433
EDEM1	lightyellow	-0.213549	0.316371
EDF1	midnightblue	-0.691222	0.000183843
EDG3	lightyellow	0.29632	0.15973
EDG4	midnightblue	0.732181	4.75801e-05
EDG6	midnightblue	0.527131	0.00812578
EEF1A1	lightyellow	-0.638575	0.000784438
EEF1B2	lightyellow	-0.779504	7.13875e-06
EEF1G	lightyellow	-0.704995	0.000119638
EEF2	lightyellow	-0.538902	0.00658432
EEF2K	lightyellow	-0.274885	0.193607
EFCBP2	midnightblue	0.551012	0.00526129
EFEMP2	midnightblue	0.399895	0.0528479
EFHC2	midnightblue	0.18921	0.375892
EFTUD2	lightyellow	-0.28849	0.171583
EGFL5	midnightblue	0.592194	0.00229777
EHBP1	lightyellow	-0.52272	0.00877589
EIF1AY	lightyellow	0.275236	0.193017
EIF2B2	lightyellow	-0.446743	0.0286314
EIF2C4	midnightblue	0.660613	0.00044201
EIF2S3	lightyellow	-0.42568	0.0380877
EIF3S12	midnightblue	-0.755549	1.96537e-05
EIF3S2	lightyellow	-0.601974	0.00185673
EIF3S3	lightyellow	-0.56844	0.00375359
EIF3S4	lightyellow	-0.654158	0.000525336
EIF3S5	lightyellow	-0.767183	1.21971e-05
EIF3S6	lightyellow	-0.615881	0.00135501
EIF3S6IP	lightyellow	-0.534902	0.00707802
EIF3S7	lightyellow	-0.627208	0.00103693
EIF3S9	midnightblue	-0.172533	0.420136
EIF4A1	lightyellow	-0.47952	0.0177364
EIF4A2	lightyellow	-0.664421	0.000398444
EIF4B	lightyellow	-0.555478	0.00483345
EIF4E3	midnightblue	0.654805	0.000516407
EIF4G3	midnightblue	0.610505	0.00153311
EIF5A	midnightblue	-0.483733	0.0166228
ELF2	midnightblue	0.410588	0.0462658
ELK1	lightyellow	-0.2795	0.185931
ELL	midnightblue	0.5406	0.00638354
ELP3	lightyellow	-0.746179	2.8333e-05
EMD	lightyellow	-0.499568	0.0129356
EMG1	lightyellow	-0.633276	0.000894621
EML2	lightyellow	-0.627081	0.0010401
EML3	lightyellow	-0.609807	0.00155765
EML4	lightyellow	-0.315146	0.133614
EMP3	lightyellow	-0.530751	0.0076227
ENDOG	lightyellow	-0.481154	0.0172975
ENO1	lightyellow	-0.408131	0.0477183
ENO2	lightyellow	-0.345371	0.0983396
ENO3	lightyellow	-0.394653	0.0563294
ENPP4	lightyellow	-0.701591	0.000133334
ENTH	lightyellow	-0.402851	0.05096
ENTPD1	midnightblue	0.529929	0.00773468
ENTPD4	midnightblue	0.376883	0.0694639
EOMES	lightyellow	-0.665672	0.00038496
EP300	midnightblue	0.692686	0.000175831
EP400	lightyellow	-0.612851	0.00145306
EPHA1	lightyellow	-0.0740733	0.730858
EPHA4	lightyellow	-0.702133	0.000131067
EPHB1	lightyellow	0.679892	0.000257399
EPHX2	lightyellow	-0.502129	0.012408
EPRS	lightyellow	-0.714769	8.69125e-05
EPS15	midnightblue	0.158838	0.458492
EPS15L1	midnightblue	0.517876	0.0095388
ERCC2	lightyellow	-0.299762	0.154706
ERF	lightyellow	0.325015	0.121223
ERGIC1	midnightblue	0.509269	0.0110297
ERGIC3	lightyellow	-0.602835	0.0018216
ERH	midnightblue	-0.69395	0.000169158
ERO1L	midnightblue	0.398759	0.0535876
ESD	lightyellow	-0.618292	0.00128108
ETFA	midnightblue	-0.456508	0.0249384
ETS1	lightyellow	-0.670179	0.000339634
ETS2	midnightblue	0.582551	0.00281684
ETV6	lightyellow	0.538033	0.00668906
EVA1	lightyellow	0.511645	0.0106002
EVI2B	midnightblue	0.748749	2.5668e-05
EVI5L	lightyellow	-0.599002	0.00198236
EVL	lightyellow	-0.559603	0.00446467
EXOSC10	lightyellow	-0.75552	1.96765e-05
EXOSC2	lightyellow	-0.650821	0.000573499
EXOSC5	lightyellow	-0.705649	0.000117154
EXOSC6	lightyellow	-0.474472	0.0191495
EXOSC8	lightyellow	-0.840597	2.72886e-07
EXOSC9	midnightblue	-0.647284	0.000628673
EXT1	midnightblue	0.365898	0.0786803
EXTL3	midnightblue	0.617004	0.00132013
F12	midnightblue	0.466848	0.0214563
F25965	midnightblue	0.291382	0.167137
F2R	midnightblue	-0.492451	0.0144996
F2RL1	midnightblue	0.508166	0.011234
F5	midnightblue	0.71719	8.01374e-05
FAIM3	lightyellow	-0.718735	7.6061e-05
FAM100B	midnightblue	0.764088	1.38836e-05
FAM101B	midnightblue	0.656619	0.000492096
FAM113B	lightyellow	-0.553031	0.00506411
FAM11B	midnightblue	0.46464	0.0221647
FAM26B	lightyellow	-0.594191	0.00220112
FAM36A	lightyellow	-0.804038	2.20635e-06
FAM38A	lightyellow	-0.562725	0.00420152
FAM3C	lightyellow	-0.722533	6.68002e-05
FAM44B	lightyellow	-0.510002	0.0108956
FAM49A	midnightblue	0.568926	0.00371742
FAM50A	lightyellow	-0.64447	0.000675788
FAM53C	midnightblue	0.660344	0.000445243
FAM58A	lightyellow	-0.406599	0.0486414
FAM60A	lightyellow	-0.72323	6.52136e-05
FAM62A	lightyellow	-0.534032	0.00718943
FAM76A	lightyellow	-0.397449	0.0544507
FAM82C	midnightblue	-0.502549	0.0123232
FAM8A1	lightyellow	0.696687	0.000155462
FANCE	lightyellow	-0.334183	0.110481
FARS2	lightyellow	-0.650206	0.000582775
FASLG	lightyellow	-0.64916	0.000598868
FASN	midnightblue	-0.617171	0.00131501
FAU	lightyellow	-0.427286	0.0372898
FBL	lightyellow	-0.728155	5.49113e-05
FBN2	midnightblue	0.216128	0.310422
FBXL13	midnightblue	0.589781	0.00241931
FBXL15	lightyellow	-0.481655	0.0171648
FBXL20	midnightblue	0.663193	0.000412073
FBXL5	midnightblue	0.610606	0.00152958
FBXL6	lightyellow	-0.388387	0.060721
FBXO21	lightyellow	-0.741901	3.33107e-05
FBXO31	lightyellow	-0.657652	0.000478689
FBXO33	midnightblue	0.429077	0.0364153
FBXO38	midnightblue	0.626315	0.00105942
FBXO5	lightyellow	-0.367329	0.07743
FBXW4	lightyellow	-0.416523	0.0429
FCER1A	lightyellow	-0.413404	0.044644
FCGRT	midnightblue	0.573948	0.00336073
FCHO1	midnightblue	0.639863	0.000759495
FCN1	midnightblue	0.26581	0.209328
FCRL3	lightyellow	-0.837744	3.27065e-07
FCRL6	lightyellow	-0.545368	0.00584708
FEM1C	midnightblue	0.357638	0.0861974
FER1L3	midnightblue	-0.499336	0.0129844
FES	midnightblue	0.620749	0.00120934
FEZ2	lightyellow	0.349963	0.0936542
FFAR2	lightyellow	0.72307	6.55748e-05
FGD3	midnightblue	0.490254	0.0150125
FGD4	midnightblue	0.547726	0.00559608
FGFR1OP	midnightblue	0.2578	0.223899
FGR	midnightblue	0.522577	0.00879756
FKBP1A	midnightblue	0.594995	0.00216318
FKBP5	midnightblue	0.507857	0.0112919
FKSG44	midnightblue	0.315448	0.133222
FLII	midnightblue	0.673525	0.000309046
FLJ10081	lightyellow	-0.607464	0.00164245
FLJ10357	midnightblue	0.475849	0.0187554
FLJ10379	lightyellow	0.496999	0.0134833
FLJ10404	midnightblue	0.356535	0.0872401
FLJ10847	lightyellow	-0.480477	0.0174783
FLJ10916	midnightblue	0.372658	0.0729059
FLJ10925	midnightblue	0.620705	0.00121058
FLJ10986	midnightblue	0.515253	0.00997429
FLJ11000	lightyellow	0.739675	3.61929e-05
FLJ11200	lightyellow	-0.539707	0.00648854
FLJ11259	midnightblue	0.691283	0.000183504
FLJ11305	lightyellow	-0.687185	0.000207614
FLJ12078	midnightblue	0.238697	0.261319
FLJ12571	midnightblue	0.278551	0.187492
FLJ12788	lightyellow	-0.631786	0.000927904
FLJ13639	midnightblue	0.484781	0.016355
FLJ13910	lightyellow	0.48751	0.0156739
FLJ14001	midnightblue	0.541481	0.00628148
FLJ14107	midnightblue	0.478287	0.0180735
FLJ14166	midnightblue	0.47356	0.0194145
FLJ14213	lightyellow	-0.683111	0.000234276
FLJ14668	lightyellow	-0.674323	0.000302119
FLJ14803	lightyellow	-0.679065	0.000263655
FLJ20160	lightyellow	-0.633753	0.000884183
FLJ20186	midnightblue	0.567716	0.003808
FLJ20232	lightyellow	-0.481646	0.0171671
FLJ20272	lightyellow	-0.799947	2.71337e-06
FLJ20366	midnightblue	-0.34469	0.0990483
FLJ20512	lightyellow	-0.491265	0.0147746
FLJ20643	lightyellow	-0.583436	0.00276535
FLJ20647	midnightblue	-0.748967	2.5453e-05
FLJ20699	lightyellow	-0.417289	0.0424799
FLJ20859	lightyellow	-0.466296	0.0216315
FLJ21438	lightyellow	-0.49313	0.014344
FLJ21749	lightyellow	-0.627728	0.00102401
FLJ21945	lightyellow	-0.499322	0.0129873
FLJ21986	lightyellow	-0.563603	0.00412985
FLJ22471	lightyellow	-0.516069	0.00983712
FLJ22662	midnightblue	0.669447	0.000346667
FLJ25084	midnightblue	0.635463	0.000847633
FLJ25222	midnightblue	0.402787	0.0510003
FLJ25778	midnightblue	0.324579	0.121752
FLJ30655	lightyellow	0.44997	0.0273655
FLJ31413	midnightblue	0.63844	0.000787096
FLJ31951	midnightblue	0.631627	0.000931528
FLJ33641	lightyellow	0.55297	0.00507
FLJ34922	lightyellow	-0.623201	0.00114118
FLJ35119	midnightblue	0.281	0.183481
FLJ37307	lightyellow	0.488929	0.0153289
FLJ37970	midnightblue	0.711537	9.67389e-05
FLJ38451	lightyellow	-0.554879	0.00488913
FLJ38663	lightyellow	-0.702721	0.000128643
FLJ38964	midnightblue	0.70676	0.000113037
FLJ38984	lightyellow	-0.556309	0.00475721
FLJ39575	midnightblue	0.706039	0.000115696
FLJ39639	midnightblue	0.54976	0.00538678
FLJ42957	midnightblue	0.657294	0.000483299
FLJ45244	midnightblue	0.531345	0.0075427
FLJ45445	lightyellow	0.64885	0.000603706
FLOT1	midnightblue	0.632825	0.000904588
FLOT2	midnightblue	0.43873	0.0319779
FLT3LG	midnightblue	-0.564294	0.00407427
FMNL1	lightyellow	0.760217	1.6281e-05
FN3KRP	lightyellow	-0.62182	0.00117917
FNBP1	lightyellow	-0.330615	0.114575
FNBP4	lightyellow	-0.50528	0.0117832
FNDC3B	midnightblue	0.576326	0.00320218
FOSL2	lightyellow	0.646121	0.000647789
FPR1	midnightblue	0.596552	0.00209132
FRAG1	midnightblue	0.194451	0.362564
FRAP1	lightyellow	-0.574802	0.00330301
FRAT1	midnightblue	0.596048	0.00211435
FRAT2	midnightblue	0.618011	0.00128952
FSCN1	lightyellow	0.451761	0.0266827
FUBP3	lightyellow	-0.69972	0.000141426
FUCA1	midnightblue	-0.156207	0.466066
FUK	lightyellow	-0.510311	0.0108396
FURIN	lightyellow	0.75505	2.00478e-05
FUT7	midnightblue	0.642682	0.000707279
FXYD5	lightyellow	-0.593688	0.00222512
FYCO1	lightyellow	-0.775859	8.39373e-06
G3BP	lightyellow	-0.776757	8.0676e-06
G6PC3	lightyellow	-0.472319	0.0197797
G6PD	midnightblue	0.809253	1.68318e-06
GAA	midnightblue	0.501403	0.0125558
GAB2	midnightblue	0.665748	0.000384158
GABARAPL1	lightyellow	0.407179	0.0482907
GABARAPL2	lightyellow	0.573718	0.00337636
GADD45A	lightyellow	0.598794	0.00199142
GADD45B	midnightblue	0.483857	0.0165911
GALNAC4S-6ST	midnightblue	0.655554	0.000506253
GALNACT-2	midnightblue	0.497148	0.0134511
GALNT3	lightyellow	0.222468	0.296091
GALNT4	midnightblue	0.530657	0.00763546
GARS	midnightblue	-0.459414	0.0239171
GATA3	lightyellow	-0.478415	0.0180382
GATAD2A	midnightblue	0.716004	8.3397e-05
GATAD2B	lightyellow	0.470126	0.0204385
GATS	midnightblue	0.573258	0.00340794
GBA	midnightblue	0.546373	0.00573893
GCC1	lightyellow	0.36709	0.0776377
GCDH	lightyellow	-0.814427	1.27635e-06
GCN5L2	lightyellow	-0.672137	0.000321435
GDPD3	midnightblue	0.692513	0.000176761
GEMIN4	lightyellow	-0.552676	0.00509839
GEMIN6	lightyellow	-0.412731	0.0450278
GFI1	lightyellow	-0.420196	0.0409155
GGA2	lightyellow	-0.677684	0.000274389
GIMAP4	lightyellow	-0.173159	0.418426
GIMAP5	lightyellow	-0.546697	0.00570443
GIMAP6	lightyellow	-0.519708	0.00924406
GIMAP7	lightyellow	-0.668626	0.000354703
GK	midnightblue	0.616334	0.00134086
GLG1	lightyellow	-0.620206	0.00122488
GLIPR1	midnightblue	0.305126	0.147101
GLO1	lightyellow	-0.636432	0.000827494
GLS	lightyellow	-0.351736	0.0918902
GLT1D1	lightyellow	0.68414	0.000227275
GLTSCR2	lightyellow	-0.709398	0.000103761
GLUD1	lightyellow	-0.563027	0.00417678
GMIP	midnightblue	0.642175	0.000716435
GNA11	lightyellow	-0.37504	0.07095
GNAI2	midnightblue	0.536874	0.0068309
GNB2	midnightblue	0.689386	0.000194342
GNE	lightyellow	-0.695191	0.000162824
GNG10	midnightblue	0.401562	0.0517763
GNG5	midnightblue	0.537764	0.00672171
GNGT2	midnightblue	-0.669849	0.000342786
GNL2	lightyellow	-0.765328	1.31844e-05
GNLY	lightyellow	-0.529742	0.00776026
GNPDA1	lightyellow	-0.40714	0.048314
GNPDA2	lightyellow	-0.562225	0.00424272
GNPTAB	lightyellow	-0.567343	0.00383626
GNRH1	lightyellow	-0.325545	0.120582
GOLGA3	midnightblue	-0.441151	0.0309355
GORASP2	lightyellow	-0.522615	0.00879187
GOT1	lightyellow	-0.550625	0.00529984
GOT2	lightyellow	-0.423055	0.0394213
GPBAR1	lightyellow	-0.455274	0.0253828
GPD1L	lightyellow	-0.537136	0.0067986
GPI	midnightblue	-0.580537	0.00293695
GPR114	lightyellow	-0.500988	0.0126408
GPR141	midnightblue	0.42504	0.0384094
GPR171	lightyellow	-0.543703	0.00602995
GPR172A	lightyellow	-0.551888	0.00517496
GPR177	lightyellow	0.497376	0.0134018
GPR18	lightyellow	-0.712681	9.31547e-05
GPR27	lightyellow	0.35289	0.0907551
GPR30	midnightblue	0.434348	0.0339353
GPR68	lightyellow	-0.529054	0.00785528
GPR84	midnightblue	0.37422	0.0716186
GPR97	midnightblue	0.617979	0.00129048
GPSM2	lightyellow	0.624653	0.00110242
GPSM3	midnightblue	0.565564	0.0039737
GPSN2	lightyellow	-0.558583	0.0045536
GPX3	lightyellow	0.378701	0.0680222
GPX4	midnightblue	-0.564358	0.0040691
GPX7	lightyellow	-0.665694	0.000384733
GRAMD1A	midnightblue	0.490979	0.0148415
GRB2	midnightblue	0.56159	0.00429564
GRK6	midnightblue	0.521094	0.00902598
GRPEL2	lightyellow	-0.51149	0.0106277
GRSF1	lightyellow	-0.613789	0.00142209
GRWD1	lightyellow	-0.584704	0.00269303
GSDML	lightyellow	-0.382702	0.0649285
GSK3B	midnightblue	0.547486	0.00562117
GSPT2	lightyellow	-0.733206	4.58558e-05
GSTK1	lightyellow	-0.564115	0.00408858
GSTM2	lightyellow	-0.13811	0.519852
GSTM3	lightyellow	-0.477401	0.0183188
GSTO1	midnightblue	-0.439878	0.0314804
GSTP1	lightyellow	-0.607996	0.00162286
GTF2E2	lightyellow	-0.37138	0.0739722
GTF2H4	lightyellow	-0.521195	0.00901027
GTF3C1	lightyellow	-0.318501	0.129303
GTF3C2	lightyellow	-0.550998	0.00526271
GTPBP4	midnightblue	-0.762309	1.49437e-05
GTPBP6	lightyellow	-0.456114	0.0250797
GUSB	lightyellow	-0.311487	0.138432
GZMA	lightyellow	-0.679149	0.000263011
GZMB	lightyellow	-0.48007	0.0175876
GZMH	lightyellow	-0.582994	0.00279096
GZMK	midnightblue	-0.788787	4.66107e-06
GZMM	lightyellow	-0.640929	0.000739374
H1FX	lightyellow	-0.295374	0.161131
H2AFY2	lightyellow	-0.498268	0.0132105
H2AFZ	midnightblue	0.400192	0.0526559
HADH2	lightyellow	-0.526899	0.00815892
HADHSC	lightyellow	-0.572888	0.00343348
HAL	lightyellow	0.426536	0.0376608
HAPLN3	lightyellow	-0.247922	0.242776
HAX1	lightyellow	-0.632262	0.000917153
HBLD1	lightyellow	-0.49163	0.0146895
HBP1	midnightblue	0.523906	0.00859693
HCG27	midnightblue	0.673488	0.000309368
HCK	midnightblue	0.53761	0.00674058
HCLS1	midnightblue	0.562809	0.00419457
HDAC1	lightyellow	-0.488438	0.0154475
HDC	lightyellow	-0.0877517	0.68347
HDDC2	lightyellow	-0.740636	3.49236e-05
HDDC3	lightyellow	-0.519805	0.00922865
HDHD3	lightyellow	-0.511705	0.0105894
HEATR1	lightyellow	-0.414701	0.0439122
HECW2	midnightblue	0.497764	0.0133183
HEG1	lightyellow	-0.504605	0.0119149
HEM1	lightyellow	-0.436363	0.0330239
HERC3	lightyellow	0.573533	0.00338902
HES6	midnightblue	-0.375168	0.0708458
HEY1	midnightblue	0.564277	0.00407562
HIATL1	midnightblue	0.436415	0.0330004
HIBADH	lightyellow	-0.544485	0.00594349
HIC2	lightyellow	-0.458817	0.0241242
HIGD2A	lightyellow	-0.715	8.62462e-05
HINT1	lightyellow	-0.590025	0.00240678
HINT2	lightyellow	-0.564381	0.00406727
HIP1	lightyellow	0.507777	0.0113068
HIRIP3	lightyellow	-0.542827	0.0061281
HIST1H1C	lightyellow	0.519296	0.00930957
HIST1H2BD	midnightblue	0.67881	0.000265608
HIST1H2BK	lightyellow	0.532525	0.00738587
HIST1H4C	lightyellow	-0.298462	0.156591
HIST1H4H	lightyellow	0.627523	0.00102907
HIST2H2AA	lightyellow	0.453081	0.0261882
HIST2H2AC	midnightblue	0.704832	0.000120268
HIST2H2BE	lightyellow	0.756033	1.92775e-05
HIVEP1	midnightblue	0.583967	0.0027349
HK2	lightyellow	0.714644	8.72764e-05
HK3	midnightblue	0.709273	0.000104185
HKR3	midnightblue	0.509069	0.0110665
HLA-DMA	lightyellow	-0.598789	0.00199166
HLA-DMB	lightyellow	-0.685447	0.000218642
HLA-DOA	lightyellow	-0.735455	4.22672e-05
HLA-DOB	lightyellow	-0.648844	0.000603792
HLA-DPA1	lightyellow	-0.717777	7.85678e-05
HLA-DPB1	lightyellow	-0.718392	7.69503e-05
HLA-DQA1	lightyellow	-0.684986	0.000221657
HLA-DQB1	lightyellow	-0.364107	0.0802657
HLA-DRA	lightyellow	-0.65609	0.000499082
HLA-DRB4	midnightblue	-0.585414	0.00265327
HLA-E	midnightblue	0.336705	0.107652
HLA-F	lightyellow	-0.216197	0.310263
HLX1	midnightblue	0.62337	0.00113662
HMFN0839	midnightblue	0.651158	0.000568471
HMGB2	midnightblue	0.582077	0.00284473
HMGCR	midnightblue	0.614063	0.00141315
HMGCS1	lightyellow	-0.42703	0.0374157
HMHA1	lightyellow	-0.150556	0.482545
HNRPA0	lightyellow	-0.593265	0.00224547
HNRPA3	lightyellow	-0.766114	1.27579e-05
HNRPAB	lightyellow	-0.46338	0.0225773
HNRPC	lightyellow	-0.37617	0.070036
HNRPD	lightyellow	-0.687659	0.000204691
HNRPDL	lightyellow	-0.667857	0.000362368
HNRPH1	midnightblue	-0.634347	0.000871337
HNRPK	lightyellow	0.215306	0.312312
HNRPR	midnightblue	-0.730721	5.0131e-05
HOMER3	midnightblue	0.392551	0.057774
HOXB2	lightyellow	-0.44412	0.0296946
HP	lightyellow	0.503516	0.0121298
HPCAL4	lightyellow	-0.437125	0.0326843
HPRT1	lightyellow	-0.582778	0.00280359
HPS6	lightyellow	-0.254227	0.23061
HRASLS3	lightyellow	-0.409605	0.0468424
HRB	midnightblue	0.322571	0.124211
HRK	lightyellow	0.418006	0.0420899
HSA9761	lightyellow	-0.652566	0.000547853
HSC20	lightyellow	-0.440321	0.0312897
HSD17B4	midnightblue	-0.374351	0.0715113
HSD17B8	lightyellow	-0.587742	0.00252625
HSH2D	lightyellow	0.661945	0.000426326
HSP90AB1	lightyellow	-0.5927	0.00227295
HSPA1B	midnightblue	0.622537	0.0011593
HSPA1L	midnightblue	0.638526	0.000785404
HSPA5	lightyellow	-0.298214	0.156952
HSPA6	midnightblue	0.713501	9.06579e-05
HSPA8	lightyellow	-0.642615	0.000708481
HSPA9B	lightyellow	-0.632131	0.000920107
HSPBAP1	midnightblue	0.500249	0.0127936
HSPC023	midnightblue	-0.588126	0.00250584
HSPC117	lightyellow	-0.452231	0.0265056
HSPC159	lightyellow	0.376589	0.0696992
HSPC176	lightyellow	-0.472571	0.019705
HSPC196	lightyellow	-0.57491	0.00329582
HSPC268	lightyellow	-0.262328	0.215582
HSPE1	midnightblue	-0.728913	5.34595e-05
HSPH1	lightyellow	-0.572654	0.0034497
HTATIP2	midnightblue	0.669094	0.000350102
IARS2	lightyellow	-0.632044	0.000922059
ICAM2	lightyellow	-0.582738	0.00280588
ICAM3	midnightblue	0.478513	0.0180113
ICOS	lightyellow	-0.252981	0.232984
ICT1	midnightblue	-0.492981	0.014378
ID2	lightyellow	-0.546896	0.00568335
ID3	lightyellow	-0.454251	0.025756
IDH2	midnightblue	-0.491065	0.0148214
IDH3A	lightyellow	-0.526151	0.00826671
IDUA	lightyellow	-0.424408	0.0387297
IER5	lightyellow	-0.317811	0.130182
IFI30	lightyellow	-0.206022	0.334127
IFITM2	midnightblue	0.635209	0.000852981
IFNAR1	midnightblue	0.644115	0.000681926
IFNAR2	midnightblue	0.59507	0.00215966
IFNGR1	midnightblue	0.649574	0.000592452
IFNGR2	midnightblue	0.672697	0.000316381
IFRD2	midnightblue	-0.132945	0.535729
IFT20	midnightblue	0.366784	0.0779042
IGF2R	midnightblue	0.668588	0.000355077
IGSF6	midnightblue	0.484379	0.0164572
IHPK1	lightyellow	0.689723	0.000192375
IL11RA	lightyellow	-0.425186	0.0383362
IL13RA1	midnightblue	0.660698	0.000441004
IL16	midnightblue	0.47488	0.019032
IL17R	midnightblue	0.691899	0.000180097
IL18R1	midnightblue	0.488383	0.015461
IL18RAP	midnightblue	0.249221	0.240237
IL1B	midnightblue	0.556105	0.00477579
IL1R1	lightyellow	0.486213	0.0159945
IL1R2	midnightblue	0.656113	0.00049877
IL1RN	lightyellow	0.713698	9.00663e-05
IL23A	lightyellow	-0.632004	0.000922961
IL27RA	lightyellow	-0.437826	0.0323742
IL2RB	lightyellow	-0.664884	0.000393411
IL32	lightyellow	-0.578797	0.00304419
IL4R	midnightblue	0.252629	0.233655
IL8RA	midnightblue	0.686069	0.00021464
ILF2	lightyellow	-0.646372	0.00064361
ILVBL	lightyellow	-0.548119	0.00555508
IMMP1L	midnightblue	-0.402297	0.0513095
IMP3	lightyellow	-0.661637	0.000429915
IMP4	lightyellow	-0.655997	0.000500319
IMPA2	midnightblue	0.420594	0.0407047
IMPDH1	midnightblue	0.559248	0.00449538
IMPDH2	lightyellow	-0.674311	0.000302223
ING2	midnightblue	0.251984	0.234893
INPP5D	midnightblue	0.408339	0.0475939
IPO11	lightyellow	-0.243803	0.250946
IQSEC1	midnightblue	0.655917	0.000501388
IRAK3	midnightblue	0.553787	0.00499191
IRAK4	midnightblue	0.455583	0.025271
IRF2	midnightblue	0.593023	0.0022572
IRF3	midnightblue	-0.316154	0.132308
IRF8	lightyellow	-0.635369	0.000849616
IRS2	midnightblue	0.565865	0.00395015
ISG20L1	lightyellow	-0.406424	0.0487479
ISG20L2	midnightblue	0.321583	0.125433
ITGA5	midnightblue	0.524119	0.00856521
ITGAM	midnightblue	0.729357	5.2624e-05
ITGB7	lightyellow	-0.5383	0.00665676
ITK	lightyellow	-0.543721	0.00602796
ITPK1	lightyellow	0.646019	0.000649488
ITPR3	lightyellow	-0.654718	0.000517609
IVNS1ABP	midnightblue	0.468983	0.0207887
JARID1A	midnightblue	0.283031	0.180201
JARID1B	midnightblue	0.659159	0.000459707
JARID2	lightyellow	0.787849	4.87094e-06
JMJD1B	midnightblue	0.649523	0.000593233
JMJD1C	lightyellow	0.426691	0.037584
JMJD2B	midnightblue	0.593529	0.00223277
JOSD3	lightyellow	0.227422	0.285186
JTV1	lightyellow	-0.59009	0.00240343
JUP	lightyellow	-0.318504	0.1293
KARS	midnightblue	-0.509416	0.0110027
KATNB1	midnightblue	0.52589	0.00830444
KBTBD11	lightyellow	0.614379	0.00140289
KBTBD2	midnightblue	0.553294	0.00503892
KCND1	lightyellow	0.399508	0.0530992
KCNJ15	lightyellow	0.626579	0.00105273
KCNJ2	midnightblue	0.567512	0.00382348
KCTD17	lightyellow	-0.530847	0.00760973
KHSRP	lightyellow	-0.336542	0.107834
KIAA0020	lightyellow	-0.580803	0.00292087
KIAA0040	midnightblue	0.68641	0.000212469
KIAA0143	lightyellow	-0.258844	0.221963
KIAA0152	lightyellow	-0.477013	0.0184271
KIAA0157	lightyellow	-0.555532	0.00482851
KIAA0179	lightyellow	-0.523238	0.00869732
KIAA0194	lightyellow	-0.768416	1.15773e-05
KIAA0195	lightyellow	-0.471937	0.0198932
KIAA0196	lightyellow	-0.357223	0.0865888
KIAA0232	midnightblue	0.570428	0.00360753
KIAA0240	lightyellow	0.186226	0.383607
KIAA0241	midnightblue	0.355225	0.0884923
KIAA0319	midnightblue	0.482021	0.0170682
KIAA0319L	midnightblue	0.549363	0.00542711
KIAA0350	lightyellow	-0.451411	0.0268152
KIAA0367	midnightblue	0.349589	0.0940288
KIAA0376	lightyellow	-0.354037	0.0896385
KIAA0404	midnightblue	0.609068	0.00158398
KIAA0409	lightyellow	-0.582848	0.0027995
KIAA0513	lightyellow	0.737884	3.86707e-05
KIAA0556	midnightblue	0.475725	0.0187907
KIAA0674	midnightblue	0.283329	0.179722
KIAA0683	lightyellow	-0.479794	0.017662
KIAA0746	lightyellow	-0.477349	0.0183333
KIAA0748	lightyellow	-0.378509	0.0681728
KIAA0804	midnightblue	0.728631	5.3995e-05
KIAA0831	midnightblue	-0.625606	0.00107757
KIAA0859	lightyellow	-0.184592	0.387866
KIAA0913	midnightblue	0.679419	0.000260958
KIAA0922	midnightblue	0.311716	0.138127
KIAA0963	midnightblue	0.644276	0.000679141
KIAA0999	midnightblue	0.230463	0.278617
KIAA1018	lightyellow	-0.45031	0.0272348
KIAA1191	lightyellow	-0.411853	0.0455314
KIAA1267	lightyellow	0.550976	0.00526492
KIAA1324	midnightblue	0.6119	0.00148508
KIAA1394	lightyellow	-0.597053	0.00206865
KIAA1423	lightyellow	-0.464706	0.0221434
KIAA1539	lightyellow	0.660589	0.000442308
KIAA1542	lightyellow	-0.514572	0.0100901
KIAA1600	midnightblue	0.518809	0.00938761
KIAA1671	lightyellow	-0.565853	0.00395104
KIAA1706	midnightblue	0.56553	0.00397633
KIAA1754	lightyellow	0.675077	0.000295689
KIAA1815	lightyellow	-0.558457	0.00456469
KIAA1817	lightyellow	-0.64119	0.0007345
KIAA1826	lightyellow	-0.585799	0.00263192
KIAA1862	lightyellow	-0.668737	0.0003536
KIAA1961	midnightblue	0.468917	0.0208092
KIAA2013	midnightblue	0.631712	0.000929591
KIDINS220	midnightblue	0.597666	0.00204117
KIF1B	midnightblue	0.628794	0.000997974
KIF21A	midnightblue	-0.461613	0.0231664
KIF22	lightyellow	-0.469211	0.0207184
KIFAP3	lightyellow	-0.491957	0.0146136
KIR3DL2	midnightblue	-0.525461	0.00836702
KLF12	lightyellow	-0.711497	9.68661e-05
KLF6	midnightblue	0.565953	0.00394328
KLHDC1	lightyellow	-0.672515	0.000318016
KLHDC4	lightyellow	-0.664193	0.000400938
KLHDC5	lightyellow	-0.418622	0.0417571
KLHL21	midnightblue	0.729357	5.26248e-05
KLHL3	lightyellow	-0.461493	0.023207
KLHL8	midnightblue	0.526281	0.00824779
KLRB1	midnightblue	-0.710566	9.98734e-05
KLRC1	lightyellow	-0.772056	9.90705e-06
KLRD1	lightyellow	-0.66076	0.000440259
KLRG1	lightyellow	-0.760893	1.58379e-05
KLRK1	lightyellow	-0.598865	0.00198833
KPNA1	midnightblue	0.455182	0.0254162
KPNA6	midnightblue	-0.474802	0.0190544
KRTCAP2	lightyellow	-0.517942	0.00952793
KSP37	lightyellow	-0.493525	0.0142542
LAG3	lightyellow	-0.582997	0.00279081
LANCL1	lightyellow	-0.733261	4.57662e-05
LAPTM5	midnightblue	0.574461	0.00332596
LARS	lightyellow	-0.658384	0.000469395
LAS1L	lightyellow	-0.586532	0.00259161
LASP1	midnightblue	0.422828	0.0395382
LASS2	lightyellow	0.458405	0.0242679
LASS5	midnightblue	0.289666	0.169765
LATS2	midnightblue	0.496118	0.0136756
LAX1	lightyellow	-0.660639	0.00044171
LBA1	lightyellow	0.542491	0.00616603
LBR	midnightblue	0.568183	0.00377282
LCK	midnightblue	-0.635747	0.000841688
LCMT1	lightyellow	-0.520939	0.00905027
LCP1	midnightblue	0.530377	0.00767349
LDLRAP1	lightyellow	-0.358406	0.0854768
LDOC1L	lightyellow	-0.6708	0.00033377
LEF1	lightyellow	-0.387786	0.0611553
LENG4	midnightblue	0.714044	8.90362e-05
LEO1	lightyellow	-0.433726	0.034221
LFNG	lightyellow	-0.457225	0.0246833
LGALS1	lightyellow	-0.448089	0.0280977
LGALS2	midnightblue	-0.530109	0.00771005
LGALS3BP	midnightblue	-0.45633	0.0250023
LGTN	lightyellow	-0.311731	0.138107
LIG1	lightyellow	-0.579926	0.00297421
LILRA5	lightyellow	0.425195	0.0383314
LILRB3	midnightblue	0.560335	0.0044017
LIME1	lightyellow	-0.315066	0.133718
LIMK2	midnightblue	0.464076	0.0223488
LIN7A	midnightblue	0.608112	0.00161861
LIPA	midnightblue	-0.580028	0.00296798
LITAF	midnightblue	0.691101	0.000184521
LLGL1	lightyellow	-0.413169	0.0447775
LMNB2	lightyellow	-0.376152	0.0700508
LNK	midnightblue	-0.128097	0.550835
LOC112869	lightyellow	-0.41692	0.042682
LOC113179	lightyellow	-0.394028	0.0567558
LOC113386	lightyellow	-0.0978596	0.649171
LOC124446	lightyellow	-0.110716	0.606534
LOC125893	lightyellow	-0.391698	0.0583689
LOC126208	midnightblue	0.560009	0.00442969
LOC127295	lightyellow	-0.778386	7.50492e-06
LOC129285	midnightblue	0.546319	0.00574476
LOC129531	midnightblue	-0.491728	0.0146667
LOC133957	lightyellow	-0.339112	0.105003
LOC145853	lightyellow	-0.4624	0.0229025
LOC149224	lightyellow	-0.787801	4.88181e-06
LOC152195	midnightblue	0.610271	0.00154128
LOC152485	lightyellow	-0.743247	3.16673e-05
LOC153222	midnightblue	0.480368	0.0175074
LOC197135	lightyellow	-0.478405	0.0180409
LOC201175	midnightblue	0.573368	0.00340035
LOC203547	lightyellow	-0.734073	4.44428e-05
LOC205251	lightyellow	-0.584147	0.0027246
LOC221442	midnightblue	0.604756	0.00174535
LOC255783	midnightblue	0.574129	0.00334839
LOC255809	midnightblue	0.673072	0.000313041
LOC283219	midnightblue	0.55884	0.00453099
LOC283412	lightyellow	-0.6336	0.000887522
LOC283547	midnightblue	0.350211	0.0934059
LOC284023	lightyellow	-0.518088	0.00950427
LOC284393	lightyellow	-0.707119	0.000111734
LOC284757	midnightblue	0.585232	0.00266343
LOC285513	lightyellow	-0.284053	0.178564
LOC285900	lightyellow	-0.754316	2.06412e-05
LOC285908	midnightblue	0.368235	0.076646
LOC286208	lightyellow	-0.441932	0.0306053
LOC338799	lightyellow	-0.458793	0.0241324
LOC339123	lightyellow	-0.668785	0.000353131
LOC340527	midnightblue	0.579431	0.00300475
LOC341457	lightyellow	-0.628329	0.00100926
LOC347544	lightyellow	-0.718063	7.78103e-05
LOC349236	midnightblue	0.796754	3.17833e-06
LOC387841	lightyellow	-0.672706	0.0003163
LOC387867	lightyellow	-0.644722	0.00067144
LOC387882	midnightblue	-0.454267	0.0257502
LOC388275	midnightblue	-0.610824	0.001522
LOC388312	lightyellow	0.531186	0.0075641
LOC388474	lightyellow	-0.443651	0.029888
LOC388564	lightyellow	-0.497481	0.0133791
LOC388572	midnightblue	0.55877	0.00453712
LOC388720	lightyellow	-0.490267	0.0150093
LOC388969	lightyellow	0.522687	0.00878089
LOC389289	lightyellow	-0.522338	0.00883405
LOC389541	midnightblue	0.654908	0.000515002
LOC389641	lightyellow	-0.388141	0.0608981
LOC389674	midnightblue	-0.70482	0.000120312
LOC391257	midnightblue	0.546323	0.00574434
LOC391745	lightyellow	0.583116	0.00278387
LOC400027	lightyellow	-0.559815	0.00444631
LOC400924	midnightblue	0.625254	0.00108669
LOC400948	midnightblue	-0.251884	0.235083
LOC401019	lightyellow	-0.426892	0.0374844
LOC401115	lightyellow	-0.248	0.242624
LOC402176	midnightblue	0.573266	0.00340739
LOC440055	midnightblue	-0.205467	0.33546
LOC440348	midnightblue	-0.61624	0.00134377
LOC440503	midnightblue	0.402915	0.0509196
LOC440589	lightyellow	-0.645601	0.00065649
LOC440733	lightyellow	-0.709478	0.00010349
LOC440737	lightyellow	-0.823442	7.71793e-07
LOC441034	lightyellow	-0.625555	0.00107889
LOC441114	lightyellow	-0.578943	0.00303507
LOC441124	midnightblue	0.630673	0.00095346
LOC441155	midnightblue	0.533768	0.00722354
LOC441191	lightyellow	-0.511096	0.0106982
LOC441193	midnightblue	0.61427	0.00140641
LOC441246	lightyellow	-0.800008	2.70506e-06
LOC441268	midnightblue	0.535528	0.00699879
LOC441876	lightyellow	-0.782788	6.15405e-06
LOC442578	lightyellow	-0.731241	4.9209e-05
LOC57149	lightyellow	0.612825	0.00145395
LOC58486	lightyellow	-0.265828	0.209296
LOC641710	midnightblue	0.504898	0.0118576
LOC641814	lightyellow	-0.683533	0.000231378
LOC641825	midnightblue	0.197868	0.354024
LOC641996	lightyellow	0.492793	0.014421
LOC641997	lightyellow	0.456316	0.0250072
LOC642035	lightyellow	0.104093	0.628353
LOC642083	midnightblue	-0.655651	0.00050494
LOC642090	lightyellow	-0.523576	0.00864647
LOC642161	lightyellow	-0.746608	2.78719e-05
LOC642196	lightyellow	-0.56213	0.00425061
LOC642209	lightyellow	-0.620924	0.00120435
LOC642342	midnightblue	0.338396	0.105786
LOC642373	midnightblue	0.374342	0.0715184
LOC642489	midnightblue	0.606416	0.00168163
LOC642678	midnightblue	0.31879	0.128937
LOC642755	lightyellow	-0.509848	0.0109237
LOC642780	lightyellow	0.581156	0.00289956
LOC642788	lightyellow	0.452749	0.0263119
LOC642892	lightyellow	-0.734257	4.41477e-05
LOC643057	lightyellow	-0.597227	0.00206082
LOC643313	midnightblue	0.637154	0.000812769
LOC643423	midnightblue	0.218584	0.304821
LOC643433	lightyellow	-0.717776	7.85685e-05
LOC643509	midnightblue	0.347234	0.0964175
LOC643591	lightyellow	-0.671461	0.000327618
LOC644037	lightyellow	-0.761194	1.56436e-05
LOC644113	midnightblue	0.104502	0.626998
LOC644128	lightyellow	-0.684067	0.000227766
LOC644511	lightyellow	-0.741947	3.32527e-05
LOC644850	lightyellow	-0.68915	0.000195728
LOC644863	midnightblue	-0.541408	0.00628988
LOC645058	midnightblue	0.4906	0.0149307
LOC645161	midnightblue	-0.606513	0.00167798
LOC645296	lightyellow	-0.561769	0.00428062
LOC645649	midnightblue	0.504528	0.0119301
LOC645671	lightyellow	0.476484	0.0185756
LOC645899	lightyellow	-0.595945	0.00211908
LOC646195	lightyellow	-0.57512	0.00328175
LOC646200	lightyellow	-0.617975	0.00129059
LOC646276	lightyellow	-0.583412	0.00276675
LOC646424	midnightblue	0.359301	0.0846424
LOC646434	lightyellow	0.503239	0.012185
LOC646463	lightyellow	0.334041	0.110642
LOC646630	midnightblue	-0.605865	0.00170255
LOC647000	lightyellow	-0.347044	0.0966128
LOC647048	lightyellow	-0.757954	1.78462e-05
LOC647512	lightyellow	-0.472218	0.0198096
LOC647572	lightyellow	-0.723575	6.44414e-05
LOC648024	lightyellow	-0.557484	0.00465099
LOC648249	lightyellow	-0.623398	0.00113586
LOC648470	lightyellow	-0.779321	7.19771e-06
LOC648605	midnightblue	0.401399	0.0518805
LOC648868	midnightblue	-0.35384	0.0898295
LOC648998	lightyellow	0.66028	0.000446013
LOC649032	lightyellow	-0.742969	3.20008e-05
LOC649049	lightyellow	-0.727126	5.69365e-05
LOC649150	lightyellow	-0.680132	0.000255606
LOC649154	midnightblue	0.425061	0.038399
LOC649377	midnightblue	0.70259	0.000129181
LOC649447	lightyellow	-0.688196	0.000201424
LOC649564	lightyellow	-0.54802	0.00556539
LOC649821	lightyellow	-0.701895	0.000132058
LOC649977	lightyellow	0.243459	0.251637
LOC650276	midnightblue	-0.738053	3.84305e-05
LOC650518	midnightblue	-0.390255	0.0593848
LOC650761	midnightblue	-0.772351	9.78173e-06
LOC650795	lightyellow	-0.446003	0.0289284
LOC650799	lightyellow	-0.411725	0.0456058
LOC650901	lightyellow	-0.542615	0.00615208
LOC650954	midnightblue	-0.546	0.00577892
LOC650967	lightyellow	0.403136	0.0507808
LOC650982	lightyellow	-0.638508	0.000785758
LOC651106	lightyellow	0.326552	0.119371
LOC651143	lightyellow	0.488329	0.0154739
LOC651309	midnightblue	0.489995	0.015074
LOC651612	midnightblue	0.508832	0.0111103
LOC651738	midnightblue	0.570206	0.00362357
LOC652025	lightyellow	-0.371232	0.0740956
LOC652500	lightyellow	-0.784593	5.66547e-06
LOC652578	lightyellow	0.562949	0.00418313
LOC652595	midnightblue	-0.672098	0.000321788
LOC652624	lightyellow	-0.677125	0.000278838
LOC652685	lightyellow	-0.524274	0.00854204
LOC652726	lightyellow	-0.570461	0.00360513
LOC652878	midnightblue	0.584808	0.00268718
LOC653117	midnightblue	0.29623	0.159863
LOC653157	midnightblue	0.566996	0.00386279
LOC653158	midnightblue	0.366079	0.078521
LOC653232	lightyellow	-0.638454	0.000786803
LOC653383	lightyellow	-0.626009	0.00106723
LOC653542	lightyellow	-0.0352866	0.869975
LOC653566	lightyellow	-0.410204	0.0464906
LOC653610	midnightblue	0.63625	0.000831251
LOC653761	lightyellow	-0.416115	0.0431254
LOC653890	midnightblue	-0.64949	0.000593749
LOC653942	lightyellow	-0.434678	0.0337849
LOC653971	midnightblue	-0.363481	0.0808262
LOC654052	midnightblue	0.472584	0.0197011
LOC654103	lightyellow	0.683158	0.00023395
LOC654191	lightyellow	-0.474122	0.0192509
LOC88523	midnightblue	0.769748	1.09395e-05
LOC90355	midnightblue	0.329014	0.116447
LOC90639	lightyellow	-0.311896	0.137887
LOC91689	lightyellow	-0.589292	0.00244461
LOC93622	midnightblue	-0.609239	0.00157785
LONRF1	lightyellow	0.316454	0.131921
LPIN1	lightyellow	-0.701452	0.000133922
LPIN2	midnightblue	0.472492	0.0197284
LPP	midnightblue	0.376041	0.07014
LPPR2	midnightblue	0.729246	5.28321e-05
LPXN	lightyellow	-0.720681	7.11839e-05
LRCH4	midnightblue	0.593936	0.00221323
LRG1	midnightblue	0.636868	0.000818584
LRIG1	lightyellow	-0.509604	0.0109683
LRMP	midnightblue	0.482405	0.0169674
LRP10	midnightblue	0.595398	0.00214439
LRRC14	lightyellow	-0.603428	0.00179779
LRRC25	midnightblue	0.63375	0.00088426
LRRC41	lightyellow	-0.547583	0.00561106
LRRC42	midnightblue	0.303076	0.149975
LRRC6	lightyellow	0.497251	0.0134287
LRRC8C	lightyellow	-0.232995	0.273223
LRRC8D	lightyellow	-0.190614	0.372295
LRRFIP1	lightyellow	0.475136	0.0189587
LSG1	lightyellow	-0.381913	0.0655302
LSM2	lightyellow	-0.5721	0.00348847
LSM3	lightyellow	-0.33656	0.107813
LSM4	lightyellow	-0.566005	0.00393923
LSM5	lightyellow	-0.761839	1.52357e-05
LSM7	lightyellow	-0.732533	4.69807e-05
LTA4H	lightyellow	-0.457965	0.024422
LTB	midnightblue	-0.416067	0.0431519
LTB4R	midnightblue	0.662894	0.000415441
LTBP4	lightyellow	-0.50873	0.0111293
LTBR	midnightblue	0.520479	0.0091222
LTV1	lightyellow	-0.620178	0.0012257
LY86	lightyellow	-0.462745	0.0227877
LY9	lightyellow	-0.603978	0.0017759
LY96	lightyellow	0.487791	0.015605
LYAR	lightyellow	-0.666703	0.000374153
LYN	midnightblue	0.56252	0.00421832
LYPD2	lightyellow	-0.502344	0.0123646
LZTR1	lightyellow	-0.543235	0.00608228
MAD1L1	lightyellow	-0.391608	0.0584319
MAEA	midnightblue	0.552954	0.00507153
MAGED1	lightyellow	-0.672535	0.000317835
MAGOH	lightyellow	-0.549233	0.00544044
MAK	midnightblue	0.396879	0.0548296
MAL	midnightblue	-0.184484	0.388151
MAN1B1	lightyellow	-0.579256	0.00301559
MAN1C1	lightyellow	-0.175501	0.412061
MAN2A1	midnightblue	-0.582411	0.00282503
MAN2A2	midnightblue	0.624319	0.00111122
MANBA	midnightblue	0.612975	0.00144895
MANSC1	midnightblue	0.663657	0.000406877
MAOA	midnightblue	0.364038	0.0803282
MAP2K1	midnightblue	0.0570736	0.791093
MAP2K4	midnightblue	0.69156	0.000181964
MAP3K11	midnightblue	0.671852	0.000324024
MAP3K3	midnightblue	0.635301	0.000851026
MAP4K1	lightyellow	-0.699754	0.000141276
MAP4K4	midnightblue	0.650921	0.000571995
MAP4K5	midnightblue	-0.476945	0.0184462
MAPK1	midnightblue	0.518621	0.00941789
MAPK13	midnightblue	0.541897	0.00623377
MAPK14	midnightblue	0.526549	0.00820924
MAPK3	midnightblue	0.617423	0.00130733
MAPK6	lightyellow	-0.482589	0.0169196
MAPK9	midnightblue	-0.442478	0.0303758
MAPRE2	lightyellow	-0.523571	0.00864722
MAPRE3	midnightblue	0.42929	0.0363121
MARCKS	midnightblue	0.37214	0.0733363
MASA	midnightblue	-0.758649	1.7352e-05
MAST3	midnightblue	0.644345	0.000677935
MAT2A	lightyellow	-0.487726	0.015621
MBD6	midnightblue	0.622045	0.00117291
MBP	midnightblue	0.351658	0.0919676
MBTPS1	midnightblue	-0.465697	0.0218233
MCCC1	midnightblue	-0.616776	0.00132715
MCEE	lightyellow	-0.553216	0.00504639
MCEMP1	midnightblue	0.543901	0.00600795
MCL1	lightyellow	0.479749	0.0176742
MCM3	midnightblue	-0.500486	0.0127445
MCM5	lightyellow	-0.342423	0.101438
MCOLN2	lightyellow	-0.55378	0.00499258
MCTP2	lightyellow	0.542036	0.00621789
MDC1	lightyellow	-0.794355	3.57298e-06
MDH1	lightyellow	-0.63012	0.000966378
MDH2	lightyellow	-0.541226	0.00631083
MDS028	lightyellow	-0.794447	3.55701e-06
MDS032	lightyellow	-0.556263	0.0047614
MED12	midnightblue	0.748928	2.54915e-05
MED19	lightyellow	-0.427393	0.0372372
MED25	lightyellow	0.50902	0.0110755
MEF2D	lightyellow	-0.456298	0.0250137
METAP1	lightyellow	-0.627416	0.00103173
METAP2	lightyellow	-0.655159	0.000511586
METTL3	lightyellow	-0.768704	1.14367e-05
METTL5	midnightblue	-0.690254	0.000189315
MFGE8	lightyellow	-0.495494	0.0138129
MFN2	lightyellow	0.462448	0.0228864
MFNG	lightyellow	-0.474096	0.0192586
MFSD3	lightyellow	-0.42299	0.039455
MGAM	midnightblue	0.627171	0.00103784
MGC10471	lightyellow	-0.538908	0.00658361
MGC10992	lightyellow	-0.69574	0.000160087
MGC13114	lightyellow	-0.733561	4.52725e-05
MGC14376	midnightblue	0.210353	0.323839
MGC15763	lightyellow	-0.534448	0.00713595
MGC15912	lightyellow	-0.511217	0.0106765
MGC16028	lightyellow	-0.510822	0.0107474
MGC17330	lightyellow	-0.451941	0.0266148
MGC18216	midnightblue	0.539583	0.00650318
MGC22793	lightyellow	-0.366364	0.078271
MGC23280	midnightblue	0.458749	0.0241478
MGC2463	lightyellow	-0.808452	1.75562e-06
MGC26885	lightyellow	0.354716	0.0889817
MGC2803	lightyellow	-0.564619	0.00404832
MGC3020	lightyellow	-0.533936	0.00720186
MGC3123	midnightblue	0.599056	0.00198001
MGC39518	midnightblue	0.515643	0.00990847
MGC4562	lightyellow	-0.539758	0.00648247
MGC45871	midnightblue	0.490015	0.0150691
MGC52000	midnightblue	0.497308	0.0134165
MGC52282	lightyellow	-0.510598	0.0107876
MGC7036	lightyellow	0.531106	0.00757487
MGC72104	lightyellow	-0.466043	0.0217123
MGRN1	midnightblue	0.65322	0.000538509
MGST3	midnightblue	-0.577156	0.00314835
MICAL1	midnightblue	0.548439	0.0055219
MID1IP1	midnightblue	0.67672	0.000282104
MIDN	midnightblue	0.543808	0.00601834
MIER1	midnightblue	0.633725	0.000884803
MIF	lightyellow	-0.740586	3.49882e-05
MIR16	lightyellow	0.6304	0.000959822
MKI67IP	lightyellow	-0.68349	0.000231674
MKL1	midnightblue	0.700519	0.000137923
MKNK1	midnightblue	0.570732	0.0035856
MKNK2	midnightblue	0.663433	0.000409378
MLF2	midnightblue	0.625766	0.00107345
MLH1	lightyellow	-0.575116	0.00328206
MLKL	lightyellow	0.557584	0.00464214
MLL4	midnightblue	0.415068	0.0437071
MLLT11	lightyellow	-0.626312	0.0010595
MLLT6	lightyellow	-0.617327	0.00131023
MMD	midnightblue	-0.268335	0.20487
MMP25	midnightblue	0.591534	0.00233049
MMP9	midnightblue	0.721294	6.97076e-05
MMS19L	lightyellow	-0.730165	5.11348e-05
MNAT1	midnightblue	-0.757171	1.84178e-05
MOBKL2A	midnightblue	0.570742	0.00358493
MON1B	midnightblue	0.645038	0.000666031
MORC2	lightyellow	-0.430598	0.0356853
MORC4	lightyellow	-0.712504	9.36993e-05
MOSC1	midnightblue	0.547915	0.0055763
MOSPD2	midnightblue	0.716576	8.18117e-05
MPDU1	midnightblue	-0.574248	0.00334037
MPHOSPH1	lightyellow	-0.599596	0.00195668
MPHOSPH10	lightyellow	-0.704322	0.000122246
MPHOSPH6	midnightblue	-0.442017	0.0305695
MPPE1	midnightblue	0.645165	0.000663864
MPZ	midnightblue	0.259636	0.220502
MPZL1	midnightblue	0.556695	0.00472206
MRPL1	lightyellow	-0.581291	0.00289146
MRPL11	lightyellow	-0.594111	0.00220493
MRPL12	lightyellow	-0.476991	0.0184335
MRPL15	lightyellow	-0.702974	0.000127614
MRPL16	midnightblue	-0.163055	0.446491
MRPL17	lightyellow	-0.550437	0.00531869
MRPL18	midnightblue	-0.499654	0.0129176
MRPL20	lightyellow	-0.490079	0.015054
MRPL22	lightyellow	-0.514838	0.0100447
MRPL23	lightyellow	-0.461798	0.0231043
MRPL24	lightyellow	-0.64182	0.000722901
MRPL28	midnightblue	0.243975	0.250601
MRPL3	lightyellow	-0.621942	0.00117574
MRPL33	lightyellow	-0.416537	0.0428926
MRPL34	lightyellow	-0.660548	0.000442793
MRPL36	lightyellow	-0.480032	0.0175979
MRPL37	lightyellow	-0.358106	0.0857572
MRPL38	lightyellow	-0.672063	0.000322108
MRPL41	lightyellow	-0.682664	0.000237373
MRPL45	lightyellow	-0.658837	0.000463704
MRPL46	lightyellow	-0.59977	0.00194921
MRPL48	lightyellow	-0.667875	0.00036219
MRPL54	lightyellow	-0.598679	0.00199645
MRPL9	lightyellow	-0.784583	5.66811e-06
MRPS11	lightyellow	-0.199385	0.35027
MRPS15	lightyellow	-0.392648	0.0577067
MRPS16	lightyellow	-0.577106	0.0031516
MRPS17	lightyellow	-0.479782	0.0176653
MRPS18B	midnightblue	-0.484103	0.0165279
MRPS21	lightyellow	-0.762333	1.49289e-05
MRPS22	lightyellow	-0.558082	0.00459779
MRPS24	lightyellow	-0.499917	0.0128626
MRPS26	lightyellow	-0.570809	0.00358011
MRPS27	lightyellow	-0.531928	0.00746491
MRPS31	lightyellow	-0.297192	0.158446
MRPS5	lightyellow	-0.343068	0.100754
MRPS6	lightyellow	-0.478546	0.0180022
MRPS9	lightyellow	-0.624432	0.00110824
MRVI1	midnightblue	0.394562	0.0563912
MS4A2	lightyellow	-0.0768605	0.721117
MS4A7	midnightblue	-0.843161	2.31196e-07
MSL3L1	midnightblue	0.437889	0.0323464
MSN	lightyellow	0.408796	0.0473214
MSRA	lightyellow	0.642357	0.000713137
MSRB2	midnightblue	0.675855	0.000289187
MST1	lightyellow	-0.134812	0.529964
MT1F	lightyellow	-0.529788	0.00775392
MTA1	lightyellow	-0.338933	0.105199
MTA2	lightyellow	-0.511071	0.0107026
MTAP	lightyellow	-0.456577	0.024914
MTCP1	midnightblue	-0.77733	7.86567e-06
MTERFD1	lightyellow	-0.575722	0.00324186
MTF1	midnightblue	0.65484	0.000515932
MTHFS	midnightblue	0.642748	0.000706079
MTIF3	midnightblue	0.0672519	0.754865
MTMR3	lightyellow	0.748624	2.57925e-05
MTMR9	lightyellow	-0.382301	0.0652342
MTR	lightyellow	-0.761562	1.54099e-05
MTSS1	midnightblue	-0.517079	0.00966936
MTX1	midnightblue	0.66024	0.000446499
MTX3	lightyellow	-0.653693	0.000531834
MULK	lightyellow	-0.691846	0.00018039
MUM1	lightyellow	-0.512235	0.0104957
MUTYH	lightyellow	-0.625334	0.00108461
MVP	midnightblue	0.584032	0.0027312
MXD3	midnightblue	0.631813	0.000927298
MXD4	lightyellow	-0.609244	0.00157767
MYBPC3	lightyellow	0.690903	0.000185631
MYBPH	midnightblue	0.435057	0.0336123
MYCBP2	lightyellow	-0.525295	0.00839131
MYD88	midnightblue	0.750564	2.39226e-05
MYH9	midnightblue	0.373551	0.0721674
MYL6	lightyellow	0.757116	1.84583e-05
MYO1F	midnightblue	0.638846	0.00077913
MYO1G	lightyellow	-0.476019	0.018707
MYO9B	midnightblue	0.650585	0.000577038
MYST1	midnightblue	0.552256	0.00513907
MYST3	midnightblue	0.376941	0.069418
Magmas	midnightblue	0.430213	0.0358688
N-PAC	lightyellow	0.492593	0.014467
NAALADL1	lightyellow	-0.523132	0.00871335
NACA	lightyellow	-0.455339	0.0253593
NADK	lightyellow	0.78443	5.70822e-06
NAG8	lightyellow	-0.42313	0.0393827
NAGPA	lightyellow	-0.482496	0.0169436
NALP1	lightyellow	0.516561	0.00975517
NALP12	midnightblue	0.726247	5.87179e-05
NAPSB	lightyellow	-0.546599	0.00571486
NARF	midnightblue	0.613964	0.00141635
NAT10	lightyellow	-0.586315	0.00260349
NAT5	lightyellow	-0.515728	0.00989416
NAT6	lightyellow	-0.204807	0.337048
NBLA10383	lightyellow	-0.459085	0.0240309
NCALD	lightyellow	-0.594716	0.00217628
NCF1	lightyellow	0.582325	0.00283007
NCF4	midnightblue	0.676322	0.000285342
NCL	lightyellow	-0.613782	0.00142231
NCOA4	midnightblue	0.607206	0.00165201
NCOA6	midnightblue	0.347909	0.095729
NDEL1	midnightblue	0.660608	0.00044207
NDFIP2	lightyellow	-0.257845	0.223815
NDST1	midnightblue	0.555169	0.00486207
NDUFA11	lightyellow	-0.565422	0.00398478
NDUFA12	lightyellow	-0.562821	0.00419363
NDUFA13	lightyellow	-0.42913	0.0363895
NDUFA6	midnightblue	-0.676972	0.000280072
NDUFA7	lightyellow	-0.291008	0.167706
NDUFA8	lightyellow	-0.53048	0.00765952
NDUFA9	midnightblue	-0.660743	0.000440463
NDUFB11	lightyellow	-0.567738	0.00380631
NDUFB2	lightyellow	-0.598857	0.00198869
NDUFB3	midnightblue	0.434023	0.0340844
NDUFB5	lightyellow	-0.674094	0.000304091
NDUFB7	lightyellow	-0.477247	0.0183617
NDUFB8	lightyellow	-0.561829	0.00427561
NDUFS3	lightyellow	-0.606819	0.00166645
NDUFS4	lightyellow	-0.612071	0.00147926
NDUFS5	lightyellow	-0.559914	0.00443785
NDUFS6	lightyellow	-0.578687	0.00305106
NDUFS7	midnightblue	-0.518491	0.00943901
NDUFS8	lightyellow	-0.611505	0.00149852
NDUFV1	lightyellow	-0.696347	0.000157109
NECAP2	midnightblue	-0.492777	0.0144247
NEDD9	midnightblue	0.565996	0.00393994
NEK8	lightyellow	-0.325937	0.120109
NELF	midnightblue	-0.614719	0.00139192
NELL2	lightyellow	-0.51048	0.0108091
NFAM1	lightyellow	0.6157	0.00136072
NFKB1	lightyellow	-0.366534	0.0781228
NFKBIA	midnightblue	0.34249	0.101366
NFKBIZ	midnightblue	0.322742	0.123999
NFYC	midnightblue	0.60341	0.00179849
NGRN	midnightblue	-0.520305	0.00914965
NHP2L1	lightyellow	-0.654116	0.000525924
NICN1	lightyellow	-0.416221	0.0430667
NIF3L1	lightyellow	-0.683262	0.000233234
NIFIE14	lightyellow	-0.610716	0.00152575
NINJ1	midnightblue	0.669812	0.00034314
NIP30	midnightblue	0.394359	0.0565297
NKG7	lightyellow	-0.601548	0.00187429
NKTR	lightyellow	-0.523321	0.00868484
NME3	lightyellow	-0.543042	0.0061039
NMT1	midnightblue	-0.385074	0.0631465
NMT2	midnightblue	-0.779023	7.29442e-06
NOB1P	lightyellow	-0.617291	0.00131136
NOD9	midnightblue	0.650805	0.000573743
NOL1	lightyellow	-0.577186	0.00314642
NOL11	lightyellow	-0.728417	5.44057e-05
NOL8	lightyellow	-0.633023	0.000900202
NOL9	lightyellow	-0.24972	0.239266
NOLA2	lightyellow	-0.687012	0.000208689
NOLA3	midnightblue	0.599669	0.00195354
NOP5/NOP58	midnightblue	-0.648514	0.000608989
NOSIP	lightyellow	-0.571139	0.00355647
NOTCH1	midnightblue	0.617823	0.00129518
NPAL3	lightyellow	-0.531164	0.00756698
NPC1	lightyellow	-0.703271	0.000126412
NPC2	lightyellow	-0.288095	0.172197
NPDC1	lightyellow	-0.539609	0.00650015
NPEPL1	midnightblue	0.623097	0.001144
NPL	lightyellow	0.514555	0.0100929
NQO2	lightyellow	0.456768	0.0248457
NR1H2	lightyellow	0.657284	0.000483434
NRD1	midnightblue	0.831816	4.71372e-07
NSDHL	lightyellow	-0.65406	0.000526692
NSFL1C	midnightblue	0.658188	0.000471862
NSMAF	midnightblue	0.540886	0.00635024
NSMCE1	lightyellow	-0.46142	0.0232315
NSUN2	lightyellow	-0.715521	8.47581e-05
NSUN5	lightyellow	-0.50543	0.0117542
NT5C	lightyellow	-0.562688	0.00420453
NTHL1	lightyellow	-0.418354	0.0419018
NTNG2	lightyellow	0.743074	3.18747e-05
NUAK2	midnightblue	0.586233	0.00260801
NUBP1	lightyellow	-0.566091	0.00393251
NUDCD3	lightyellow	-0.487412	0.0156979
NUDT1	midnightblue	-0.427017	0.0374223
NUDT14	lightyellow	-0.588324	0.00249536
NUDT16	midnightblue	0.611305	0.0015054
NUDT18	midnightblue	0.405043	0.0495935
NUFIP2	midnightblue	0.486843	0.015838
NULP1	lightyellow	-0.407945	0.0478297
NUMB	midnightblue	0.744619	3.00658e-05
NUP107	lightyellow	-0.576678	0.00317926
NUP133	lightyellow	-0.603723	0.001786
NUP153	midnightblue	0.483974	0.016561
NUP205	lightyellow	-0.549802	0.0053826
NUP210	lightyellow	-0.413054	0.0448433
NUP37	lightyellow	-0.446226	0.0288386
NUP62	lightyellow	-0.532177	0.00743183
NUP85	lightyellow	-0.563852	0.00410974
NUP88	midnightblue	-0.747074	2.73787e-05
NUP93	lightyellow	-0.462377	0.0229105
NUPL2	lightyellow	-0.401672	0.0517062
NXT1	lightyellow	-0.601357	0.00188222
OACT1	midnightblue	0.668273	0.000358202
OACT2	midnightblue	0.658809	0.000464055
OACT5	midnightblue	0.287271	0.173482
OAT	lightyellow	0.273899	0.195276
OAZ2	lightyellow	0.499854	0.0128758
OBFC2A	midnightblue	0.610882	0.00151998
OBFC2B	lightyellow	-0.437758	0.0324043
OCIAD2	midnightblue	-0.604048	0.00177313
ODC1	midnightblue	-0.256799	0.225767
OGFRL1	lightyellow	0.618036	0.00128877
OKL38	midnightblue	0.453479	0.0260407
OPLAH	midnightblue	0.499546	0.0129404
ORAOV1	lightyellow	-0.511387	0.0106461
ORF1-FL49	midnightblue	0.601477	0.00187725
ORM1	midnightblue	0.507396	0.0113785
ORM2	midnightblue	0.388377	0.0607281
OSBP	lightyellow	-0.411414	0.0457854
OSBPL2	midnightblue	0.566119	0.00393038
OSBPL7	lightyellow	-0.540122	0.00643957
OSBPL9	midnightblue	0.382846	0.0648195
OSCAR	midnightblue	0.723551	6.44947e-05
OSGEP	lightyellow	-0.434224	0.0339922
OSM	midnightblue	0.541882	0.00623549
OSTF1	midnightblue	0.722052	6.79159e-05
OSTM1	midnightblue	0.342494	0.101362
OTUD5	midnightblue	0.585068	0.00267257
OTX1	midnightblue	0.569923	0.00364417
OXA1L	lightyellow	-0.608272	0.00161274
OXER1	midnightblue	0.683379	0.000232433
OXSR1	midnightblue	0.522231	0.00885045
P2RX1	midnightblue	0.725534	6.02e-05
P2RX7	midnightblue	-0.476216	0.0186515
P2RY11	lightyellow	-0.405243	0.0494708
P2RY5	lightyellow	-0.448779	0.0278276
P2RY8	lightyellow	-0.582103	0.00284321
PABPC1	lightyellow	-0.645897	0.000651525
PABPC4	lightyellow	-0.681811	0.000243387
PACSIN2	midnightblue	0.571622	0.00352215
PADI4	midnightblue	0.76445	1.36765e-05
PAFAH1B3	lightyellow	-0.261046	0.217916
PAFAH2	lightyellow	-0.423627	0.0391276
PAICS	lightyellow	-0.535389	0.00701635
PAK1	midnightblue	0.798905	2.85789e-06
PAK1IP1	lightyellow	-0.649517	0.000593337
PAQR7	lightyellow	-0.165359	0.440005
PAQR8	lightyellow	-0.429718	0.0361063
PARP1	lightyellow	-0.740119	3.5601e-05
PARP15	lightyellow	-0.559509	0.00447274
PARP16	midnightblue	0.351662	0.0919636
PARP4	midnightblue	0.398238	0.0539297
PARVG	midnightblue	0.383812	0.0640903
PBEF1	lightyellow	0.462967	0.0227139
PBX2	midnightblue	0.667471	0.000366277
PBX4	lightyellow	-0.275729	0.192188
PBXIP1	midnightblue	0.304869	0.147459
PCBP1	midnightblue	0.36166	0.0824723
PCCA	lightyellow	-0.462248	0.0229535
PCGF4	lightyellow	-0.791929	4.01561e-06
PCNP	lightyellow	-0.405529	0.0492947
PCNT2	lightyellow	-0.500318	0.0127792
PCNX	midnightblue	0.599195	0.00197398
PCOLN3	midnightblue	0.5508	0.0052824
PCSK7	lightyellow	-0.612708	0.00145784
PCYT2	lightyellow	-0.51295	0.0103702
PDCD11	lightyellow	-0.568289	0.00376491
PDCD5	lightyellow	-0.438301	0.0321655
PDCL3	lightyellow	-0.572189	0.00348222
PDE3B	lightyellow	0.37964	0.0672863
PDE4B	lightyellow	0.279548	0.185852
PDGFRB	lightyellow	-0.339139	0.104974
PDHA1	lightyellow	-0.63268	0.000907815
PDHB	lightyellow	-0.710467	0.000100196
PDK3	midnightblue	0.547424	0.00562767
PDLIM7	midnightblue	0.74525	2.93538e-05
PDSS2	midnightblue	-0.611611	0.00149492
PDXP	lightyellow	-0.657857	0.000476068
PDZD8	midnightblue	0.64191	0.000721262
PEA15	midnightblue	-0.617908	0.00129261
PECR	midnightblue	0.421903	0.0400182
PELI1	lightyellow	0.722597	6.6654e-05
PELI2	midnightblue	0.727963	5.52842e-05
PELO	midnightblue	0.696624	0.000155769
PELP1	lightyellow	-0.709122	0.000104699
PEPD	lightyellow	-0.645757	0.000653864
PERLD1	lightyellow	-0.68538	0.00021908
PET112L	lightyellow	-0.535277	0.00703053
PEX11B	lightyellow	-0.484893	0.0163265
PEX11G	midnightblue	0.470594	0.0202962
PFAAP5	lightyellow	-0.391051	0.0588226
PFC	midnightblue	0.559329	0.00448838
PFKFB2	midnightblue	0.583609	0.00275541
PFKFB3	midnightblue	0.473874	0.019323
PFKFB4	midnightblue	0.694246	0.000167626
PFKP	lightyellow	-0.524113	0.00856607
PFN1	midnightblue	-0.482401	0.0169686
PFTK1	midnightblue	0.665356	0.000388328
PGCP	lightyellow	0.664136	0.000401573
PGD	midnightblue	0.754096	2.08224e-05
PGLYRP1	midnightblue	0.709436	0.000103634
PGM1	midnightblue	0.469235	0.0207112
PGM2	midnightblue	0.554637	0.00491177
PGRMC2	lightyellow	-0.670974	0.000332133
PHACTR1	midnightblue	0.467821	0.02115
PHACTR2	lightyellow	-0.498148	0.0132362
[truncated: 994 more rows]
