# Supplementary material for: Identifying patterns of immune related cells and genes in the peripheral blood of acute myocardial infarction patients using a small cohort
Source: J Transl Med. 2022 Jul 21;20:321. doi: 10.1186/s12967-022-03517-1 (PMC9306178; doi:10.1186/s12967-022-03517-1)
Supplement: Supplementary file 5 — Additional file 5: Table S4. The immune cell infiltration pattern of AMI samples in the GSE61144 dataset. [file 12967_2022_3517_MOESM5_ESM.xls]

## Sheet: Additional Table S4
Mixture	B cells naive	B cells memory	Plasma cells	T cells CD8	T cells CD4 naive	T cells CD4 memory resting	T cells CD4 memory activated	T cells regulatory (Tregs)	T cells gamma delta	NK cells resting	Monocytes	Macrophages M0	Macrophages M2	Dendritic cells activated	Mast cells resting	Mast cells activated	Neutrophils
GSM1498383	0.00510026	0.0639286	0	0.0833936	0.116054	0	0	0.0661578	0.0798313	0.119092	0.238414	0.0240248	0.0043635	0.00205215	0.0325699	0	0.165018
GSM1498384	0	0.0218238	0	0.0852617	0.0584854	0	0	0.0582228	0.246153	0.170545	0.179521	0.00209568	0	0.0139772	0.0453504	0	0.118563
GSM1498385	0.00645142	0.0122071	0	0.0816154	0.114395	0	0	0.111906	0.116492	0.0882243	0.271012	0.000137179	0	0.013305	0.0376664	0	0.146588
GSM1498386	0.00216927	0.0679847	0	0.0657507	0.133503	0	0	0.055245	0.0483784	0.196075	0.131063	0.0355775	0	0.00500442	0.0164191	0	0.24283
GSM1498387	0.00985857	0.00797445	0.0382673	0.0868546	0.101075	0	0.00205337	0.0400496	0.0571561	0.0901807	0.163007	0.0145387	0.00629113	0.0141553	0.0408602	0	0.327678
GSM1498388	0	0.0342208	0.0493128	0.13631	0.0639381	0	0	0.0531246	0.0529596	0.0956516	0.27123	0	0	0.0133709	0.0356773	0	0.194204
GSM1498389	0	0.0472693	0	0.242347	0.0194244	0	0	0.0587865	0.0545781	0.24062	0.125724	0.00564356	0.00135291	0.00455849	0.0351212	0	0.164575
GSM1498390	0	0.0915207	0	0.0998782	0.0654718	0	0.0066446	0.0898792	0.0892429	0.0903694	0.330018	0	0	0.00890576	0.0253137	0	0.102756
GSM1498391	0	0.0642127	0	0.0628266	0.170947	0	0.0167997	0.00325398	0.0658981	0.0859657	0.144721	0	0.0195197	0.0107193	0.0207238	0	0.334413
GSM1498392	0.000600763	0.0815611	0	0.0577975	0.0696497	0.00639519	0	0.0381091	0.036545	0.178096	0.158192	0.00221474	0	0.0041773	0.027372	0	0.33929
GSM1498369	0	0.0426766	0	0.0211228	0.0848619	0	0	0.051578	0.028094	0.150068	0.222107	0.0390105	0	0.0128475	0.00920552	0	0.338428
GSM1498370	0.0123903	0.0115712	0	0.0724922	0.0789673	0	9.12e-05	0.05614	0	0.144834	0.214435	0.108423	0	0.00765949	0.0148715	0	0.278125
GSM1498371	0	0.0769646	0	0.0762949	0.0791657	0	0	0.0744631	0.0389496	0.150891	0.250045	0.00445298	0	0.00769299	0.0130622	0	0.228017
GSM1498372	0	0.0522569	0.0314395	0.0272233	0.0976975	0	0.0214413	0.0390193	0.0623448	0.0775708	0.272013	0.0169391	0	0.014436	0.00263977	0	0.284979
GSM1498373	0.0107222	0.00479851	0	0.120062	0.0951948	0	0	0.079781	0.0218133	0.159536	0.223345	0.0163494	0	0.0147499	0.0354018	0	0.218246
GSM1498374	0	0.0702805	0	0.0236803	0.0972912	0	0.00675581	0.0360292	0.0644645	0.0797319	0.17797	0.0312006	0	0.00202382	0.00185393	0	0.408718
GSM1498375	0	0.0280393	0	0.0152029	0.162535	0	0	0.0814032	0.0435243	0.176449	0.193987	0.00781863	0	0.00500298	0.000232998	0	0.285804
GSM1498376	0.000970202	0.0218155	0	0.00366413	0.0842621	0	0.00890014	0.0253366	0.0041885	0.127719	0.290289	0.0466389	0	0.00578319	0	0.000988363	0.379445
GSM1498377	0.00867359	0.0381037	0	0.014831	0.0723994	0	0.00178292	0.0081501	0.0100369	0.0959412	0.203048	0.0326049	0	0.00913877	0	0	0.505289
GSM1498378	0.00998446	0	0.0419642	0	0.0709842	0	0	0.0311013	0.0667076	0.0783091	0.182342	0.0843944	0	0.0102723	0	0.0157289	0.408212
GSM1498379	0	0.0347124	0	0.0136724	0.118817	0	0.0151135	0.0153589	0.0134342	0.120911	0.112617	0.0611591	0.00577734	0.00809447	0	0.00023421	0.480099
GSM1498380	0	0.0362825	0	0.0211666	0.124624	0	0.0275576	0.00720235	0.0211561	0.14609	0.152397	0.0272681	0	0.014764	0.0143712	0	0.407121
GSM1498381	0	0.0416664	0	0.0250959	0.0927931	0	0.0133374	0.0065922	0.0414892	0.0948065	0.227476	0.0292427	0	0.0041971	0.00963069	0	0.413673
GSM1498382	0	0.0286685	0	0.0100186	0.100498	0	0	0.0179996	0.00263359	0.0889237	0.19021	0.0622809	0	0.00652246	0	0	0.492245
