# Supplementary material for: Identifying patterns of immune related cells and genes in the peripheral blood of acute myocardial infarction patients using a small cohort
Source: J Transl Med. 2022 Jul 21;20:321. doi: 10.1186/s12967-022-03517-1 (PMC9306178; doi:10.1186/s12967-022-03517-1)
Supplement: Supplementary file 6 — Additional file 6: Table S5. The expression profile of 2993 genes in the midnightblue and lightyellow modules. [file 12967_2022_3517_MOESM6_ESM.xls]

## Sheet: Additional Table S5
geneSymbol	GSM1498369	GSM1498370	GSM1498371	GSM1498372	GSM1498373	GSM1498374	GSM1498375	GSM1498376	GSM1498377	GSM1498378	GSM1498379	GSM1498380	GSM1498381	GSM1498382	GSM1498383	GSM1498384	GSM1498385	GSM1498386	GSM1498387	GSM1498388	GSM1498389	GSM1498390	GSM1498391	GSM1498392
C11orf46	7.67538	7.58098	7.66466	7.77034	7.65438	7.66489	7.52785	7.7451	7.58931	7.72898	7.40714	7.81764	7.59206	7.59145	8.04017	7.59145	8.05129	7.90205	7.93228	8.04242	7.77753	8.04392	8.10892	7.98673
CDC91L1	7.45429	7.56111	7.68249	7.74932	7.66754	7.53861	7.57983	7.57344	7.44689	7.61591	7.3599	7.69925	7.58931	7.56908	7.97901	7.56908	7.85303	7.86206	8.04242	7.88464	7.97282	7.80181	7.78286	7.99979
RBMX	8.54354	8.72068	8.67855	8.88827	8.68817	8.59699	8.55648	8.64993	8.62037	8.67276	8.44046	8.61344	8.45713	8.66084	8.96197	8.66084	8.93723	8.88532	9.11458	9.06263	8.81865	8.95336	9.1474	8.92761
ACTR5	6.92295	7.049	7.24721	7.10518	7.13493	7.0703	7.12199	7.03909	7.13114	7.11464	6.96688	7.11294	6.84515	7.12986	7.49413	7.12986	7.39129	7.30668	7.27666	7.28816	7.51621	7.5542	7.2701	7.39685
MS4A7	8.83118	8.62936	9.00951	9.50388	8.83969	9.04146	9.00211	8.69398	8.50545	8.69992	8.18947	9.21012	8.93968	8.83435	9.39527	8.83435	10.0369	9.61742	9.79593	9.64506	9.81278	9.57249	9.7233	9.4242
EXOSC8	8.4491	8.59833	8.58073	8.72115	8.88758	8.35665	8.64025	8.38046	8.29592	8.34325	8.32091	8.58455	8.28633	8.36749	8.86952	8.36749	8.96505	8.82888	9.0156	8.96843	8.98956	9.06763	8.95213	8.87564
FCRL3	7.32769	7.3282	7.58736	7.4733	7.63882	7.56123	7.677	7.1698	7.39393	7.31109	7.35367	7.39644	7.18414	7.22366	7.84816	7.22366	7.703	8.18404	7.65711	8.05563	7.81254	8.07093	7.78651	7.89879
NRD1	10.4653	10.3269	10.4367	10.1369	10.1533	10.4771	10.4498	10.6252	10.5961	10.7575	10.3431	10.0873	10.5254	10.8977	9.91928	10.8977	9.78917	9.94686	9.86163	9.7463	9.80886	9.72056	10.1127	9.99754
PRPS1	7.68044	7.98499	8.00909	7.98981	8.09909	7.95742	8.08003	7.9445	7.94238	7.83257	7.817	7.95799	7.82693	7.69989	8.30002	7.69989	8.15438	8.08747	8.32955	8.26157	8.56378	8.34616	8.19164	8.25671
C10orf86	8.50785	8.60006	8.66585	8.82582	8.65688	8.29423	8.65832	8.39228	8.27055	8.51226	8.3315	8.5869	8.17706	8.35304	8.99357	8.35304	8.79623	8.84899	8.85344	8.98292	8.94882	8.9824	8.91289	8.98292
LOC440737	11.178	11.7077	11.8327	11.6351	11.6405	10.9811	11.2358	10.9887	10.8977	10.8722	10.9346	11.2727	11.0806	10.9112	12.0042	10.9112	11.9957	12.0889	12.3026	12.2456	12.0598	12.0011	11.8458	11.8596
GCDH	7.87384	7.94695	7.94806	7.91213	7.90227	7.83834	7.86366	7.66298	7.58734	7.69203	7.64577	7.77706	7.64013	7.69819	8.03352	7.69819	8.0742	7.99963	8.06174	8.1267	8.10488	8.16701	8.10658	8.00206
RPS27A	12.3645	12.5631	12.8364	12.8886	12.4599	12.0889	12.1629	12.3645	12.3282	12.0936	12.5367	12.608	12.3699	12.3282	13.062	12.3282	12.8961	13.0234	13.2127	13.0708	12.9313	12.8364	12.9832	13.1627
G6PD	8.90672	8.90552	8.3652	8.24127	8.44194	8.73699	8.64653	8.83118	8.93193	9.24432	8.83822	8.62037	8.84202	9.00148	8.34175	9.00148	8.21281	8.32955	8.29066	7.95799	7.9688	7.89287	8.14952	8.15233
MGC2463	6.88889	7.06635	7.23076	6.89166	7.26537	7.0211	6.8819	6.75922	6.85592	6.93198	6.9284	7.11382	6.98995	6.76168	7.31123	6.76168	7.52166	7.51604	7.21753	7.22648	7.46715	7.34131	7.21353	7.30448
QIL1	7.92033	8.1707	8.15305	8.27693	8.17619	7.83057	7.83992	8.01576	8.08138	8.00537	7.75941	8.0751	7.78392	7.9263	8.63683	7.9263	8.37459	8.37424	8.61141	8.58765	8.4785	8.32263	8.21468	8.22933
RERE	10.0444	9.67613	9.68067	9.54325	9.68188	9.92283	9.77103	9.79746	10.0606	9.95728	9.97132	10.1663	9.94592	10.0301	9.44458	10.0301	9.35159	9.56478	9.5263	9.15168	9.26351	9.27618	9.50278	9.59273
FAM36A	7.62214	7.78714	8.00718	8.08482	7.89176	7.96315	7.95826	7.70113	7.6403	7.80664	7.85391	7.84122	7.73478	7.83717	8.17419	7.83717	8.00605	8.22552	8.17936	8.1107	8.21316	8.14906	8.09241	8.05509
CD47	9.06459	9.05331	9.13261	9.24692	9.39591	8.95513	9.27035	8.85028	8.79312	9.01236	9.06147	9.28524	8.77869	8.9173	9.47168	8.9173	9.54421	9.51398	9.22928	9.5263	9.54492	9.38957	9.45707	9.56923
ACAA2	7.34823	7.64792	7.28143	7.90301	7.58216	7.57961	7.68508	7.31252	7.24586	7.50176	7.29713	7.59638	7.56364	7.70342	7.80855	7.70342	8.19091	7.79519	8.04883	8.11945	7.88935	7.877	7.86726	8.02999
LOC441246	11.9103	12.1413	12.517	12.2854	12.4458	11.8327	12.0975	11.7785	11.506	11.7873	11.6377	11.9817	11.6023	11.6974	12.7803	11.6974	12.6623	12.6556	12.9656	12.6758	12.6556	12.7543	12.3282	12.4053
FLJ20272	6.9526	7.26375	7.23143	7.51246	7.35131	7.05426	7.14519	7.1162	6.84801	7.21636	7.02027	7.31237	7.03701	7.25039	7.57322	7.25039	7.48121	7.53244	7.71017	7.60973	7.59283	7.66588	7.48916	7.70948
PAK1	10.2489	9.92793	9.63865	9.84356	9.94592	10.4842	10.1198	9.95978	10.0489	10.2282	9.87866	10.2489	10.2958	10.1968	9.61742	10.1968	9.70179	9.83929	9.65651	9.41568	9.32674	9.6058	9.52407	9.47244
C12orf29	7.11486	7.25495	7.24804	7.42102	7.16859	7.1789	7.22069	7.18164	7.18524	7.24427	7.13267	7.32393	6.92195	7.24488	7.42125	7.24488	7.55979	7.51092	7.35858	7.42908	7.63395	7.4295	7.45905	7.57282
C6orf166	9.75692	9.59394	9.41432	9.47903	9.7475	9.8877	9.68513	9.87759	9.77577	10.046	9.77998	9.87759	9.90613	9.99105	9.15086	9.99105	9.39144	9.46516	9.40113	9.26524	9.29905	9.12726	9.59273	9.32385
LOC349236	8.8725	8.80325	8.2939	8.64463	8.79414	9.05209	8.65059	8.82192	9.12607	9.15902	9.01453	9.35251	9.25879	9.01753	8.48541	9.01753	8.4506	8.47782	8.23381	8.24091	8.17332	8.28019	8.25413	8.30424
AOF2	8.03526	8.33369	8.19858	8.4097	8.25153	8.22181	8.20976	8.09638	8.10179	8.04074	7.75075	8.0794	7.86443	8.18235	8.49556	8.18235	8.59699	8.50193	8.45395	8.43509	8.62487	8.58544	8.37575	8.46517
ADCY4	7.78862	7.77753	7.43699	7.66754	7.64972	7.81296	7.81461	8.17014	8.05306	8.01932	8.33565	8.36659	8.10478	8.05959	7.51207	8.05959	7.44522	7.45029	7.47755	7.31687	7.31022	7.39457	7.22665	7.3576
MDS028	7.44605	7.56793	7.69596	7.64277	7.62583	7.72845	7.53496	7.56424	7.42204	7.39599	7.37648	7.46232	7.55864	7.58634	7.95946	7.58634	7.96785	7.64668	7.62055	7.80966	7.97191	7.99226	7.91222	7.79913
MDC1	7.87255	8.13512	7.94938	7.97127	7.9705	7.6364	8.04727	7.9041	7.71212	7.72177	7.72252	7.90809	7.72702	7.92033	8.42338	7.92033	8.2229	8.04017	8.08138	8.20722	8.43461	8.20361	8.14269	8.44434
PCGF4	7.90522	8.12359	8.21581	8.21406	8.15708	8.06366	8.08514	7.76229	7.76891	7.94207	7.69435	7.88417	7.78137	7.71383	8.34404	7.71383	8.46561	8.32263	8.12329	8.30851	8.47175	8.33022	8.29547	8.55279
WDR54	8.5333	8.82087	8.79623	8.58455	9.03188	8.59167	8.90724	8.42932	8.40687	8.54805	8.16687	8.52289	8.21057	8.21649	9.06227	8.21649	9.00556	9.11618	9.11077	9.15086	9.41741	9.18854	8.94736	8.92489
GZMK	9.48963	9.2688	9.87138	9.9183	9.99311	9.15168	10.0061	8.13759	8.40839	9.51977	8.07626	8.65109	9.24801	8.43119	11.1639	8.43119	10.4256	10.2831	9.89487	10.2716	11.2674	10.7526	10.5928	11.0648
JARID2	9.60174	9.46322	9.41242	9.2688	9.48869	9.86256	9.59094	9.51498	9.66442	9.57383	9.56381	9.39776	9.80168	9.5047	9.27095	9.5047	9.15478	9.33407	9.0117	8.9862	9.19802	9.32008	9.3405	9.16731
LOC149224	12.2799	12.683	12.8886	12.5314	12.7049	12.2564	12.3229	12.2908	12.1123	12.3413	12.0254	12.1382	12.0297	12.0936	12.9404	12.0936	12.9832	12.8788	12.8151	12.8191	12.9656	13.0389	12.7718	12.8062
RDH14	6.93203	7.24337	7.27114	7.24754	7.32526	7.1517	7.3097	7.10394	7.11028	7.13841	7.05949	7.18714	6.92877	6.94439	7.3599	6.94439	7.4149	7.4188	7.43394	7.39937	7.48627	7.3877	7.35282	7.40926
PPIE	7.18054	7.33938	7.5702	7.55154	7.3261	7.24766	7.18836	7.16052	6.95678	7.33438	7.20857	7.28861	7.03721	7.41773	7.77926	7.41773	7.51551	7.57093	7.55972	7.61823	7.89828	7.83139	7.54641	7.62609
LOC652500	7.25274	7.45181	7.21467	7.66104	7.56678	7.29032	7.49255	7.31914	7.19407	7.30406	7.21426	7.63316	7.00377	7.30082	7.60711	7.30082	7.76485	7.6314	8.06414	7.90583	7.88383	7.60973	7.6581	7.8862
MRPL9	7.70066	8.18543	8.15143	8.3292	8.19002	8.02092	8.0839	7.78137	7.73478	7.93418	7.81243	8.11854	7.95592	7.90205	8.30529	7.90205	8.26933	8.37671	8.47089	8.4392	8.28886	8.50839	8.48824	8.39836
NADK	10.4683	10.1649	9.82541	9.99223	10.1687	10.2405	10.18	10.0122	10.411	10.575	10.5075	10.518	10.3406	10.8056	9.56478	10.8056	9.76032	9.84825	9.85745	9.58201	9.21867	9.27035	9.92793	9.95879
TSEN2	6.92933	7.27927	7.11876	7.16462	7.11977	7.04736	6.76371	7.16536	6.82922	7.22734	7.14315	7.05939	6.98169	7.11149	7.41351	7.11149	7.41409	7.31	7.38442	7.35498	7.36368	7.52566	7.30342	7.48873
CENTB2	8.72011	8.7137	8.61402	8.543	8.63725	8.94882	8.8008	8.91427	9.00267	8.84067	8.91289	8.92421	8.9434	8.67111	8.221	8.67111	8.32008	8.48256	8.28292	8.46754	8.29305	8.43555	8.61815	8.65502
B3GALT7	7.63923	7.43932	7.56724	7.38498	7.51863	7.90175	7.45384	7.51426	7.98463	7.82191	7.68141	7.47436	7.76359	7.94861	7.271	7.94861	7.33463	7.38217	7.23477	7.18248	7.11588	7.33685	7.2708	7.16612
LOC441876	13.5216	13.8409	13.8577	13.7675	13.9473	13.7001	13.6674	13.7141	13.6398	13.3093	13.6272	13.7293	13.7141	13.5398	14.0662	13.5398	13.9643	13.9643	14.24	14.0662	14.1579	14.049	13.8963	13.9643
EEF1B2	8.66782	8.97127	8.89363	8.95983	8.84779	8.75545	8.70811	8.75211	8.59588	8.70584	8.56539	8.69533	8.62039	8.6015	8.98249	8.6015	8.88037	9.00778	9.13285	9.18034	8.96574	9.05397	9.02706	8.96675
LOC648470	7.74259	7.9373	8.0936	7.69411	7.79092	7.85187	7.85284	7.43748	7.63023	7.79065	7.39233	7.56111	7.35402	7.3198	8.19323	7.3198	8.18459	8.11169	7.92156	8.16729	8.63332	8.53943	7.9554	8.33334
NMT2	6.93927	7.20572	7.16184	7.19539	7.18889	7.01639	7.25054	6.86867	7.19459	7.18904	7.2738	7.30154	6.96634	7.14355	7.34594	7.14355	7.3219	7.386	7.55595	7.52491	7.35825	7.38835	7.37512	7.61217
LOC127295	10.2225	10.6046	11.1125	10.7246	10.7465	10.0851	10.3463	10.0752	9.9422	10.1073	10.0959	10.3865	9.93722	9.97022	11.0882	9.97022	10.8768	11.0268	11.262	11.1036	11.0806	10.954	10.8625	10.8098
MTCP1	7.80168	8.02446	8.06462	8.02281	7.93395	7.88464	7.93207	7.74038	7.84908	7.8993	7.77703	7.90747	7.76858	7.81436	8.08338	7.81436	8.16406	7.95854	8.21893	8.22517	8.08809	8.22933	8.28917	7.9809
G3BP	10.1649	10.3142	10.1946	10.5143	10.524	10.1198	10.0943	9.84138	9.80421	10.1442	9.76638	10.2394	9.90971	10.0772	10.6577	10.0772	10.7424	10.5713	10.699	10.6792	10.4876	10.8543	10.5654	10.6327
FYCO1	7.82505	7.9753	7.9366	7.99136	8.0185	7.90933	7.96785	7.93395	7.76686	7.73853	7.70342	7.84451	7.66516	7.84534	8.2631	7.84534	8.17351	8.17898	7.87963	8.21547	8.50603	8.42487	8.00605	8.19193
LOC650761	6.6371	6.61711	6.64773	6.72842	6.83676	6.63719	6.62769	6.50453	6.57202	6.60113	6.66614	6.62326	6.67148	6.55991	6.98378	6.55991	6.99757	6.74174	6.87826	7.19871	6.75213	7.11662	6.81775	6.79286
ARL2BP	8.67382	8.75097	8.89255	8.77529	9.0117	8.70792	8.83226	8.72115	8.66179	8.59786	8.38767	8.59437	8.53365	8.63052	9.04083	8.63052	9.09927	8.89831	8.93968	9.08249	9.15086	9.01876	9.09325	8.8112
KLRC1	6.87643	6.892	6.78303	6.6309	6.8473	6.72852	6.70106	6.78347	6.7641	6.7924	6.74341	6.75757	6.88376	6.6804	6.94339	6.6804	7.11796	7.24895	6.92292	6.90212	7.27323	7.01236	6.91995	6.92259
WIPI1	8.27984	8.32482	8.16436	8.11269	8.06255	8.4723	8.84481	8.7061	8.43264	8.82158	8.55882	8.30922	8.58508	8.57446	7.94413	8.57446	8.18878	7.75256	7.95696	7.85641	7.90355	8.0191	7.67422	8.12119
SUPT4H1	9.01384	8.81761	8.90027	8.85525	8.93968	9.212	8.89189	9.18728	9.30742	9.26351	9.09044	9.08199	9.15771	9.12804	8.83038	9.12804	8.79062	8.85716	8.56278	8.58073	8.72531	8.59437	8.82272	8.69398
POMGNT1	7.72979	7.8127	7.9535	7.81128	8.00605	7.75688	7.81543	7.67444	7.66738	7.77986	7.51047	7.72177	7.31635	7.65786	8.13686	7.65786	8.17835	8.21893	8.10411	8.18543	8.17537	8.22552	7.7898	7.89601
CEP63	9.90534	9.89091	9.66533	9.94686	9.84709	10.1296	9.86471	9.9754	10.0873	10.2041	10.2489	10.0784	9.86163	9.91137	9.3925	9.91137	9.52096	9.80622	9.40359	9.26824	9.44706	9.36218	9.76285	9.85745
ANAPC10	6.80816	7.15067	6.88879	7.1323	7.02698	6.94987	6.90938	7.11395	6.7578	7.01194	6.99867	6.9883	6.86028	6.90367	7.19174	6.90367	7.28533	7.17916	7.27703	7.36264	7.21088	7.20778	7.10678	7.06415
LOC88523	9.55022	9.32735	9.19873	8.95001	9.17678	9.54801	9.27263	9.08199	9.81608	9.95328	9.54008	9.82633	9.47244	9.43632	9.0206	9.43632	8.64613	9.19802	8.71856	8.40595	8.80236	8.87901	8.75097	9.0194
METTL3	7.89995	8.18413	8.02893	8.01038	8.01404	7.93322	7.98981	7.86322	7.78731	7.84931	7.82303	7.73366	7.73175	7.79426	8.114	7.79426	8.08554	8.1254	8.08458	8.18386	8.27912	8.33593	8.22434	8.27647
PRMT7	8.10651	8.52	8.54485	8.58995	8.56669	8.22898	8.40452	8.10179	8.14245	8.28358	7.82948	8.483	7.98956	8.15988	8.83389	8.15988	8.89255	8.74161	8.80325	8.67694	8.86252	8.86304	8.44628	8.64074
KIAA0194	8.00981	8.06151	8.08181	8.12329	8.20927	7.9705	8.04045	8.0586	7.92751	7.95854	7.79889	8.21468	7.97867	7.97586	8.2432	7.97586	8.31508	8.25329	8.1958	8.32713	8.57106	8.40118	8.10453	8.27004
CXCL1	8.56985	8.04017	8.18413	8.21492	8.69518	8.38853	8.64337	8.23647	8.45713	8.74609	8.85252	8.33407	8.63923	8.68617	7.98295	8.68617	7.79092	8.09706	8.02281	8.25184	7.76359	7.67422	8.0185	8.10109
SCAP1	8.65832	9.1689	9.07724	9.39776	9.18432	8.50747	9.06934	8.17148	8.37051	8.53144	8.6072	9.28619	8.92364	8.64563	9.48138	8.64563	9.37553	9.31739	9.67776	9.80806	9.67776	9.18651	9.65314	9.88245
C12orf47	9.05904	9.392	9.46607	9.38071	9.38417	9.23544	9.33558	9.19616	9.2216	9.15771	8.87901	9.24753	8.90486	9.09094	9.65013	9.09094	9.67359	9.60174	9.37391	9.51498	9.57022	9.79958	9.45849	9.50709
RCN2	8.06255	8.17749	8.37204	8.33651	8.47398	8.19002	8.31848	8.03526	8.06675	8.01429	7.95854	8.16336	8.0861	7.81678	8.39096	7.81678	8.56141	8.4472	8.3813	8.42677	8.51327	8.60288	8.45923	8.52502
EIF3S5	10.1511	10.549	10.699	10.294	10.5946	10.1984	10.1233	10.1946	9.94845	9.93368	9.74527	10.0312	9.89091	9.8926	10.7329	9.8926	10.812	10.5946	10.8078	10.6951	10.7923	10.8768	10.5514	10.4828
SET	9.66128	9.85413	9.64628	9.76176	9.78807	9.70279	9.68679	9.25879	9.40023	9.38957	9.26351	9.54629	9.35936	9.34933	9.86692	9.34933	9.77445	9.84606	9.84356	9.99462	9.99105	10.0211	10.0692	9.97426
HNRPA3	7.1721	7.34319	7.14996	7.35706	7.18647	7.08985	7.22372	7.19886	7.12693	7.24934	7.30902	7.36448	7.16385	6.87527	7.4911	6.87527	7.44649	7.55307	7.59431	7.54404	7.66209	7.28839	7.3291	7.76941
GNL2	8.42009	8.65644	8.60605	8.78931	8.69289	8.49761	8.64563	8.53987	8.41682	8.5146	8.24954	8.6072	8.20604	8.64184	9.00761	8.64184	8.7061	8.82832	9.07427	8.97039	9.00082	8.96505	8.74851	8.6986
CARD11	7.99456	8.43667	8.76405	8.65189	8.74851	8.13177	8.49027	8.08072	8.08671	8.28292	8.26385	8.92761	8.26554	8.07064	8.90214	8.07064	8.83882	8.90332	8.84067	9.05904	9.00148	8.89031	8.77225	9.17394
PADI4	11.5222	12.0453	11.2009	11.5268	11.2122	12.4599	11.5084	12.9042	12.1989	13.1856	13.1944	12.393	12.7887	12.465	11.2122	12.465	10.8543	10.9086	10.7575	10.693	10.4616	10.6046	11.2463	11.2845
TAF1B	6.83923	7.01103	7.05381	7.09816	7.018	6.9601	6.69709	7.02311	6.98962	7.15486	6.81984	7.10301	6.76979	6.89428	7.28316	6.89428	7.29473	7.08056	7.17289	7.19297	7.17656	7.23354	7.19365	7.3198
FAM100B	11.2168	11.2332	11.5019	10.9755	11.3803	11.4389	11.2561	11.588	11.9652	12.1691	11.6838	11.5513	11.5125	11.4148	10.8997	11.4148	10.9972	11.146	10.5735	10.812	11.0093	10.5768	11.1235	10.6769
MRPS21	8.51374	8.87259	8.8318	8.64233	8.78031	8.49689	8.59273	8.4632	8.40454	8.34179	8.38184	8.3708	8.22083	8.26313	8.90754	8.26313	8.81405	8.89649	8.97635	8.92726	9.04258	9.02877	8.74694	8.74025
GTPBP4	8.2236	8.44101	8.27943	8.55006	8.47352	8.15529	8.28803	8.11328	8.09336	8.16559	7.98864	8.39533	7.94773	8.33974	8.53407	8.33974	8.51226	8.57988	8.72802	8.71655	8.60058	8.52933	8.45364	8.5869
RENT1	8.83762	8.80444	8.96962	8.72419	8.90251	9.14068	8.86304	9.16038	9.28121	9.12147	9.28524	9.01106	9.18037	9.25591	8.64257	9.25591	8.88758	8.73639	8.70656	8.46902	8.72968	8.65463	8.543	8.58133
LSM5	8.52456	8.90214	8.83435	8.86632	8.79833	8.72968	8.80803	8.55329	8.38179	8.70571	8.45494	8.70939	8.49799	8.46902	8.83552	8.46902	9.09599	9.009	9.38071	9.08931	8.96892	9.27898	9.07157	8.88385
MTR	7.09589	7.4206	7.32599	7.62765	7.44507	7.28979	7.30448	7.19269	7.4335	7.43949	7.28247	7.42971	7.00181	7.43699	7.52986	7.43699	7.57005	7.54575	7.58554	7.7615	7.6448	7.67242	7.7762	7.85641
LOC644037	10.5735	11.092	10.9112	10.9707	10.7897	10.3325	10.3733	10.4924	10.2153	9.62518	10.3865	10.4311	10.4164	9.52407	11.3543	9.52407	11.0286	11.094	11.219	11.4359	11.5125	11.1877	11.2818	11.4754
UBR2	9.72056	9.49897	9.55104	9.38228	9.52902	9.84356	9.73284	9.8446	10.1687	10.1845	10.0592	9.87234	9.68513	9.7401	9.29181	9.7401	9.1474	9.48761	9.06645	9.29692	9.19166	9.36711	9.49371	9.39967
KLRG1	8.91476	9.18516	9.13312	8.60252	9.67776	8.59406	8.81379	8.09542	8.21547	8.74112	7.79471	8.51623	8.68817	8.10276	9.48455	8.10276	9.82541	9.20245	9.3501	9.95563	10.3363	9.77763	9.36793	9.389
FMNL1	7.82159	7.68281	7.60612	7.71588	7.6697	7.97901	7.64972	7.90634	7.8599	7.97867	8.11876	7.95767	7.97586	8.16138	7.58279	8.16138	7.45384	7.56206	7.7165	7.50662	7.28477	7.35737	7.40257	7.6235
DENND3	9.91137	9.52407	8.9848	8.96681	9.50634	9.80168	9.46133	9.9205	10.252	10.2197	10.053	9.65314	9.68776	10.1442	9.03693	10.1442	8.68764	9.07559	9.17542	8.95394	8.49799	8.91961	8.99357	9.25098
ATG16L2	9.30198	9.06263	8.60006	8.36749	8.81702	9.05786	9.07995	9.39527	9.57474	9.67613	9.50971	8.87803	9.11778	9.61054	8.43784	9.61054	8.42258	8.8157	8.56893	8.28724	8.03918	8.48122	8.39626	8.33249
PTEN	9.93012	9.74527	9.56381	9.69242	9.76739	10.0312	9.71303	10.4876	10.8349	10.2905	10.3031	9.90431	10.2582	10.1896	9.46682	10.1896	9.29572	9.48963	9.21075	9.24297	9.27263	9.34863	9.56629	9.69661
MASA	7.3219	7.55321	7.5309	7.62512	7.34732	7.30987	7.49535	7.3198	7.29473	7.44196	7.36133	7.57529	7.10232	7.26195	7.66607	7.26195	7.73478	7.75412	7.72489	7.65916	7.61295	7.63748	7.57743	7.57743
C11orf56	8.50545	8.29002	8.05129	8.12161	8.3429	8.43079	8.50363	8.75833	8.61283	8.76405	8.42293	8.30508	8.67382	8.55462	8.06971	8.55462	8.09126	8.232	8.0861	8.043	8.02834	8.12044	7.9809	7.85794
LOC647048	10.5693	10.6163	10.7345	10.046	10.7224	9.66958	9.97132	10.2122	10.1337	10.0166	9.94479	10.1933	9.75784	10.1547	10.8439	10.1547	10.8078	11.1369	10.6577	10.8229	11.0862	10.8699	10.4311	10.9086
SEMA4A	9.80077	9.5189	9.43033	9.35749	9.28844	9.93257	9.44706	10.2669	10.1649	10.0943	9.83569	9.70809	9.7051	9.92547	9.14485	9.92547	9.12804	9.16535	9.58744	9.26351	8.83435	9.08397	9.07474	9.17239
CENTD2	8.32944	8.21109	8.12704	8.00255	7.98001	8.06697	7.96572	8.22962	8.16258	8.14599	8.0978	7.88224	8.17235	7.97823	7.93253	7.97823	7.78689	7.89658	7.83449	7.81948	7.89659	7.74315	8.00106	7.8508
MNAT1	6.6264	6.98711	6.82902	7.03517	6.84492	6.81875	6.85466	6.79688	6.5873	6.85133	6.75311	6.93307	6.69103	6.90847	6.94084	6.90847	7.06265	7.12579	7.09793	7.00725	7.06866	7.15902	6.9779	7.07229
MYL6	14.0662	14.2705	13.5823	13.7829	13.7965	14.1579	14.114	14.4841	14.0037	14.3104	14.0662	13.8577	14.2132	14.3104	13.5089	14.3104	13.7001	13.7001	13.4578	13.5089	13.7001	13.6674	13.5944	13.6069
DDX47	8.25446	8.35547	8.4368	8.44102	8.47879	8.17065	8.29185	8.025	8.07498	7.92867	7.88197	8.18683	8.04605	7.88439	8.54834	7.88439	8.44015	8.52984	8.51364	8.63395	8.60308	8.56102	8.5347	8.55397
RCN3	8.21893	7.88961	7.3805	7.84978	7.59711	7.96609	7.79561	8.11945	8.20393	7.97347	8.23647	8.10681	8.47893	8.4275	7.64864	8.4275	7.45359	7.73759	7.42994	7.38418	7.24057	7.39763	7.36921	7.52025
RPL3	12.4599	12.8961	12.7887	13.048	13.0234	12.6758	12.7479	12.3751	12.1629	12.4758	12.5708	12.7194	12.5083	12.7479	12.9492	12.7479	13.0811	13.0389	13.4811	13.3433	13.1856	13.2385	13.3833	13.1944
SGPP1	8.59743	8.81379	8.66179	8.64849	8.73238	8.50251	8.738	8.40337	8.45102	8.74483	8.21711	8.61198	8.35803	8.27732	8.92155	8.27732	8.85651	8.92665	8.74433	8.92307	9.10923	8.87699	8.76177	9.08669
STX10	8.99564	9.17068	9.05381	8.7621	9.05165	9.36711	8.7104	9.24297	9.38071	9.08931	9.10753	9.0206	9.42242	9.36942	8.82704	9.36942	8.81525	8.88385	8.65928	8.50251	8.43748	8.58738	8.71713	8.84481
HIST2H2BE	9.43369	9.38832	9.98016	9.32916	9.75692	9.58439	9.72243	9.53856	9.20864	9.7051	9.88466	9.64506	9.50388	9.72149	8.8652	9.72149	8.93835	8.93643	8.79766	9.12025	8.90967	9.03498	9.72707	8.92421
BOP1	8.27865	8.37742	8.62155	8.40839	8.52	8.15915	8.38089	8.0286	8.13238	8.17797	7.75412	8.19323	8.06366	8.09241	8.82322	8.09241	8.74264	8.62667	8.89356	8.65315	8.67276	8.65739	8.4506	8.53019
EIF3S12	10.6209	10.8739	11.0246	10.8843	10.8284	10.6209	10.8543	10.4464	10.2812	10.4701	10.3925	10.5799	10.4479	10.4588	10.9811	10.4588	11.0674	10.9054	11.2463	11.1407	10.9834	11.2048	10.9811	10.9032
EXOSC10	7.96481	8.16168	8.16271	8.15891	8.19421	7.82419	8.06183	8.01477	7.88059	7.99091	7.88006	8.08839	7.76159	8.03812	8.33708	8.03812	8.33495	8.33025	8.40664	8.26511	8.38935	8.42973	7.99452	8.23853
YWHAQ	10.1369	10.7526	10.4554	10.6224	10.5608	10.2379	10.575	9.87552	10.1369	10.0966	10.0061	10.2295	9.9841	10.2091	10.6595	10.2091	10.6361	10.6853	10.7284	10.9164	11.0515	10.7116	10.7389	10.7481
FURIN	8.44482	8.06745	8.10862	7.7097	7.84413	8.09405	8.21711	8.44434	8.06971	8.19678	8.37204	7.59987	8.16302	8.06151	7.41696	8.06151	7.57852	7.6664	7.65786	7.54754	7.56226	7.63345	7.67018	7.51414
LOC285900	11.3998	11.7129	12.0936	11.8414	11.7315	11.3081	11.5969	11.3391	11.146	11.11	11.0011	11.3417	11.1816	10.9834	12.1026	10.9834	12.0785	12.1026	12.0297	12.2053	11.8754	12.0153	11.9289	11.9236
PGD	10.699	10.9189	10.5608	10.2024	10.3594	10.9258	10.6361	11.3642	11.3137	11.4337	10.8867	10.3962	10.7864	11.0702	10.2188	11.0702	10.0023	10.2599	10.2457	10.2547	9.92547	10.1639	10.2067	10.2327
CD300LB	7.87672	7.87816	7.99539	7.73079	7.97686	8.24289	8.05959	7.7315	7.76941	8.06201	8.25388	8.0305	7.89631	8.23103	7.68682	8.23103	7.8756	7.68293	7.54008	7.56877	7.41737	7.7773	7.46647	7.29899
DOCK10	8.90332	9.2963	9.23427	9.45039	9.37457	8.93444	9.26662	8.6663	8.80236	8.87803	8.50603	9.06526	8.49278	8.33436	9.4829	8.33436	9.60971	9.42347	9.60971	9.68067	9.73601	9.65587	9.42069	9.45849
USP32	7.18412	7.22345	7.04115	7.09537	7.04076	7.26564	7.14544	7.22793	7.30131	7.28398	7.51001	7.24506	7.31364	7.29929	7.03573	7.29929	6.98159	6.95288	7.11218	7.01228	6.8842	6.87655	7.00368	7.10272
MYD88	9.69119	9.48363	9.48545	9.5189	9.7933	9.76285	9.73705	9.89564	9.91254	10.1933	9.82541	9.86091	9.70598	10.1757	9.40268	10.1757	9.42499	9.49786	9.45351	9.20927	9.07034	9.15031	9.45351	9.45538
C2orf28	8.13149	8.30423	8.38629	8.30682	8.4695	8.22447	8.27973	8.16617	8.10865	8.19779	8.03222	8.0104	8.08654	8.12978	8.51469	8.12978	8.52767	8.3815	8.44826	8.45515	8.50567	8.50099	8.43949	8.26095
RPL7L1	8.06058	8.26427	8.21198	8.06321	8.29743	8.13	8.05418	7.94773	7.84413	7.63978	7.64864	7.96814	7.78365	7.83308	8.40072	7.83308	8.43784	8.32519	8.40337	8.45788	8.4049	8.40687	8.2432	8.29066
CREBBP	9.49535	9.64941	9.47818	9.36711	9.32142	9.81925	9.55833	9.82633	9.87384	9.82723	9.91329	9.63515	9.93257	9.66958	9.1637	9.66958	9.27546	9.43778	8.98825	9.19325	9.28619	9.13079	9.36711	9.55268
SELL	11.8889	11.6351	11.1619	11.6494	11.6211	11.6115	11.6405	11.8458	11.6294	12.0116	11.6613	11.9773	11.9555	12.2165	10.8566	12.2165	11.2512	11.3256	11.3775	10.8843	10.9867	10.8722	11.671	11.3455
FLJ20647	9.3501	9.72243	9.61054	10.2241	9.82954	9.52407	9.78702	9.11004	9.08199	9.51688	9.23958	9.79746	9.3834	9.22481	9.93142	9.22481	10.0245	9.73284	10.3733	10.3406	10.2568	10.1057	10.3081	10.201
MED12	7.74867	7.68756	7.54462	7.53956	7.70633	8.01038	7.84831	7.79816	7.94686	7.9308	7.79352	7.72033	7.80357	8.03877	7.45029	8.03877	7.61838	7.57714	7.4606	7.37512	7.58533	7.52851	7.56959	7.52004
EVI2B	12.1952	12.0598	11.9957	12.1413	12.1162	12.393	12.0297	12.4007	12.6758	12.4953	12.4233	12.1325	12.5236	12.3588	11.6405	12.3588	11.9817	11.8414	11.8248	11.9062	11.5373	11.6323	12.1805	12.0209
MTMR3	8.9543	8.62966	8.46572	8.48339	8.58	8.93298	8.79213	9.05512	8.9179	8.9457	9.05041	8.7899	9.16178	8.93256	8.35742	8.93256	8.36543	8.44003	8.39817	8.40186	8.36976	8.31585	8.68656	8.62005
RAFTLIN	9.07559	9.41432	9.5263	9.51498	9.60772	9.09284	9.47818	8.63923	8.70752	9.00453	8.7993	9.29827	8.78885	8.86675	9.56832	8.86675	9.78593	9.59831	9.86877	9.84709	9.97132	9.71396	9.47676	9.71396
CRYZ	6.96268	7.37924	7.40687	7.80629	7.50308	7.30868	7.22853	7.13717	6.95602	7.31914	7.22137	7.53109	7.29351	7.48434	7.66168	7.48434	7.85742	7.80822	7.8347	7.73648	7.72011	7.4335	7.87206	7.68073
NUP88	8.64752	8.4892	8.49724	8.55716	8.84018	8.45102	8.44159	8.1178	8.25225	8.19547	8.06462	8.50839	8.30922	8.00696	8.78561	8.00696	8.80284	8.8713	8.86578	8.77358	8.88882	8.79671	8.65502	8.7521
ADAM8	10.6142	10.5026	9.88651	9.88146	10.0928	10.4054	10.5551	10.5693	10.4653	10.8439	10.6442	10.1221	10.4701	10.7345	10.0035	10.7345	9.71803	9.71303	10.0838	9.7071	9.45951	9.72977	10.0049	10.0943
LOC642161	6.92006	7.09752	7.28839	7.32999	7.36283	7.04209	7.1489	6.97996	7.05368	7.09047	7.03954	7.20059	6.95934	6.97748	7.44087	6.97748	7.47028	7.91884	7.68098	7.40321	7.75862	7.23089	7.29127	7.2893
PTPNS1	12.4007	12.6148	12.0654	12.0727	12.1859	12.8788	12.3413	12.7989	13.062	12.8533	12.5877	12.4407	12.683	12.7543	11.716	12.7543	12.122	12.149	12.1859	12.055	11.7462	12.149	11.7901	11.9855
ELP3	8.00929	8.34706	8.48433	8.42368	8.73739	8.13213	8.49887	7.99004	8.04143	8.09581	7.99666	8.33072	7.7729	7.962	8.91071	7.962	8.7635	8.68421	8.71138	8.57446	8.84067	8.92888	8.40373	8.63725
PDLIM7	8.43396	8.15708	7.98076	7.92321	7.92461	8.34403	8.00926	8.67521	8.5362	8.63205	8.64483	8.23423	8.52821	8.49926	7.93717	8.49926	7.70553	7.81799	7.9028	7.94122	7.55637	7.53842	7.9162	7.97423
C3orf9	7.9141	8.20489	8.24304	8.13929	8.30165	8.0348	8.18876	8.11028	7.91523	8.03922	7.77464	8.07217	7.79302	8.01139	8.38205	8.01139	8.44478	8.55993	8.09193	8.26905	8.70004	8.48182	8.27752	8.3896
NUMB	10.2347	10.1812	9.89693	9.96682	9.96783	10.3505	10.0692	10.4975	10.6163	10.6062	10.4077	10.1296	10.5371	10.6128	9.59273	10.6128	9.56221	9.90769	9.84606	9.57656	9.43137	9.70179	10.0928	10.131
LOC152485	6.95405	7.19063	7.37065	7.18111	7.42835	6.95525	7.13802	6.97887	7.12715	7.30286	7.13013	7.24488	6.86605	7.06247	7.37859	7.06247	7.41964	7.48146	7.58909	7.42994	7.73334	7.47318	7.17351	7.56724
NTNG2	8.79199	8.4003	7.81821	8.21808	8.54541	8.31894	8.40896	9.25735	8.54182	9.0105	9.1684	9.51586	8.59284	9.26608	7.78192	9.26608	7.7368	8.04423	8.27327	7.58216	7.63163	7.73392	7.52222	7.90714
LOC649032	9.47241	9.93604	9.82594	9.85834	9.91342	9.62566	9.6326	9.58355	9.42463	9.45226	9.40667	9.58459	9.44594	9.59859	10.0384	9.59859	9.87779	10.0221	10.2032	10.0257	10.0262	9.96697	9.88599	9.93683
DGCR2	8.30331	8.17936	7.92237	7.94023	8.3627	8.53498	8.21678	8.59535	8.45395	8.6383	8.53108	8.49237	8.54044	8.64025	7.82474	8.64025	8.03025	7.9989	8.21406	7.88008	7.77399	7.89067	7.88652	8.07371
TRIM25	7.42613	7.11954	7.226	7.1694	7.49302	7.29651	7.15217	7.46887	7.52587	7.48916	7.49162	7.57692	7.53804	7.60285	7.07842	7.60285	7.10278	7.04952	7.15326	7.12774	7.02755	7.08802	6.9618	7.29492
SH2D1A	8.62086	8.89356	9.03822	9.15695	9.09094	8.39414	8.81761	8.0222	8.05033	8.35013	8.2236	8.5936	8.36867	8.14476	8.99698	8.14476	9.18249	9.12373	9.06147	9.23772	9.80622	9.21417	9.19668	9.55186
LOC644511	10.7481	11.1667	11.5775	11.2595	11.3256	10.6668	10.784	10.6769	10.6271	10.2379	10.6537	10.8566	10.6271	10.4993	11.4034	10.4993	11.4389	11.3734	11.7077	11.6377	11.4389	11.5168	11.3697	11.3226
FBXO21	8.18613	8.43555	8.63154	8.3712	8.58023	8.24521	8.43415	8.12219	8.11726	8.06366	7.97014	8.1851	7.98928	7.95666	8.70131	7.95666	8.59437	8.53546	8.4279	8.61668	8.8713	8.83882	8.54668	8.60661
CUL5	7.20463	7.41056	7.25495	7.43148	7.36177	7.23643	7.22956	7.45093	7.19639	7.20059	7.2587	7.44809	7.13311	7.268	7.52566	7.268	7.45055	7.5168	7.35898	7.40751	7.6607	7.61896	7.43949	7.67168
SFRS2	9.86163	10.2457	9.97801	10.18	10.1402	9.6485	9.95219	9.87138	9.5263	9.69661	9.94962	9.98879	9.68067	9.86995	10.1687	9.86995	10.1772	10.1432	10.3442	10.4054	10.2685	10.1379	10.3301	10.5799
BAZ2B	9.69855	9.57935	9.44864	9.17765	9.51398	9.91453	9.42792	9.96428	10.0166	10.1256	10.2225	9.86995	9.6262	9.88954	9.14068	9.88954	9.18191	9.53365	8.89787	8.93383	9.0206	9.23772	9.34342	9.43369
RPL15	10.5928	10.9733	10.9887	10.9458	10.9834	10.784	10.7369	10.4341	10.4449	10.2537	10.2107	10.3102	10.4132	10.3524	10.9945	10.3524	11.1924	11.0307	10.8625	11.059	11.1667	11.4462	11.2845	11.214
ZNF664	7.96024	8.16029	8.17619	8.28917	8.02543	8.00434	8.06255	7.75968	7.70742	7.74488	7.97586	7.78392	7.66703	7.74082	8.22855	7.74082	8.1676	8.23566	8.33294	8.40245	8.3389	8.16821	8.23748	8.29661
HDDC2	9.15478	9.41497	9.70809	9.44954	9.55022	9.14296	9.5775	8.96001	9.08052	9.60265	9.08872	9.06459	8.87803	9.10403	9.79746	9.10403	9.72243	9.83471	9.93012	9.77763	9.89564	10.1323	9.46037	9.49969
MIF	9.1637	9.49137	9.77698	9.78106	9.53458	9.22759	9.31939	9.27469	8.90614	9.53856	9.01994	9.43369	9.04012	9.2688	9.68315	9.2688	9.82169	9.87999	10.3673	9.93257	9.68862	9.9422	9.59094	9.79063
PARP1	9.24374	9.63127	9.42347	9.84271	9.52819	9.54231	9.25262	9.02578	9.26411	9.44284	8.97604	9.32194	9.08735	8.87434	9.81925	8.87434	9.83179	9.54231	10.2793	9.99105	10.0227	9.93516	9.85288	9.85288
FLJ11000	11.3775	10.6142	11.1184	11.1902	10.9212	11.0972	10.9563	11.1263	11.3291	11.4556	11.7315	11.898	11.4636	11.3137	10.8739	11.3137	10.8229	10.8936	10.4954	10.2153	10.8768	10.4077	10.3524	10.7499
ATP6V0D1	10.3001	10.1379	10.2091	9.93142	10.1639	10.6252	10.0772	10.4498	10.5126	10.3102	10.2568	10.186	10.3524	10.6327	10.0809	10.6327	9.85625	10.053	10.0382	10.0348	9.70809	9.81716	9.89361	9.9205
DENND4C	8.26633	8.74913	8.6919	8.68764	8.82322	8.42487	8.73739	8.58073	8.43461	8.57253	8.4506	8.80325	8.28292	8.72634	8.75412	8.72634	9.00395	8.96386	8.78992	8.97954	9.18728	8.97319	8.81761	8.9434
LOC650276	12.8788	13.048	13.1201	13.2385	13.1627	12.8611	13.2236	12.6148	12.6481	12.9492	12.6309	12.8611	12.8961	13.0389	13.2236	13.0389	13.2236	13.3279	13.3279	13.2483	13.3184	13.278	13.3433	13.4074
KIAA0513	9.29572	8.84018	9.1689	8.79896	9.0855	9.35668	8.88758	8.74704	9.18037	9.17678	9.35839	9.14424	9.33638	9.3834	8.81635	9.3834	8.96197	8.83176	8.46079	8.50431	8.62759	8.61283	8.77358	8.83226
DDIT3	8.58023	8.62633	8.33565	8.6072	8.67111	8.75833	8.52626	8.80856	9.1689	9.11733	9.10309	8.89954	8.91476	8.98027	8.34361	8.98027	8.18484	8.59112	7.98928	8.15174	8.18484	8.03419	8.53498	8.53829
SNRPD2	8.21273	8.47926	8.68823	8.55134	8.44933	8.17755	8.21281	8.26834	8.20525	8.12218	8.24071	8.38076	8.22743	8.09561	8.62217	8.09561	8.61304	8.54874	8.79445	8.68905	8.56012	8.52362	8.52971	8.66976
TFE3	7.74107	7.67312	7.6405	7.63421	7.47534	7.73257	7.75395	8.06745	8.09311	8.05418	8.0751	7.95826	7.96229	8.16621	7.46146	8.16621	7.42391	7.54272	7.53786	7.49993	7.36779	7.45029	7.58006	7.56908
RAN	7.47784	7.84145	7.69259	7.51664	7.7315	7.57415	7.61671	7.58334	7.37477	7.46448	7.36617	7.50515	7.29558	7.36576	7.74533	7.36576	7.78761	7.75395	7.81498	7.73943	7.97754	7.97643	7.7615	7.72212
SLC35A3	6.91966	7.37145	7.14564	7.46205	7.45803	7.21062	7.11395	7.38583	7.09408	7.3072	7.40454	7.4081	7.0026	7.32206	7.43909	7.32206	7.51393	7.51369	7.51841	7.66754	7.6779	7.59005	7.52093	7.54511
RAB24	9.61091	9.35059	9.16413	9.30474	9.27598	9.45546	9.42792	9.76319	9.8084	9.75859	9.71134	10.0369	10.0305	9.91559	9.31768	9.91559	9.10935	9.13032	9.45091	8.95104	8.96123	8.87635	9.02922	9.15022
HLA-DOA	7.29536	7.30227	7.31704	7.25474	7.54553	7.47007	6.795	7.44405	7.15446	7.33151	7.22627	7.12162	6.97206	7.02729	7.89578	7.02729	7.70488	7.68559	7.88753	7.64906	7.44982	8.01038	7.85505	7.99104
COX6C	9.79958	10.4164	10.2327	10.1731	9.88146	9.60067	9.75507	9.57656	9.32994	9.64422	9.46607	9.90769	9.58923	9.46516	10.3478	9.46516	10.2041	10.1744	10.5162	10.4164	10.2736	10.1592	10.2697	10.3925
DIP2B	7.92063	7.85557	7.77841	7.83969	8.07261	8.13657	8.08591	8.29547	8.21893	8.08181	7.9879	8.30368	8.21406	8.20855	7.68983	8.20855	7.83552	7.88961	7.76309	7.78779	7.42125	7.74209	7.74681	7.86443
LOC642892	12.9154	13.4995	13.3947	13.5398	13.6151	13.1438	13.3093	13.062	13.0234	13.1944	12.9832	13.278	13.205	13.3433	13.6813	13.3433	13.5566	13.7492	13.6813	13.4811	13.6272	13.5398	13.6069	13.7675
LOC203547	8.51946	8.65463	8.55006	8.69144	8.63621	8.50127	8.68852	8.34816	8.26891	8.45292	8.26269	8.45788	8.19255	8.43461	8.74112	8.43461	8.77629	8.84929	8.69107	8.88185	8.96001	8.98027	8.87991	8.90837
BUB3	8.28891	8.48464	8.5401	8.65673	8.51914	8.2531	8.55558	8.15541	8.12332	8.25677	8.21565	8.45872	8.26153	8.32331	8.5333	8.32331	8.67119	8.6034	8.61615	8.7381	8.66099	8.56347	8.78723	8.88495
MGC13114	7.49535	7.64367	7.82568	7.75023	7.8188	7.52655	7.57228	7.55366	7.56163	7.5515	7.3359	7.61806	7.47948	7.36068	7.86206	7.36068	7.832	7.79222	8.07437	8.08671	7.93982	7.91884	7.69487	7.66489
LANCL1	7.62721	7.89578	7.89631	7.80267	7.98393	7.65364	7.67513	7.53388	7.49395	7.51246	7.48916	7.62848	7.48757	7.53611	7.9366	7.53611	7.99944	7.94546	7.72702	7.85964	8.09213	8.15203	8.06908	8.05776
GSPT2	7.32065	7.64694	7.50605	7.52396	7.42501	7.37668	7.36758	7.36283	7.22429	7.41409	7.12045	7.29209	7.12409	7.14564	7.63902	7.14564	7.70571	7.70719	7.66703	7.54624	7.69017	7.63373	7.40054	7.78452
CDK4	7.47925	7.71474	7.62512	7.63884	7.77261	7.62826	7.55839	7.42241	7.47264	7.61011	7.33402	7.58704	7.14821	7.49413	8.02543	7.49413	7.8347	7.79889	8.25443	8.0554	7.91401	7.84197	7.78113	7.65608
LSM7	8.864	9.33866	9.53687	9.1637	9.31295	9.00632	9.27469	8.90672	8.88953	8.99194	8.74539	8.958	8.79258	8.84899	9.80421	8.84899	9.56381	9.51498	9.92891	9.49535	9.71072	9.4561	9.12435	9.27898
SLCO4C1	7.63186	7.66854	7.47197	7.53061	7.66854	8.30922	7.785	8.16164	7.7282	8.19789	8.05639	7.78113	8.01576	7.8988	7.32476	7.8988	7.32925	7.48269	7.27347	7.32562	7.49239	7.41737	7.28113	7.48521
EDG4	10.6831	10.5946	9.89091	9.61054	10.1379	10.5572	10.3406	10.6101	10.8388	10.6469	10.9112	10.7897	10.8284	10.7993	9.86877	10.7993	9.71588	9.97022	10.0049	9.79453	9.75692	9.84606	9.9841	9.88651
LOC442578	8.87203	8.95582	9.08397	8.87747	9.11954	8.80911	9.03334	8.61771	8.76975	8.80236	8.70189	9.00082	8.72729	8.97532	9.41813	8.97532	9.23628	9.30882	8.87003	9.12676	9.32916	9.39527	9.09927	9.14133
SLC38A1	9.09094	9.53274	9.46897	9.41813	9.70179	8.99698	9.37863	9.31535	8.96267	9.07093	9.07427	9.55833	9.00148	9.06381	9.71668	9.06381	9.67259	9.44549	9.64628	9.58744	9.98556	9.63964	9.69119	9.84271
ZRANB1	7.91526	7.44451	7.61235	7.72875	7.23065	7.62892	7.80135	7.66818	7.8851	7.98823	7.99456	7.69735	7.84384	7.56076	7.27411	7.56076	7.44488	7.35507	7.32745	7.3286	7.15346	7.21335	7.49395	7.24515
HNRPR	9.2371	9.43033	9.40359	9.5087	9.40268	9.27993	9.43632	9.02874	9.07942	8.98778	8.77574	9.12941	8.93051	9.06645	9.57249	9.06645	9.59831	9.46779	9.49897	9.4829	9.63416	9.58538	9.52181	9.63037
RPL19	12.9566	13.4681	13.433	13.1856	13.3833	13.1289	13.0898	12.9656	12.7718	12.8689	12.8151	12.9923	12.7194	12.7803	13.433	12.7803	13.433	13.4681	13.5566	13.4681	13.4483	13.5823	13.3666	13.4194
MMS19L	8.25357	8.63683	8.65784	8.66084	8.73594	8.54044	8.68817	8.43039	8.55716	8.46843	8.41084	8.55048	8.44628	8.60365	8.67893	8.60365	8.76461	8.82788	8.70843	8.95267	8.91071	8.86772	8.8713	8.8588
ITGAM	9.98991	10.036	9.62518	9.54076	9.49445	10.1731	9.8926	10.7369	10.0772	10.4267	10.3339	9.89693	10.046	10.411	9.72056	10.411	9.13918	9.45849	9.77901	9.45039	9.32323	9.26235	9.3925	9.44373
KLHL21	8.77179	8.76728	8.66501	8.47089	8.84318	9.20399	8.7782	9.29083	9.35085	9.38832	9.30407	8.86454	9.42069	9.20038	8.58944	9.20038	8.55606	8.67111	8.42853	8.35735	8.3517	8.34929	8.63683	8.54706
LPPR2	8.2109	7.9435	7.67312	7.75522	7.71017	8.56736	7.76073	8.39373	8.63923	8.61051	8.6596	8.3009	8.4612	8.91071	7.44252	8.91071	7.51129	7.67948	7.67712	7.62618	7.60384	7.4208	7.80357	7.58031
HSPE1	9.68994	10.0516	9.92663	9.77577	9.95978	9.47903	9.5087	9.13983	9.19379	9.00841	8.71563	9.41741	9.09172	8.82832	10.1027	8.82832	10.0838	10.0784	10.2986	9.98556	10.2394	10.0966	9.87552	10.1649
KIAA0804	8.68218	8.53943	8.27288	8.43748	8.57029	8.96615	8.36103	8.66997	8.9421	8.81761	8.95736	8.67502	8.64184	8.85188	8.31631	8.85188	8.25388	8.2631	8.32091	8.3389	8.18582	8.24029	8.51805	8.34583
NOL11	8.27327	8.76694	8.50161	8.63195	8.7993	8.27416	8.45545	8.38581	8.13	8.23352	8.14624	8.50251	7.93395	8.1198	8.83822	8.1198	8.84929	8.8275	8.66666	8.81811	8.89954	8.80134	8.61488	8.77023
TOMM40	8.01755	7.90022	8.27455	8.25056	8.32713	8.24684	8.16263	8.24876	8.02574	8.18764	7.7855	8.31589	7.85145	7.99767	8.61454	7.99767	8.30675	8.43667	8.88532	8.51263	8.44356	8.58455	8.27827	8.27529
FBL	8.97954	9.32674	9.7589	9.20311	9.53365	9.26741	9.28406	9.23427	9.08669	9.25673	8.65688	8.94586	8.85525	8.81379	9.79958	8.81379	9.65587	9.73705	9.80168	9.59724	9.84825	9.94592	9.53582	9.26824
ZFP106	9.13918	9.01753	8.95001	9.00453	8.86043	9.19616	8.94655	9.42792	9.24524	9.61865	9.31535	9.17678	9.3925	9.67061	8.87699	9.67061	8.73739	8.58544	8.77777	8.80856	8.76121	8.71204	8.80134	9.07265
PELI2	8.80134	8.75833	8.60529	8.54857	8.74433	9.13522	8.73363	9.15981	9.31535	9.44864	9.34416	8.96144	9.1878	9.12077	8.63052	9.12077	8.45967	8.52581	8.39414	8.45218	8.35013	8.43784	8.62546	8.73436
C20orf30	10.4567	10.6792	10.687	10.7722	10.7575	10.7369	10.7864	10.265	10.3418	10.539	10.3579	10.4219	10.4464	10.3939	10.9308	10.3939	10.8649	10.797	10.7184	10.928	11.0612	11.1154	10.7116	10.8527
ECH1	9.85851	10.1454	10.1812	10.0312	10.2379	9.92663	10.0742	9.85061	9.68994	9.75	9.19454	9.62862	9.74873	9.56923	10.4219	9.56923	10.4341	10.3062	10.3559	10.3216	10.4567	10.4567	9.98556	10.2211
LOC649049	10.1757	10.8843	10.9632	10.9563	10.7037	10.1268	10.1369	10.2041	10.0049	9.87999	10.1757	10.4653	10.1812	10.0983	10.8585	10.0983	10.8439	10.9404	11.5645	11.3137	10.8739	11.1012	11.0286	11.0882
DAPK2	7.77315	7.91763	7.56877	7.53496	7.63395	8.20221	7.86827	8.19955	8.52502	8.62487	8.42853	7.83257	8.13512	8.26123	7.54815	8.26123	7.4981	7.69311	7.26265	7.20044	7.32109	7.50239	7.53305	7.46185
NALP12	8.48146	8.54909	8.40454	8.23077	8.25858	9.05322	8.43807	9.18254	9.24277	9.37635	9.08215	8.52971	8.99985	9.32499	8.36805	9.32499	7.90538	8.35667	8.06396	7.98164	7.82599	8.07317	8.27697	8.18124
SLC19A1	8.58221	8.61198	8.17749	8.14624	8.21893	8.72419	8.18386	8.66585	8.84067	8.85407	8.71944	8.4558	8.75464	8.99295	8.143	8.99295	7.85075	8.28358	8.4558	7.98761	7.74975	7.82817	8.15618	8.00751
CXCR6	6.76796	6.78792	6.72691	6.95505	6.91472	6.77284	6.77225	6.87099	6.93049	7.22556	6.81276	6.94106	6.85728	6.73004	7.21649	6.73004	7.07058	7.03658	7.1551	7.24851	7.57254	7.55683	7.08955	7.03155
P2RX1	8.37335	8.69013	8.28981	8.20423	8.17457	8.9842	8.56476	9.29433	9.19454	8.85344	9.14969	8.82788	8.94586	9.07868	8.07966	9.07868	8.14716	8.31779	8.34175	8.02483	8.01888	7.98864	8.06559	8.13552
C12orf57	9.67519	9.95879	10.3375	9.7589	10.5413	9.66442	9.79453	9.37074	9.47903	9.4018	9.2963	9.48761	9.11004	9.13983	10.5572	9.13983	10.524	10.4514	10.2599	10.4449	10.7439	10.5713	9.98991	9.93594
TGFBR3	8.29273	8.7621	8.78625	8.50431	9.14485	8.20638	8.70482	7.70255	7.93574	8.25225	8.14008	8.58738	8.06117	7.97382	9.04706	7.97382	8.89897	9.26351	8.95056	9.27767	10.0851	8.9041	8.81525	9.07636
DDX39	7.99694	8.21912	8.07514	8.21575	8.19636	8.02228	8.01371	8.04362	7.88785	7.97779	7.88913	8.18101	7.86712	7.9794	8.30931	7.9794	8.29133	8.27964	8.62627	8.41326	8.37752	8.15676	8.09916	8.19033
LOC647572	13.1438	13.5398	13.6674	13.3947	13.6398	13.3833	13.4811	13.1289	13.1741	13.271	12.9656	13.1856	12.9773	13.2127	13.7675	13.2127	13.6674	13.7675	13.6151	13.5944	13.6069	13.7492	13.6398	13.5566
OSCAR	8.69474	8.9015	8.23566	8.19348	8.27093	8.87991	8.73056	9.49535	8.70707	9.16232	8.68374	8.52626	8.96144	9.09172	8.2109	9.09172	8.39626	8.00105	8.45332	8.05341	7.76539	8.00643	8.1135	7.89156
ABCB1	6.95995	7.08727	7.23065	6.99707	7.33482	7.13089	7.60285	6.94136	7.02965	7.18772	7.22202	7.09382	7.20484	6.82572	7.38941	6.82572	7.49667	7.66392	7.38817	7.38941	7.35203	7.71362	7.45429	7.35498
DPH5	7.53823	7.90995	7.92212	7.75894	7.92844	7.87307	7.84572	7.7241	7.75441	7.63255	7.61295	7.61195	7.63053	7.58098	8.14986	7.58098	8.03343	8.03918	7.96916	8.06587	7.993	8.22181	7.87901	7.99703
FAM60A	8.52333	8.8483	8.70571	8.83654	9.12147	8.77407	8.74913	8.74539	8.59743	8.58403	8.41346	8.63982	8.23541	8.42554	9.12676	8.42554	8.98292	8.94054	8.96437	8.96334	9.11553	9.26956	8.96892	8.94144
FFAR2	9.78106	9.10101	9.2229	9.26411	9.31535	9.70179	9.58538	9.33047	10.0671	9.37233	9.43567	9.72243	9.50212	9.72879	8.61241	9.72879	8.78303	9.02938	9.52096	9.04925	8.63771	8.52333	9.0463	9.22704
C20orf24	11.7556	11.879	11.6574	11.8248	11.6936	12.122	11.5736	12.0841	12.0785	12.1548	12.1413	12.0453	11.9891	12.0042	11.5222	12.0042	11.7361	11.898	11.5084	11.4337	11.3036	11.3838	11.5714	11.6323
PELI1	9.91613	9.59724	9.44643	9.79205	9.77103	9.96523	9.89188	10.5126	10.1391	9.99462	10.8163	10.4975	10.3183	9.90769	9.00498	9.90769	9.14538	9.32323	9.42627	9.47818	9.04443	9.18037	9.86256	9.63515
FAM3C	6.69012	6.97954	7.03721	7.06687	6.95619	6.83415	6.94713	6.84878	6.77621	6.94005	6.94259	6.91453	6.71123	6.6364	7.13993	6.6364	6.99363	6.9964	7.25495	7.26346	7.06635	7.28677	7.21031	7.27442
OSTF1	10.8816	10.9834	10.7037	10.8229	10.8371	11.1206	10.9707	11.1407	11.1235	11.2387	11.2941	11.1125	11.2463	11.157	10.8606	11.157	10.6081	10.699	10.7593	10.7993	10.7329	10.7481	10.7439	10.8253
MMP9	10.7546	11.0412	9.54131	10.0182	9.77577	11.716	10.0023	13.0294	11.4528	13.1201	11.6886	11.0412	11.3169	11.7005	9.92197	11.7005	9.0206	10.0896	10.0592	8.7061	8.85407	8.64707	9.46964	9.46516
LPXN	9.4018	10.2986	10.2472	10.3406	10.2164	9.96098	10.0049	9.81479	9.7051	9.68513	9.58377	9.98659	9.60174	9.6294	10.2761	9.6294	10.4398	10.1812	10.3354	10.4284	10.5892	10.5928	10.275	10.4414
CYP4F3	10.1088	10.7481	9.89487	10.4954	9.80286	11.2429	10.5654	11.203	11.0612	11.4114	11.5019	10.7439	11.2674	11.0612	9.91137	11.0612	9.68513	10.0825	9.93257	9.31603	9.3501	9.29692	10.4628	10.2091
ALG9	7.03329	7.42714	7.01596	7.30261	7.39457	7.2674	7.19034	7.29558	7.11608	7.36514	6.96738	7.07214	6.85343	7.04703	7.51795	7.04703	7.5168	7.44362	7.52566	7.38984	7.58765	7.63292	7.30518	7.30261
SDCCAG10	7.66941	7.72076	7.74488	7.83552	7.78893	7.56185	7.68803	7.52729	7.59258	7.78731	7.35737	7.71947	7.51047	7.61708	8.03184	7.61708	7.90714	7.7466	8.02395	7.91675	7.71858	7.9405	7.81522	7.90906
ATG9A	7.99077	7.63316	7.77034	7.69196	7.6977	7.80555	8.08211	7.98065	7.6779	8.31779	8.01404	7.78421	8.01144	8.06117	7.53179	8.06117	7.5605	7.46493	7.55667	7.56335	7.65438	7.5168	7.75296	7.50364
BXDC2	8.04423	8.19223	8.33528	8.28955	8.35636	8.19547	8.21808	7.89287	7.90653	7.99861	7.68508	8.0372	7.86012	7.7275	8.47175	7.7275	8.31118	8.46965	8.34325	8.41514	8.34583	8.37706	8.4049	8.4143
FAIM3	9.7442	9.83064	10.2878	9.8764	10.4653	10.0444	9.92663	9.66533	9.78702	9.67945	9.4829	9.44549	9.48455	8.89436	10.5799	8.89436	10.4239	10.3673	10.2309	10.411	10.5908	10.7706	10.3939	10.3977
EBI2	8.58909	8.99295	9.24136	9.23283	9.36645	8.83389	8.9848	8.63771	8.39808	8.93643	8.54591	8.7521	8.0916	8.2432	9.35936	8.2432	9.28524	9.14192	9.15549	9.69976	9.66442	9.47761	9.68994	9.57383
HLA-DPB1	7.35498	7.31491	7.47007	7.55467	7.44605	7.67983	7.40205	7.38092	7.3043	7.16307	7.19852	7.33212	7.0423	7.06782	7.93372	7.06782	7.87963	7.7368	8.78749	7.75894	7.67168	7.99539	7.72154	7.55736
SCAP2	10.1073	10.0943	10.0715	9.98265	9.79453	10.3765	9.71588	10.4666	10.7575	10.0049	10.534	10.1547	10.4616	10.4414	9.54325	10.4414	9.37324	10.0912	9.16103	9.41432	9.37457	9.35749	9.52977	10.3142
LOC347544	11.0151	11.3838	11.7718	11.5736	11.4242	10.9458	11.0561	10.8543	10.6951	10.3911	10.9054	11.1154	10.9086	10.7722	11.588	10.7722	11.5513	11.6115	11.9475	11.9555	11.5297	11.5806	11.7718	11.5475
CA4	9.76285	9.06227	9.15771	9.01811	9.19616	10.0097	9.20715	10.2405	10.5452	10.8649	10.8009	9.92891	10.294	9.85169	9.04569	9.85169	8.47175	9.34202	8.7521	8.08181	8.24248	8.30529	9.3379	8.9848
HLA-DPA1	10.4954	10.7923	11.0268	10.7575	11.1263	10.9922	10.534	10.5429	10.0727	10.0312	9.77763	10.8188	10.2599	9.91718	11.0702	9.91718	11.5775	10.7465	11.4795	11.3391	11.2495	11.7077	11.2387	10.9733
LOC643433	11.4901	11.7755	12.1691	11.8655	11.9652	11.4901	11.6494	11.3543	11.3196	11.3734	10.9887	11.442	11.3608	11.2674	12.1691	11.2674	12.1413	11.9689	12.1123	11.9957	12.0682	12.3352	11.9855	11.7315
ARID3A	10.3539	10.1243	9.65236	9.6686	9.85745	10.5735	10.1701	10.652	10.6537	10.8349	10.1379	9.90096	10.3673	10.5735	9.65439	10.5735	9.84825	9.9875	9.75784	9.54076	9.22928	9.50634	9.51044	9.5775
PTPRCAP	8.98665	9.36577	9.72707	9.28282	9.72056	8.93835	9.09756	8.738	8.76405	9.16535	8.54219	9.07265	8.8067	8.53943	9.66442	8.53943	9.88651	9.7007	9.74171	9.70598	9.82954	9.56558	9.29905	9.52518
CDR2	7.32999	7.77958	7.75023	7.78286	8.1282	7.54838	7.78731	7.77174	7.4165	7.95454	7.44341	7.71017	7.26888	7.45861	8.01282	7.45861	8.00909	8.0751	7.95998	8.00718	8.21649	8.34006	7.80882	8.12759
F5	8.32057	8.70843	7.91555	7.97098	7.85235	8.38888	8.49724	9.44643	8.84596	8.90899	8.87747	8.46561	9.1637	9.02317	8.00082	9.02317	7.63605	7.90583	7.91622	7.63902	7.57366	7.76858	7.64277	8.31894
SWAP70	7.3949	7.67848	7.53628	7.68645	7.51766	7.78893	7.54127	7.63813	7.63945	7.28895	7.45325	7.33795	7.44274	7.30044	7.94901	7.30044	7.63945	7.82272	8.05418	8.06414	7.5366	8.05752	7.94207	8.00696
TOR1A	8.72802	8.88254	8.65315	8.74851	8.9041	8.84596	8.84638	9.05786	8.81282	9.0194	8.79199	8.82387	8.71893	9.04795	8.66264	9.04795	8.78084	8.79199	8.59246	8.4897	8.57253	8.53303	8.55716	8.60994
SNX11	8.01444	7.89249	7.89162	7.96529	8.01446	8.19714	7.91561	8.15515	8.17443	8.15833	8.22629	8.11963	8.11054	8.13492	7.86981	8.13492	7.9134	8.07595	7.8554	7.74794	7.71637	7.78207	7.83162	7.86907
ZDHHC18	9.7682	9.32385	9.09669	9.23772	9.26471	9.69782	9.1637	9.73705	9.95219	10.2347	10.1256	9.62319	9.93846	10.1036	9.09927	10.1036	8.85577	9.19616	9.40991	9.05095	8.50747	8.44552	9.17239	9.04443
MOSPD2	9.07995	8.64893	8.81282	8.86952	8.84256	9.43778	8.86826	9.10101	9.58744	9.48138	9.70598	9.17068	9.10625	9.59273	8.80856	9.59273	8.62247	8.80325	8.37283	8.54805	8.54396	8.3452	8.78401	8.71713
TOMM7	12.4304	12.4458	12.7989	12.6623	12.683	12.1325	12.3645	12.0042	12.0011	12.6623	12.1066	12.389	12.3282	12.6758	12.7989	12.6758	12.9566	12.9313	12.517	12.9773	12.8274	13.0234	12.7479	12.8151
GATAD2A	10.5254	10.7546	10.6442	10.4132	10.3199	10.9308	10.7684	10.814	10.9054	10.5551	10.6327	10.3787	10.3325	10.5541	10.4077	10.5541	10.252	10.4256	10.4384	10.1998	10.1243	10.2547	10.118	10.2271
VASH1	7.74289	7.38835	7.43524	7.16997	7.72489	7.41139	7.5168	7.29519	7.22574	6.87477	7.04996	7.31462	7.76309	7.09481	7.82626	7.09481	8.07193	7.73449	7.67082	7.76599	7.85862	7.55905	7.70488	7.96814
CCDC64	7.92237	8.43975	8.16071	8.19654	8.51766	8.0794	8.34783	7.89123	7.74783	8.00696	7.63866	7.98761	7.60076	7.56424	8.47443	7.56424	8.62546	8.39626	8.49761	8.51666	8.76914	8.49608	8.35096	8.39756
NSUN2	9.35251	9.33638	9.59831	9.31244	9.75784	9.27412	9.4829	9.17168	9.16609	9.10819	9.10403	9.38832	8.96267	9.25673	9.78807	9.25673	9.79746	9.57935	9.5047	9.7839	9.8764	9.98137	9.52096	9.76176
CD7	9.25433	9.05165	9.59962	9.07942	9.75228	8.92539	9.17823	8.7104	8.51846	8.92665	8.87203	9.49786	8.89665	8.56893	9.91254	8.56893	9.83348	9.87234	9.62126	9.48363	9.91613	9.61379	9.41345	9.37728
RPS17	11.1667	11.4177	12.0453	11.8179	11.6377	11.059	11.3937	11.0674	11.1064	10.9164	11.1924	11.5297	11.2845	11.2048	11.7524	11.2048	12.0409	11.8541	12.0209	12.008	11.5407	11.9957	11.9191	11.9594
TARP	7.87754	7.84738	7.86066	8.0305	8.33369	7.55683	7.71947	7.26785	7.36387	7.35112	7.24551	7.87901	7.67848	7.16307	7.88292	7.16307	8.12845	8.12119	8.20221	9.20715	8.97679	8.37775	8.2405	8.22776
HIGD2A	10.1701	10.5815	10.7206	10.4384	10.6426	10.3062	10.294	10.2547	10.0809	10.0885	9.67613	10.136	9.96783	10.053	10.8163	10.053	11.0412	10.7097	10.8284	10.6716	10.5834	10.8867	10.4842	10.4554
SH3BP5L	8.77073	8.57029	8.36867	8.19893	8.54805	9.20545	8.558	9.02138	8.94736	9.4256	8.98062	8.72115	9.03949	9.3254	8.15675	9.3254	8.27004	8.45713	8.34547	8.07457	8.13552	8.41652	8.36824	8.26706
EPRS	8.58847	9.22439	9.21335	9.22928	9.1647	8.74913	8.92603	8.81473	8.71893	8.86952	8.36824	8.74913	8.45438	8.47089	9.43369	8.47089	9.33047	9.27469	9.5087	9.32916	9.40693	9.36464	9.0855	9.17315
RPL13A	11.2311	11.7196	12.0841	11.5475	11.8052	11.4462	11.4389	11.3291	11.2998	11.1012	10.7625	11.2332	10.8527	10.8585	12.0785	10.8585	12.1382	12.0209	11.8845	11.9817	12.0297	12.1548	11.6241	11.7361
HK2	7.9282	7.76966	7.68098	8.00105	7.90083	8.10916	8.10609	8.17537	8.07843	8.3009	8.32824	8.02714	8.78453	8.67219	7.53262	8.67219	7.62826	7.50875	7.55198	7.35282	7.36111	7.56277	8.05445	7.88106
CSF1R	11.0473	11.2703	11.506	11.5645	11.2358	11.3226	11.2122	11.0219	10.8009	10.3001	10.5126	10.9493	11.1639	11.1338	11.7785	11.1338	12.4053	11.7005	11.7901	11.8845	11.8052	11.9652	11.2727	11.2168
C1orf181	7.34714	7.51426	7.71502	7.53305	7.77197	7.51841	7.59457	7.30556	7.45803	7.5288	7.22524	7.52025	7.19134	7.1829	7.90083	7.1829	7.69435	7.7651	7.56076	7.68249	7.8323	7.88563	7.74991	7.74107
LENG4	10.7864	10.4828	10.1497	9.77998	10.2547	10.5621	10.2457	11.1754	11.0334	11.157	11.1012	10.6792	11.0766	11.2703	10.0516	11.2703	9.69119	10.1533	10.3746	9.95429	9.49445	9.65651	10.0416	10.0429
SCAMP3	8.62247	8.83486	9.18516	8.88482	9.15426	8.83226	8.94276	8.85716	8.70439	8.66786	8.25734	8.77629	8.44754	8.41461	9.25805	8.41461	9.3333	9.15902	9.19325	9.04569	9.34665	9.38501	8.958	9.01384
STARD10	7.93499	8.36749	7.9236	7.8662	7.91857	8.22049	7.79535	8.81635	8.32057	8.05776	8.2631	8.2174	8.10076	8.16524	8.04143	8.16524	7.74783	7.77034	7.6664	7.64215	7.74587	7.66754	7.52757	7.42529
UBE2W	7.52004	7.27963	7.44715	7.27478	7.45293	7.43213	7.03027	7.38158	7.56021	7.51207	7.57302	7.35922	7.49413	7.30342	7.17961	7.30342	7.19625	7.15024	7.20627	7.20004	7.17535	7.09196	7.25115	7.17656
IL1RN	8.23857	7.82026	7.78376	8.016	8.1813	8.1831	7.87103	8.24404	8.38607	8.32534	8.25495	8.43728	8.21243	8.09627	7.82758	8.09627	7.75865	7.76185	7.93539	7.72212	7.59514	7.60096	7.71525	7.84861
HSPA6	11.1816	10.8412	10.8493	11.1184	11.0117	11.6462	10.7593	11.2078	11.5736	11.5407	11.5969	11.561	11.4337	11.7462	10.774	11.7462	10.6101	11.0473	10.9733	10.5302	10.4736	10.3658	10.524	11.0674
RPP21	9.29765	9.41568	9.53458	9.34263	9.56144	9.32994	9.45124	9.19454	9.31244	9.14485	8.9739	9.31806	8.93723	9.24039	9.84138	9.24039	10.0211	9.81805	9.72149	9.77698	9.64206	9.78702	9.33945	9.27697
PPP3CC	8.09883	8.56093	8.55558	8.32132	8.89897	8.36103	8.6896	8.16591	7.97643	8.34042	7.9435	8.19822	7.93833	7.73478	8.82967	7.73478	8.8725	8.78034	8.79414	8.88643	9.06589	8.81003	8.40413	8.6896
DOCK5	8.01171	7.72139	7.47874	7.40885	7.41995	8.13283	7.53754	8.32559	8.49848	8.29866	8.31894	7.87981	8.02574	8.13814	7.46299	8.13814	7.53353	7.52413	7.32299	7.29519	7.15607	7.24308	7.47197	7.33809
GPR18	7.55518	7.53786	7.98536	7.57594	7.87106	7.65215	7.60532	7.25115	7.39273	7.1915	7.24531	7.42819	7.32028	7.16264	8.05173	7.16264	7.8685	7.9325	7.77841	7.91174	8.17835	8.08003	7.68615	7.91988
MORC4	6.88065	7.23939	7.15832	7.19576	7.37574	7.35166	7.26959	7.04996	6.90052	7.09294	7.01654	7.1721	6.99727	7.11447	7.53353	7.11447	7.43607	7.4566	7.09773	7.26785	7.66168	7.58055	7.46372	7.40667
TYK2	11.2998	11.2818	11.219	10.9922	11.1036	11.442	11.3543	11.5557	11.472	11.4754	11.5557	11.0806	11.4754	11.3697	11.2785	11.3697	11.0307	11.1184	10.7644	11.0334	11.0648	10.9655	10.8388	11.0494
RFWD2	10.8997	10.8307	10.5056	10.5211	10.6595	11.092	10.7669	11.0412	11.1924	11.3775	10.9811	10.9514	11.0058	11.0011	10.5267	11.0011	10.3825	10.8188	10.4828	10.294	10.4896	10.4666	10.4908	10.6915
FLJ37970	7.97347	8.10109	7.95179	7.54361	7.83182	7.89823	7.76229	8.12359	7.88292	8.00605	8.20121	7.98201	8.04816	8.09848	7.71613	8.09848	7.68098	7.76599	7.86588	7.51047	7.58826	7.62991	7.59898	7.75142
KLF12	7.29737	7.34519	7.63793	7.4111	7.65485	7.28913	7.42059	7.22838	7.13091	7.3443	7.16271	7.48469	6.98176	7.12675	7.65827	7.12675	7.82157	7.76395	7.3832	7.53038	7.97068	7.83509	7.47975	7.66546
KLRB1	8.66297	8.83274	9.54076	8.80032	8.6494	8.02613	8.43039	8.2229	7.99979	8.65502	8.49454	8.48687	8.54706	7.89339	9.48869	7.89339	9.17994	9.10753	8.94586	9.54686	9.42242	9.56478	8.89092	9.00761
PDHB	9.39591	9.72149	9.62862	9.57022	9.56003	9.53582	9.37553	9.41073	9.34263	9.34795	9.14674	9.21937	9.10753	9.09454	9.83471	9.09454	9.94105	9.6686	9.53365	9.63773	9.89936	9.8877	9.6058	9.57474
RPL35	12.1805	12.6556	12.7653	12.2456	12.7479	12.1413	12.3026	12.0889	11.8414	11.898	11.4636	11.8928	11.588	11.6351	12.8062	11.6351	13.0135	12.9042	12.9492	12.6928	12.9042	13.1008	12.389	12.4233
CD160	7.81364	7.38481	7.97867	7.83057	7.80754	7.01711	8.35636	6.81682	6.64913	7.53157	7.15401	7.48288	7.21797	7.15889	7.97497	7.15889	8.18235	8.02117	8.47706	8.5146	8.34854	7.96229	7.90747	8.80444
PQLC3	8.20722	8.70792	8.32519	8.69752	8.74913	8.51575	8.63002	8.21222	7.98734	8.36706	8.17419	8.53987	8.45994	8.35013	8.48488	8.35013	8.92603	8.60529	8.76121	8.86578	8.88594	8.96054	8.92364	8.83714
LOC440733	12.6392	12.8788	13.1944	13.1438	13.1438	12.8446	12.8274	12.6556	12.517	12.5877	12.5012	13.002	12.5631	12.7718	13.3184	12.7718	13.3184	13.1944	13.2606	13.1201	13.0811	13.205	13.205	13.0294
PGLYRP1	11.198	10.3716	8.45967	9.57249	9.42069	10.8078	10.1772	11.3196	11.092	11.561	10.0211	10.2122	10.9458	10.7803	8.7137	10.7803	9.10403	9.40359	9.68067	8.464	8.2236	9.08735	9.28912	9.53937
GLTSCR2	12.389	12.5941	12.9404	12.6481	13.0389	12.6556	12.7405	12.487	12.4053	12.3699	12.0453	12.2678	12.0116	12.2854	13.2127	12.2854	13.1289	13.1289	12.9042	13.0234	13.278	13.2127	12.7049	12.6309
HK3	9.90769	9.84709	9.60971	9.49445	9.70598	9.87759	10.0002	10.7706	9.88549	10.4554	9.65121	9.82541	9.8446	10.2271	9.51328	10.2271	9.75507	9.20399	9.58275	9.07789	9.02938	9.58633	8.99194	9.0855
PELP1	7.47336	7.68119	7.57322	7.57415	7.69735	7.3448	7.58486	7.3502	7.41964	7.60843	7.32081	7.51706	7.40926	7.63769	7.75395	7.63769	7.65889	7.59949	7.98034	7.81678	7.64953	7.76457	7.78893	7.80135
C6orf49	9.75507	9.80622	10.2153	9.7401	10.0182	9.67061	9.89693	9.38501	9.34342	9.34202	8.99751	9.27412	9.43269	9.2216	10.0671	9.2216	10.1036	10.076	9.99754	9.87234	10.1296	10.2501	10.1323	10.4185
RPL39	12.3699	12.5314	12.9042	12.7049	12.8151	12.4534	12.41	12.3413	12.2854	12.1859	12.1277	12.3282	12.1277	12.1591	12.8788	12.1591	12.8611	12.8533	12.683	12.7653	12.6693	12.9492	12.8886	12.7653
DNAJA3	8.32207	8.55606	8.77735	8.72383	8.80032	8.49121	8.6869	8.42853	8.49887	8.4491	8.16845	8.45332	8.0839	8.21468	9.00042	8.21468	8.92112	8.89897	9.06077	8.87379	9.10854	9.04706	8.57843	8.62546
RPUSD4	8.33974	8.56232	8.58591	8.79623	8.7536	8.66884	8.80565	8.30675	8.41719	8.4143	8.12567	8.46796	8.03131	8.36824	8.69801	8.36824	9.00951	8.67502	8.91367	8.86086	9.08596	9.13379	8.94276	8.74851
LOC284393	13.826	14.091	14.091	14.0127	14.0303	13.8963	13.881	14.0127	13.881	13.9643	13.6813	14.0303	13.826	14.0303	14.3104	14.0303	14.1844	14.1341	14.9569	14.4841	14.2705	14.2132	14.114	14.24
CENTD3	11.0219	10.9379	10.6142	10.1256	10.3062	11.2512	10.6344	10.6442	11.2727	10.8098	11.054	10.6426	10.9346	11.1154	10.4993	11.1154	10.0489	10.3406	10.1812	10.183	10.0516	10.1718	10.4498	10.2812
FLJ38964	8.31118	8.1208	8.07333	7.94686	7.90747	8.52148	8.15854	8.52179	9.29264	8.58591	9.07789	8.73436	8.74161	8.71138	8.26427	8.71138	7.78192	7.86351	7.91049	7.67919	7.6405	7.74681	7.70216	7.93956
TXLNA	9.35603	9.77698	9.5087	9.75784	9.7118	9.25879	9.69242	9.49031	9.37728	9.32323	9.06589	9.36793	9.08487	9.24893	10.0475	9.24893	9.67195	9.86877	9.89693	9.84825	10.236	10.026	9.48455	9.83064
STX3A	10.5075	10.2812	9.86692	9.89487	9.8764	10.7246	10.0148	11.0806	11.1545	10.8078	10.9632	10.7369	10.5984	10.8009	9.90431	10.8009	9.6579	10.0312	9.77305	9.59094	9.63515	9.7096	9.77763	10.0133
FLJ39575	7.4295	7.69487	7.3828	6.99303	7.30464	7.56724	7.10662	7.67144	8.02395	7.73979	7.98708	7.9373	7.92788	7.7052	6.90899	7.7052	7.06662	7.41717	7.04927	7.01023	6.95391	6.99434	7.07876	7.18339
RPS5	11.5839	12.0011	12.3229	11.8327	12.2638	11.7129	11.9411	11.4528	11.4177	11.442	11.4592	11.472	11.4177	11.3967	12.3699	11.3967	12.41	12.465	12.3533	12.2799	12.1859	12.3472	11.9773	11.9519
EXOSC5	7.5288	7.72108	7.87073	7.58216	7.79222	7.68559	7.56526	7.47092	7.4713	7.46952	7.27397	7.4492	7.34513	7.32842	7.85583	7.32842	7.8479	7.93982	8.04179	7.9303	7.81128	8.00105	7.63533	7.77778
UNC84B	8.73594	9.04569	9.0206	8.86043	9.3379	8.94103	9.19802	8.50431	8.75913	8.63621	8.46472	8.69107	8.69567	8.80565	9.30569	8.80565	9.2371	9.31167	9.1529	9.14296	9.53856	9.14485	9.11778	9.12233
ANPEP	10.0862	9.73189	9.66734	9.30882	9.5775	10.3643	9.59456	10.147	10.0061	10.5608	10.2082	9.87451	10.0382	10.1432	9.22204	10.1432	9.08735	9.63647	10.036	9.32008	8.91017	8.8436	9.44549	9.22835
EEF1G	12.1277	12.4758	12.5631	12.3751	12.5444	12.1277	12.122	12.122	11.7524	11.8655	11.8369	11.9103	11.8928	11.8248	12.5708	11.8248	12.6015	12.5941	12.7405	12.7543	12.7194	12.9042	12.608	12.4407
HIST2H2AC	9.32271	9.40574	9.63964	9.63318	9.24801	9.74257	9.01106	9.85288	10.201	10.0133	10.1526	9.97022	9.61742	9.88863	9.06589	9.88863	8.9824	9.12025	9.50388	9.00311	8.81811	8.74483	8.93284	9.1684
LOC389674	9.11458	9.23032	9.7933	9.61953	9.51257	8.95001	9.50096	8.82387	8.5146	8.50514	8.56476	8.82087	8.85821	8.57206	9.5263	8.57206	9.64941	9.47818	9.61379	9.92283	9.65861	9.88651	9.81278	9.75507
MPHOSPH10	8.27793	8.31753	8.35133	8.28422	8.43615	8.25599	8.25557	8.15675	8.15409	8.07966	7.82401	8.03184	7.73759	7.64749	8.56669	7.64749	8.65879	8.54082	8.22049	8.483	8.65547	8.78824	8.55048	8.45395
YARS	8.98825	9.33047	9.2371	9.31099	9.19528	8.87203	9.24432	8.92421	8.65152	8.85291	8.50839	9.07789	8.80497	8.72531	9.28121	8.72531	9.44706	9.21271	9.77445	9.54231	9.56003	9.46322	9.08931	9.39144
APOB48R	8.5146	8.45788	8.21281	8.01576	8.26791	8.53987	8.44434	8.79258	8.97769	9.16681	8.65832	8.32323	8.75412	8.8483	8.14518	8.8483	8.15113	8.31434	8.1851	7.85709	7.82995	8.11107	7.97347	8.01309
C21orf33	8.20844	8.5857	8.55393	8.44667	8.43653	8.34761	8.22982	8.14598	8.16364	8.32678	8.05698	8.19724	8.10327	8.09322	8.51768	8.09322	8.58427	8.5875	8.68899	8.68775	8.73133	8.49672	8.51061	8.49721
RAF1	9.59831	9.46897	9.25966	9.25591	9.25591	9.88146	9.2997	9.65651	9.98016	10.0109	10.0122	9.6485	9.87234	9.9435	9.14594	9.9435	9.14485	9.33638	9.27163	9.19965	8.92307	8.92235	9.36942	9.25433
PLCG1	8.12949	8.65502	8.41682	8.39706	8.71944	8.10109	8.55759	8.05173	7.97686	8.18697	7.91555	8.23103	8.01333	8.09611	8.69338	8.09611	8.60821	8.558	8.59935	8.6288	9.12862	8.90614	8.56017	8.76914
APRT	8.5767	8.77733	9.28144	8.68722	9.03271	8.71876	8.73746	8.58048	8.46636	8.36087	8.11211	8.46795	8.33788	8.40179	9.19558	8.40179	8.99769	9.12526	9.04184	9.15574	9.01895	9.29432	8.89838	8.90079
NPC1	7.73051	7.74533	7.57766	7.80966	7.75862	7.59384	7.93173	7.52703	7.5027	7.66889	7.77399	7.82334	7.66311	7.66027	7.95205	7.66027	8.02446	7.86789	7.89479	7.93574	8.2441	7.83884	7.81157	7.79938
RPL22	9.5537	9.604	9.96428	9.63416	9.83653	9.5629	9.26524	9.41568	9.40913	8.9173	9.04298	9.32323	9.19739	9.0452	9.96783	9.0452	9.84032	9.80806	9.81038	9.95219	10.0035	9.88245	10.0301	9.69341
TMEM49	9.03885	8.77476	8.63052	8.91476	8.67429	9.07427	8.97152	9.21271	9.54076	9.7041	9.58017	9.10022	9.57847	9.63865	8.54044	9.63865	8.43119	8.85621	8.53546	8.47005	8.39836	8.49421	8.87699	8.80565
MRPL15	8.50014	8.90837	8.82967	8.76694	8.82387	8.864	8.86252	8.66501	8.50747	8.64893	8.02184	8.4612	8.39836	8.54252	8.958	8.54252	9.13146	8.92043	9.06823	9.03103	9.05904	9.23958	8.85084	8.82087
FLJ38663	7.21538	7.46299	7.61838	7.51393	7.6403	7.40469	7.50225	7.3317	7.27624	7.23781	7.10268	7.42864	7.24875	7.44219	7.55569	7.44219	7.71986	7.75349	7.49136	7.53244	7.70766	7.74847	7.82334	7.68044
TOMM70A	7.96371	8.19091	8.15014	8.16336	8.39808	8.27617	8.31237	8.1135	8.07165	8.16845	7.84041	8.1208	7.78598	8.02117	8.32008	8.02117	8.21406	8.31359	8.35665	8.4105	8.6494	8.49202	8.4105	8.39667
LOC649377	8.21222	8.04781	7.87255	7.65839	7.98323	8.10276	7.81794	8.37575	8.21342	8.21772	8.27529	7.9282	8.41312	8.22855	7.89961	8.22855	7.57075	7.87449	7.80267	7.59828	7.70696	7.51187	7.77673	7.87174
C2orf7	7.0732	7.44322	7.08237	7.25115	7.23843	7.21049	7.16837	7.07703	6.96521	7.15668	6.91888	7.13517	7.07971	7.15401	7.24694	7.15401	7.6162	7.41288	7.57415	7.345	7.37215	7.32526	7.29143	7.24427
EPHA4	6.84497	7.0116	6.90913	6.99448	7.01525	6.92024	7.15374	6.88632	6.8751	7.17242	6.92135	6.9675	6.81483	6.87533	7.47374	6.87533	7.14834	7.19871	6.98289	7.10464	7.34066	7.0703	7.23381	7.42125
LOC649821	12.0042	12.5525	12.6995	12.471	12.7307	12.0785	12.2269	12.0409	11.9855	11.7755	11.5806	12.0209	11.7755	11.7397	12.8446	11.7397	12.6148	12.6995	12.6623	12.714	12.7803	12.9313	12.517	12.5083
C12orf30	7.06184	7.14167	7.23631	7.32157	7.27304	7.19254	7.07788	7.2284	7.25508	7.28816	7.12742	7.23967	6.89214	7.05211	7.40385	7.05211	7.41665	7.46077	7.20559	7.31964	7.51579	7.62826	7.26182	7.41056
ENPP4	7.30286	7.37389	7.59431	7.41409	7.75256	7.26785	7.37732	7.18024	7.04649	7.15658	7.16986	7.44576	6.86449	7.05949	7.70926	7.05949	7.77011	7.69671	7.59775	7.62322	7.96719	7.68281	7.28781	7.70488
LPIN1	8.52047	8.87803	9.27263	8.8008	9.08872	8.66997	8.76011	8.41973	8.4097	8.44305	8.543	8.85475	8.13177	8.22628	9.27546	8.22628	9.15351	9.03822	9.08052	9.05526	9.40268	9.26351	8.98062	8.97769
RAB6IP1	11.1639	10.9514	10.7781	10.6377	10.7206	11.1369	10.7389	11.2703	11.4754	11.311	11.3838	11.1754	11.1592	11.5222	10.8543	11.5222	10.5693	10.7184	10.774	10.5357	10.4256	10.5541	10.5908	10.7684
MKL1	7.97867	7.90747	7.82718	7.67848	7.89316	8.00909	8.00434	7.96139	7.83108	8.03103	7.75787	7.86827	7.9439	8.232	7.78113	8.232	7.80168	7.70766	7.74107	7.58411	7.59071	7.85583	7.64114	7.53134
SLCO3A1	7.55908	7.46436	7.18451	7.25345	7.27783	7.48611	7.40582	7.5248	7.72086	7.61424	7.51904	7.43556	7.53105	7.59559	7.25939	7.59559	7.22921	7.29574	7.28345	7.2378	7.1898	7.17361	7.19184	7.24745
ZBTB40	7.8107	7.67983	7.98233	8.15569	8.07482	8.11049	7.87339	7.99914	8.22933	7.62826	7.9269	8.2405	7.63226	7.81385	8.43748	7.81385	8.3902	8.29002	8.12161	8.31779	8.66786	8.27055	8.1282	8.32057
MAP4K1	9.46779	10.3865	10.2188	9.8236	10.2067	9.6579	9.8446	9.51586	9.57935	9.43269	9.07265	9.46322	8.9015	8.88882	10.5108	8.88882	10.1674	10.1221	10.1718	10.3418	10.7546	10.549	10.0851	10.2153
FUBP3	8.1135	8.45102	8.40776	8.34473	8.46608	8.2631	8.34816	8.26891	8.11695	8.10411	8.01493	8.12393	7.96545	7.96653	8.60994	7.96653	8.5869	8.34816	8.36782	8.40452	8.61815	8.58637	8.42631	8.45967
ZNFX1	9.28844	9.04706	9.11618	8.95513	9.48363	9.34202	9.21012	9.55268	9.63416	9.60873	9.392	9.95563	9.29083	9.48657	8.84638	9.48657	9.07868	9.13862	9.01876	8.83762	9.01298	8.95103	8.8636	8.91194
ZNF480	6.90553	7.23831	7.25166	7.33135	7.26459	7.26575	7.30013	7.17505	6.96936	7.18181	7.12727	7.11447	7.05644	7.2908	7.3423	7.2908	7.39402	7.39436	7.53449	7.5398	7.58955	7.53823	7.39457	7.64864
UBN1	11.2387	11.3572	11.149	11.1369	11.3493	11.7005	11.2099	11.561	11.7397	11.6886	11.9062	11.5222	11.7239	11.7077	10.9404	11.7077	10.8388	11.2009	10.6185	10.9811	10.9583	10.8078	11.3572	11.2758
COPS7B	8.17653	8.39147	8.31237	8.15988	8.55279	8.14518	8.22976	8.26455	8.05595	8.01205	8.06745	8.09669	8.10351	8.05377	8.43415	8.05377	8.45364	8.57106	8.46965	8.47617	8.64993	8.50747	8.16029	8.36358
C14orf120	7.3423	7.78473	7.73175	7.58955	7.43828	7.68098	7.70607	7.52396	7.3853	7.34131	7.40278	7.46121	7.33315	7.32317	7.83357	7.32317	7.6981	7.91069	7.68187	7.78421	7.91497	7.77818	7.65189	7.69232
VDAC2	9.73098	10.1127	10.0983	10.0075	10.0557	9.86877	9.85169	9.91928	9.89188	9.84709	9.52977	9.67685	9.66049	9.76285	10.3062	9.76285	10.2197	10.1663	10.3089	10.0862	10.1649	10.2091	9.96783	9.91137
C14orf159	10.3962	10.1036	9.82633	9.79958	10.0838	10.294	10.1151	9.81608	10.2582	10.2844	10.2175	10.2793	10.2053	10.3081	9.83569	10.3081	10.2793	9.59456	9.82169	9.69564	9.78807	9.67776	9.72243	9.6686
BST1	8.28325	7.993	7.6965	8.20802	7.62618	8.10411	7.61279	9.05279	8.03131	8.58909	8.63375	8.3641	8.47706	8.53064	7.66392	8.53064	7.47948	7.62434	7.88684	7.65273	7.2557	7.69435	7.59501	7.47605
CRISPLD2	10.6537	10.4367	9.94962	10.5514	10.4554	10.8056	10.0959	11.2845	10.9326	11.8458	11.3256	11.11	11.3543	10.7575	10.2472	10.7575	10.3325	10.411	9.64737	10.0335	10.2271	9.70809	9.82452	9.77577
SLAMF6	7.62055	7.8583	8.13416	7.90472	8.17192	7.57127	8.00537	7.47948	7.55905	7.5188	7.48121	7.82114	7.6173	7.3359	8.22659	7.3359	8.07109	7.97164	8.08778	8.10749	8.4723	7.98638	8.00255	8.30529
STAMBPL1	8.08671	8.23069	8.1226	8.21893	8.16985	7.98157	8.18844	7.8664	7.81364	7.99767	7.77341	8.00818	7.59973	7.77197	8.26891	7.77197	8.38285	8.19376	8.1135	8.27093	8.66831	8.5679	8.37383	8.54354
CKLF	11.9594	12.381	11.7005	11.6974	11.9891	12.2165	11.9475	12.6309	12.4233	12.5708	12.2739	12.1548	12.0042	12.122	11.898	12.122	11.6351	11.8655	11.7129	11.4676	11.6082	11.6685	11.6115	11.8845
FAM8A1	10.8585	10.4479	10.5286	10.8098	11.0515	10.9212	10.8098	10.821	11.1754	11.3081	10.8472	11.4592	10.7465	11.0972	10.5371	11.0972	10.5815	10.6595	10.2417	10.0557	10.5143	10.5026	10.3703	10.6344
PELO	9.03822	9.03188	8.9015	9.03103	9.13007	9.31806	8.73294	8.92112	9.33558	9.40816	9.14296	9.30966	8.94471	9.47597	8.97462	9.47597	8.63332	8.85252	8.9421	8.64131	8.83589	8.66264	8.72188	8.81222
NDUFV1	8.6663	9.05588	9.00311	8.71563	9.05456	8.76177	8.90672	8.56985	8.64893	8.68121	8.40924	8.59833	8.43189	8.71321	9.18651	8.71321	9.16731	9.08976	9.1647	9.1647	9.19739	9.30198	8.68262	8.8725
ATG7	9.2229	8.97103	9.12435	9.08976	8.98062	9.43269	9.09669	9.59193	9.37233	9.54076	9.20715	9.22102	9.30569	9.32916	9.10819	9.32916	8.92761	8.96437	8.95336	8.86203	8.69398	9.12147	8.64131	8.78561
MGC10992	7.03163	7.48667	7.39402	7.28029	7.72548	7.23878	7.45633	6.88744	7.07768	7.06729	6.9296	7.15557	6.9121	7.08381	7.92864	7.08381	7.74847	7.53944	7.6162	7.74418	7.93395	7.54484	7.22796	7.38835
SIRPB1	8.15529	7.77986	7.84197	7.69596	7.58592	8.043	8.10975	8.33249	8.33407	8.58133	8.66997	8.04017	8.64707	8.6706	7.64694	8.6706	7.4101	7.68349	7.83611	7.54336	7.43864	7.6311	7.73287	7.74533
DDX50	7.42908	7.72388	7.86117	8.03419	7.91367	7.89339	7.8188	7.82036	7.71474	7.73107	7.68902	7.96345	7.58514	7.97164	8.22049	7.97164	8.16845	8.0741	8.0741	8.01309	8.07795	8.11594	7.85053	8.05723
RNF24	10.1233	9.79205	9.54912	9.17068	9.46133	10.0227	9.32674	10.6641	10.774	10.5514	10.3301	10.0211	9.99754	10.6442	9.35251	10.6442	8.92364	9.43979	9.56003	9.41997	8.7993	8.80497	9.22102	9.49535
GNE	7.91988	8.33651	8.26671	8.03812	8.32353	8.0179	8.09795	8.25298	8.22517	8.09278	8.11107	7.96977	8.02519	8.01999	8.51123	8.01999	8.31779	8.35304	8.26269	8.32263	8.58133	8.56697	8.20465	8.23493
RPUSD2	7.98734	8.19193	8.26238	8.11623	8.65109	8.16193	8.24441	7.84711	7.88538	8.02355	7.72955	8.0328	7.67221	7.69101	8.57569	7.69101	8.44388	8.58073	8.51039	8.4117	8.55716	8.62395	8.22122	8.13587
SLC37A4	7.93228	8.13657	8.02714	7.86443	8.18046	7.90236	8.08964	7.93418	8.01309	7.97443	7.68963	7.94299	7.567	7.83023	8.38733	7.83023	8.35582	8.28769	8.35528	8.31118	8.37925	8.30644	7.94773	8.05959
PFKFB4	10.518	10.547	10.2812	10.0023	10.6344	10.9755	10.3643	11.6405	11.665	11.4701	11.442	11.2099	10.891	11.3256	10.3081	11.3256	10.2812	10.3716	10.2443	9.87384	9.91453	10.1198	9.81716	10.2697
AKR1B1	8.53019	8.73238	8.8713	8.48488	8.96108	8.62086	8.64993	8.60562	8.33848	8.57569	8.03445	8.29866	8.12119	8.14205	8.8786	8.14205	8.89954	8.96803	8.96267	8.77629	9.2013	8.94882	8.92043	8.70529
PPP1R3D	7.70607	7.75226	7.7165	7.76719	7.79889	8.18316	7.90493	8.53664	8.57075	8.5362	8.37742	8.15529	8.23154	8.28545	7.82551	8.28545	7.69017	7.63074	7.63345	7.46388	7.53217	7.65839	7.62105	7.697
C19orf2	9.43632	9.73601	9.79063	9.48363	9.91329	9.33866	9.58633	9.11778	9.06645	9.19965	8.85344	9.18432	8.8725	8.85577	9.91329	8.85577	9.94686	9.97132	9.60067	9.7442	10.0983	9.90431	9.71072	9.67519
TMEM109	8.4392	8.65411	8.89787	8.53784	8.88044	8.51076	8.60431	8.3452	8.2441	8.23265	7.79618	8.35435	8.12219	8.09092	9.02654	8.09092	9.06589	8.85128	8.79312	8.76405	9.00556	8.9167	8.59935	8.75518
PYHIN1	7.57001	7.89964	7.79679	7.97389	8.17635	7.41977	8.12895	7.22055	7.15218	7.61083	7.45604	7.98719	7.48672	7.57705	8.02701	7.57705	8.24022	8.12235	8.02675	8.26699	8.6017	8.10862	8.00629	8.29221
ERH	9.38753	9.67685	9.70598	9.66629	9.77698	9.51328	9.82954	9.17598	9.22102	9.32994	9.1018	9.36168	9.50096	9.20864	9.89361	9.20864	9.84271	9.75228	9.83348	9.75692	9.7463	9.86692	9.80077	9.86692
CUL1	8.07193	8.22394	8.10714	8.30851	8.35941	7.96345	8.20361	7.97382	7.82693	8.04392	7.94238	8.56669	7.90583	7.98536	8.40452	7.98536	8.36706	8.37459	8.57296	8.54044	8.33199	8.51766	8.27984	8.37671
TRUB2	8.20855	8.29305	8.62936	8.56985	8.52148	8.31589	8.53108	8.44194	8.39373	8.44159	8.19164	8.57843	8.30529	8.37925	8.78034	8.37925	8.60661	8.65246	8.97203	8.63869	8.73492	8.72634	8.5094	8.51526
CD8A	7.80284	8.55921	8.52098	7.81261	9.1334	8.31992	8.03651	7.87128	8.10038	7.86991	7.71072	8.40148	8.26685	7.76299	8.97723	7.76299	9.25595	8.74156	8.63815	8.92087	9.95051	8.61916	8.41849	8.64735
TREML2	8.61963	8.21678	8.08003	8.04653	8.17148	8.72068	8.20121	8.9988	9.29692	8.95103	9.19528	8.68262	8.84481	8.96054	8.00605	8.96054	7.87582	8.20976	8.2109	7.89782	7.88262	7.64972	8.26891	8.08482
ROPN1L	8.46472	8.30607	7.99979	7.76831	7.97282	8.738	8.33369	9.00148	9.28619	9.52096	8.71713	8.65189	8.8038	8.77073	7.92567	8.77073	7.785	7.85187	8.06201	7.85769	7.41199	7.55407	7.98157	8.18974
EP300	8.30136	8.05995	8.12711	8.04816	8.16436	8.28545	8.06587	8.44552	8.37742	8.3932	8.51666	8.28467	8.42631	8.40896	8.02643	8.40896	8.16591	8.17676	7.98956	7.89513	8.11328	7.78893	7.90583	8.07687
GDPD3	7.2949	7.47289	7.14451	6.99723	7.07716	7.20553	7.3579	7.35165	7.30829	7.40564	7.27593	7.08201	7.42965	7.39033	7.18466	7.39033	6.98918	7.00438	6.97853	6.79713	7.11758	7.03769	6.97208	7.17214
RPL26	11.8141	11.8928	12.4407	12.578	12.2165	11.7944	11.8179	11.8087	11.7785	11.4359	11.6351	12.1952	11.9062	11.8369	12.465	11.8369	12.5525	12.2638	12.482	12.6481	12.0348	12.6015	12.5236	12.5444
RPL4	11.2966	11.7821	12.0116	11.7315	11.8248	11.4337	11.8507	11.2387	11.0412	11.2818	10.9514	11.2122	11.0246	11.1436	11.9289	11.1436	11.9891	11.8688	11.9652	12.122	11.8507	12.3282	12.0042	11.7524
CXXC5	7.94328	7.92182	7.91222	7.94299	7.8696	7.94812	7.65559	7.75256	7.83289	8.4897	7.75395	7.54314	7.68645	7.99199	8.56278	7.99199	8.43615	8.39985	8.74161	8.4506	7.86911	8.26791	8.1242	8.06559
IL17R	9.06934	9.01876	8.75765	8.60288	8.53498	9.00802	9.01001	9.31739	9.41568	9.67432	9.4561	9.1684	9.37157	10.0797	8.483	10.0797	8.24479	8.55606	9.14538	8.49027	8.16559	8.16508	8.4892	8.80236
MULK	7.4568	7.6379	7.68141	7.52379	7.79493	7.40126	7.75968	7.32157	7.23002	7.63345	7.21551	7.7192	7.07048	7.25899	7.81543	7.25899	7.86668	7.74134	8.06816	7.79406	7.89156	7.85075	7.68645	7.72462
MAP2K4	8.88882	8.59935	8.45494	8.42209	8.49608	8.70482	8.58544	8.78401	9.17542	9.12862	9.16731	8.51766	9.13983	8.89495	8.30368	8.89495	8.16193	8.60938	8.26123	8.27055	8.17294	8.1485	8.64613	8.49065
AARSL	7.16837	7.35682	7.44196	7.33043	7.40146	7.26696	7.39051	7.32822	7.10377	7.37416	7.11744	7.32317	6.97929	7.29778	7.50098	7.29778	7.61103	7.57152	7.64005	7.43273	7.70424	7.6607	7.29227	7.53754
PIGY	9.41641	9.25966	9.54492	9.53687	9.64094	9.30262	9.68428	9.17471	8.92235	8.95463	8.79833	9.1647	9.20183	8.8725	9.81479	8.8725	9.86091	9.5537	9.38146	9.60265	9.76638	9.89693	9.6294	9.72556
PLAC8	9.82633	9.59535	10.053	10.0122	9.95728	9.43033	9.45707	9.42242	9.13205	8.77136	8.89897	9.94686	9.23904	9.02138	10.1281	9.02138	10.5302	10.0166	10.0885	10.1046	10.2282	10.2736	9.69976	10.1212
DNTTIP1	9.19379	9.03443	8.77136	9.3254	8.95661	9.19454	8.95336	9.55636	9.49253	9.64506	10.0166	9.65946	9.7682	9.61865	8.92489	9.61865	8.70224	8.75953	8.99976	8.92761	8.41682	8.73238	8.9835	8.98956
FLJ11259	7.76425	7.71728	7.57529	7.64525	7.71555	7.93634	7.83717	7.97643	7.84041	8.13213	7.62322	8.01576	7.96952	8.15854	7.70607	8.15854	7.65016	7.55595	7.6853	7.39147	7.45515	7.54225	7.49746	7.38203
SETX	8.25557	8.2109	8.1851	8.27416	8.43079	8.43841	8.41133	8.60661	8.60938	8.73294	8.80565	8.77073	8.43615	8.79671	8.04335	8.79671	8.35013	8.16485	8.13759	8.13759	7.93499	8.07457	8.17148	8.04522
EDF1	8.72811	8.82974	8.94585	8.9157	8.82565	8.75678	8.69569	8.68254	8.53159	8.60742	8.66304	8.69068	8.66626	8.78028	8.93674	8.78028	8.84234	8.79614	9.19293	9.13793	9.02714	8.85687	8.95425	8.85937
DPP7	7.54523	7.61433	7.88572	7.53172	7.75859	7.58192	7.54315	7.52388	7.37587	7.38649	7.27169	7.43134	7.2026	7.52889	7.86103	7.52889	7.80627	7.76033	7.80706	7.73516	7.91044	7.78851	7.63002	7.69688
LITAF	13.0389	12.8364	12.6928	12.517	12.9404	13.3666	12.6995	13.3947	13.4681	13.5679	13.5679	12.8788	13.3008	13.3553	12.6247	13.3553	12.5367	12.8062	12.578	12.4007	12.5941	12.4233	12.5877	12.7887
ZFAND3	8.00317	8.10714	7.84908	7.72358	7.51426	8.03343	7.7241	8.3813	8.30851	8.19858	8.23103	7.88206	8.20683	8.23265	7.67312	8.23265	7.63345	7.85709	7.82356	7.67404	7.48521	7.31824	7.59145	7.62696
PRO0149	8.92539	8.87203	8.78694	8.56893	8.85955	9.18577	8.58637	9.38668	9.65314	9.20183	9.05381	8.7799	8.81222	9.06988	8.61815	9.06988	8.69663	8.69398	8.49934	8.24985	8.62713	8.43264	8.49608	8.51327
MYBPC3	7.46493	7.63186	7.49699	7.66228	7.55638	7.97621	7.99486	7.93173	8.49027	8.06971	8.02543	8.10307	8.30136	8.161	7.30778	8.161	7.44252	7.50715	7.57929	7.56988	7.2701	7.37844	7.52025	7.5168
BCL11B	7.93393	8.06104	8.20126	7.97867	8.31663	7.90534	8.1029	7.78623	7.71794	7.80767	7.72452	7.9897	7.75269	7.64175	8.19624	7.64175	8.36858	8.1847	8.09874	8.28144	8.5167	8.30355	8.17802	8.10993
ZNF689	8.69107	8.71713	8.7826	8.62344	8.82442	8.64707	8.69904	8.52727	8.36445	8.2454	8.0372	8.51805	8.26157	8.37155	8.98062	8.37155	9.02996	8.97039	8.73699	8.84764	9.22439	9.01811	8.75518	8.64563
DNM2	8.96728	8.6494	8.6072	8.49887	8.56476	8.70068	8.60661	9.15833	8.85716	9.02758	9.08249	8.56232	8.85128	8.9835	8.49761	8.9835	8.42826	8.41682	8.79623	8.44046	8.29964	8.18878	8.45265	8.32871
METTL5	7.71728	7.8599	7.87134	8.19822	8.02768	7.886	7.79352	7.63884	7.55198	7.94546	7.67344	7.91317	7.80381	7.5648	8.08003	7.5648	7.97415	7.83501	8.42108	8.26596	8.22976	8.07238	8.25528	8.13974
APBB1IP	10.8056	10.5608	10.575	10.1933	10.5892	10.8722	10.3703	10.9404	11.0862	11.2332	10.8188	10.411	10.8412	10.7669	10.3375	10.7669	10.3733	10.3325	10.4683	10.0075	10.1419	10.1046	10.2844	10.4954
IHPK1	8.36697	8.09907	8.02365	8.09479	7.98232	8.2801	8.07536	8.3211	8.34229	8.136	8.51935	8.18541	8.39852	8.37662	8.01596	8.37662	7.97147	7.94416	8.08004	8.014	8.00359	7.90188	8.07141	7.9537
COQ10A	7.34787	7.41329	7.31869	7.37182	7.61389	7.36111	7.41393	7.35898	7.37884	7.40733	7.10312	7.32272	6.96936	7.12298	7.78761	7.12298	7.63866	7.68756	7.41631	7.49255	7.93059	7.7759	7.37389	7.50531
GNB2	8.6022	8.14738	8.20332	7.94238	8.18734	8.71563	8.24289	8.73548	8.80856	9.19166	8.58765	8.39866	8.52982	8.86154	8.13552	8.86154	8.04781	8.06255	8.17098	7.8685	7.75296	7.85794	8.11328	8.0205
SOX13	6.86654	7.03877	6.83654	6.96708	7.20979	6.79619	6.98522	6.79669	6.72303	6.88912	6.83828	6.85951	6.96084	6.95776	7.32206	6.95776	7.03815	7.41737	6.99894	7.13346	7.50662	7.14108	6.9952	7.03415
LOC644850	7.43128	7.79652	7.7729	7.75941	7.79724	7.48743	7.56933	7.61133	7.40442	7.57058	7.31687	7.67	7.39402	7.30406	7.89437	7.30406	7.83357	7.77315	7.95767	7.88262	7.82159	7.84774	7.72522	7.71155
PRMT1	7.81207	7.97757	7.92847	7.91917	8.10388	7.79933	7.78253	7.79902	7.71994	7.89477	7.62682	7.75094	7.57378	7.63617	8.13624	7.63617	8.02228	8.05258	8.15791	8.12351	7.93744	8.03646	7.88781	7.9725
SHKBP1	8.80497	8.69239	8.53735	8.22705	8.50407	8.9162	8.50785	9.11231	8.96728	9.28524	8.8831	8.5094	8.75611	8.75562	8.45153	8.75562	8.20802	8.32453	8.73363	8.2602	7.99436	8.09126	8.18974	8.38477
LOC649447	11.1619	11.4636	11.7524	11.2727	11.6685	11.178	11.2674	10.9755	10.8269	10.8793	10.5514	10.891	10.8388	10.8739	11.6936	10.8739	11.6462	11.5645	11.5917	11.6023	11.5645	11.8179	11.561	11.3967
BRI3	11.1125	10.8163	10.7369	11.0011	10.9632	11.6241	10.8606	11.2463	11.3226	11.6051	11.146	11.3572	11.42	11.3455	10.812	11.3455	11.0219	10.7258	10.8493	10.7864	10.4267	10.7389	10.8056	10.6965
TMEM14A	6.90921	7.4149	7.32526	7.20834	7.10009	7.13485	7.0732	7.09527	6.9123	6.93618	6.99924	7.07624	7.00061	6.93501	7.24586	6.93501	7.28329	7.32413	7.26605	7.27493	7.4566	7.43062	7.28128	7.45803
TALDO1	10.4515	10.1364	9.92736	9.96219	9.93618	10.4483	10.0274	10.56	10.6102	10.6199	10.7819	10.1625	10.7737	10.5511	9.97939	10.5511	9.84154	9.90119	9.89311	9.93361	9.80292	9.87888	10.0036	10.0124
SFRS7	8.34547	8.46472	8.54947	8.53194	8.55329	8.4794	8.44388	8.19822	8.388	8.30288	8.1135	8.30562	8.02714	8.31549	9.015	8.31549	8.72319	8.74264	8.43878	8.60467	9.06227	9.0206	8.62215	8.6602
HNRPD	10.3765	10.7116	10.6965	10.5768	10.867	10.539	10.7184	10.4723	10.2295	10.5357	10.1946	10.2347	10.1243	10.292	10.8649	10.292	10.687	10.7481	10.7037	10.7481	10.8507	10.9887	10.8163	10.814
TRAPPC6A	8.05306	8.17503	8.42826	8.02574	8.32871	8.07724	8.16406	8.10824	7.94901	7.87307	7.75894	7.91338	7.71155	7.80966	8.52456	7.80966	8.46432	8.18046	8.34783	8.44552	8.29002	8.68852	8.32824	8.13213
RPS2	12.7543	13.2385	13.2483	13.1944	13.271	12.8689	12.8191	12.8788	12.5236	12.3148	12.471	12.6693	12.4953	12.4407	13.3433	12.4407	13.278	13.4194	13.3553	13.3093	13.2912	13.271	13.1627	13.1741
FLJ11305	9.09718	9.26411	9.34416	9.15771	9.52977	9.11778	9.2874	8.89535	8.89294	8.61546	8.4808	8.88044	8.62086	8.60529	9.67061	8.60529	9.53778	9.42869	9.29572	9.4642	10.0166	9.71668	9.19873	9.3405
CAMK2G	8.75562	8.91542	8.62395	8.64893	8.59535	9.07789	8.73004	8.91778	9.41641	8.95267	9.06823	8.88643	9.0953	8.92816	8.76177	8.92816	8.55759	8.73492	8.47005	8.46517	8.45265	8.59572	8.52148	8.55606
NOLA2	8.08878	8.51733	8.66084	8.4472	8.44305	8.10179	8.31434	8.14174	8.13447	8.29704	7.808	8.31359	7.95886	7.95998	8.64184	7.95998	8.61454	8.47617	9.08199	8.74031	8.64025	8.68374	8.42405	8.38888
CDK6	7.88262	7.97867	7.93207	7.81049	7.81128	7.82064	7.98928	7.46915	7.74932	7.81653	7.30814	7.70926	7.68397	7.56206	7.93395	7.56206	8.12359	8.06462	8.18844	7.95854	8.1135	8.0916	7.8127	8.17384
RSNL2	6.62823	6.91374	6.80118	6.92081	6.76481	6.69651	6.80557	6.88031	6.62868	6.7565	6.88756	6.96208	6.52918	6.72345	6.76958	6.72345	7.15261	6.88316	6.98894	6.97922	7.08302	7.16135	7.00628	6.97147
DEDD2	11.7239	11.5679	11.5268	11.5513	11.6886	11.8845	11.6745	11.768	11.898	11.9891	11.9726	11.7524	11.5475	11.8688	11.5917	11.8688	11.4462	11.6462	11.3391	11.5513	11.5222	11.4389	11.5679	11.3998
KIAA0040	7.34771	7.36161	7.39424	7.19614	7.32562	7.36493	7.55736	7.53305	7.55387	7.68371	7.5605	7.37232	7.48976	7.68902	7.32494	7.68902	7.11944	7.10433	7.49769	7.25054	7.10508	7.08367	7.15053	7.2513
C1orf19	7.039	7.46185	7.3198	7.58433	7.6004	7.16174	7.31089	7.12213	7.15122	7.37648	7.21454	7.57433	7.11495	7.29822	7.67168	7.29822	7.55387	7.42682	7.7141	7.77986	7.60094	7.52899	7.43273	7.65142
SAMD3	7.78976	7.93347	7.99548	7.64094	8.2606	7.49503	7.97429	7.31407	7.30486	7.50199	7.37632	7.77222	7.73086	7.33795	8.0307	7.33795	8.37038	8.32842	7.98322	8.1141	8.77587	8.0949	7.7411	8.21897
IL8RA	11.2534	10.7722	10.5868	10.2685	10.5693	11.3137	10.4479	11.8141	11.6051	11.4242	11.5407	10.9112	11.5432	11.2561	10.5551	11.2561	10.2271	10.6442	10.5211	10.1198	10.186	10.0809	10.5009	10.6062
RPL24	11.9381	12.1952	12.4304	12.5236	12.122	11.9555	12.1805	11.6162	11.5969	11.9594	11.9191	11.9147	11.6051	11.7524	12.3472	11.7524	12.4007	12.3352	12.41	12.4599	12.4007	12.5367	12.4347	12.3081
XPO6	11.4277	11.0862	10.8888	10.7684	11.1154	11.4754	11.157	12.2053	12.3026	12.1066	12.1026	11.588	11.6162	11.7718	10.9493	11.7718	10.7684	11.11	11.0473	10.7284	10.6377	10.7424	10.7669	10.8078
C20orf43	11.5475	11.5342	11.3662	11.2785	11.3901	11.7901	11.4337	11.9236	11.7718	12.1162	12.0209	11.5679	11.68	11.9855	11.3803	11.9855	11.3967	11.5342	11.264	11.0494	11.1924	11.2332	11.1125	11.2429
UBQLN4	8.19164	8.49556	8.61106	8.30215	8.54616	8.26526	8.31004	8.10374	8.07687	8.08277	7.70022	8.0475	7.83501	8.01965	8.62592	8.01965	8.49121	8.81473	8.45837	8.54219	8.82788	8.84067	8.49121	8.42853
ZNF621	7.67168	7.75371	7.88445	7.73229	8.0205	7.77515	7.877	7.6235	7.66411	7.63813	7.55518	7.62105	7.48248	7.57714	8.01333	7.57714	8.10307	7.98157	7.71756	7.87229	8.10076	8.13283	7.8433	7.85505
DC2	8.86632	9.28524	9.22704	9.31446	9.0452	8.67624	8.85767	9.01106	8.79105	8.78749	8.52502	8.72242	8.83714	8.28117	9.29361	8.28117	9.1484	9.19093	9.75346	9.60682	9.38501	9.38228	9.22928	9.27412
HLA-DMB	10.5984	10.7206	11.1924	10.8768	11.0176	11.0862	10.8625	10.6128	10.4683	10.5267	9.86692	10.9189	10.4603	10.2844	11.6115	10.2844	11.506	11.1235	11.2429	11.092	11.2122	11.7129	11.0494	11.0176
PERLD1	7.36133	7.47967	7.66244	7.27442	7.74681	7.51303	7.52448	7.41981	7.1999	7.38963	7.33463	7.36368	7.07624	7.21721	7.80357	7.21721	7.77399	7.74533	7.50492	7.6853	7.9015	7.80059	7.50492	7.51068
POLR1C	7.79072	7.86674	7.9763	7.79241	7.98265	7.85204	7.88993	7.69872	7.68346	7.698	7.39807	7.59606	7.50466	7.53986	8.15422	7.53986	8.05277	8.00523	7.94938	7.96926	8.09009	8.30048	7.81774	7.93636
HLA-DQA1	9.89487	8.93444	9.23212	10.6271	10.1036	10.1073	8.26269	8.93336	9.67259	8.15618	8.71088	10.0928	9.20655	9.85745	10.9258	9.85745	10.8527	10.2489	10.9679	11.1235	10.8253	10.3673	10.1744	10.6442
CCDC65	7.29734	7.54511	7.66941	7.23318	7.84978	7.28113	7.46146	7.14597	7.10065	7.49321	7.02049	7.17753	6.95453	7.06747	7.87963	7.06747	7.73648	7.6405	7.43722	7.78286	7.99136	7.72955	7.58453	7.56678
DUSP18	8.84202	8.87991	8.79414	8.61198	8.88953	9.00951	8.94882	9.05165	9.07157	8.96197	8.92043	8.73739	9.03386	9.10854	8.74783	9.10854	8.91017	8.55676	8.69239	8.47782	8.81893	8.65688	8.69239	8.60179
DBI	10.6327	11.1369	10.8328	10.8439	10.9867	10.6965	10.8843	10.4132	10.2622	10.4628	10.2793	10.6853	10.7224	10.5108	11.0412	10.5108	11.311	11.0972	11.0268	10.9326	11.1877	11.1064	10.7722	11.0117
RAB11FIP3	7.89123	8.22011	8.13621	8.05572	8.24127	7.97497	8.13177	7.94938	8.1372	7.97497	7.76628	8.21342	7.66818	7.6853	8.44482	7.6853	8.3279	8.43813	8.24876	8.4272	8.63375	8.47137	7.98928	8.12887
VGLL4	7.91497	8.2229	8.09213	8.14097	8.21406	8.05685	7.93418	8.11854	7.82356	7.91675	7.99136	8.18386	7.76425	7.97471	8.36241	7.97471	8.51623	8.29913	8.18046	8.22011	8.38924	8.34473	8.25357	7.99279
SLC9A1	9.84138	9.80886	9.66305	9.65946	9.64506	9.9728	9.7475	10.0475	9.96861	9.82541	10.0035	9.83179	9.88863	9.7051	9.88549	9.7051	9.64094	9.67195	9.52181	9.56381	9.53365	9.54008	9.39144	9.51044
GLT1D1	8.78749	8.27827	8.21858	8.18343	8.08852	8.27693	8.26849	8.52502	8.91911	8.75656	8.62759	8.17537	8.75833	8.84715	8.08964	8.84715	7.76457	8.07371	8.25981	8.04917	7.87878	7.55702	8.19255	8.20604
SNX27	10.4464	10.5621	10.3001	10.3339	10.3049	10.9834	10.3925	10.8843	10.9164	10.9493	11.0246	10.6361	10.7593	10.6426	10.4299	10.6426	10.3802	10.2986	10.2164	10.2282	10.2175	10.3838	9.89936	10.0322
LOC644128	6.79488	7.15155	6.88311	7.08737	6.92854	6.94785	7.12277	7.11895	6.64283	6.96458	7.06662	7.11631	6.75857	7.07679	7.29612	7.07679	7.31224	7.20559	7.15217	7.19909	7.36814	7.29822	7.06635	7.32431
LOC641814	12.393	12.7653	12.7803	12.482	12.7887	12.3352	12.5367	12.1591	12.0682	12.1123	11.7944	12.0889	11.9773	11.8754	12.9154	11.8754	12.8364	12.7803	12.6928	12.7049	12.9773	13.1289	12.6392	12.6995
MKI67IP	8.00352	8.14363	8.38477	8.46172	8.62247	8.33022	8.45739	7.95487	8.07032	8.0372	7.88753	8.37093	8.04017	7.97254	8.72672	7.97254	8.64993	8.4161	8.50251	8.42487	8.45494	8.66933	8.61141	8.7635
ZDHHC8	9.12862	9.51688	9.48963	9.17471	9.50709	9.19024	9.33136	9.26956	9.20803	8.89092	8.6288	8.99496	8.78625	9.03558	9.73284	9.03558	9.92422	9.69119	9.47041	9.61953	9.87451	9.92793	9.22617	9.43778
OXER1	7.37748	7.50922	7.32636	7.23299	7.25659	7.88323	7.78473	7.45451	7.71071	7.71316	7.339	7.13414	7.63568	7.4956	7.08227	7.4956	7.19782	7.23757	7.12986	7.01542	7.12162	7.45055	7.03877	7.07587
AIP	8.8636	9.04083	9.1701	8.95267	9.14793	8.96561	8.8443	8.83589	8.80752	8.66179	8.56736	8.79573	8.70068	8.74161	9.04237	8.74161	9.25179	9.18942	9.1684	9.09852	9.18854	9.10523	9.05331	9.08976
NIF3L1	8.3292	8.54591	8.5094	8.5284	8.4785	8.45625	8.34745	8.33334	8.13111	8.42487	8.16229	8.26554	7.93173	8.05685	8.72585	8.05685	8.66703	8.66786	8.60758	8.5333	8.72672	8.8871	8.34854	8.51123
TSPYL1	8.74539	8.75953	8.93518	8.87434	8.84151	8.77942	8.96197	8.57955	8.56047	8.72242	8.80032	8.8443	8.8157	8.63474	8.98027	8.63474	8.8713	9.12077	8.67382	8.96386	9.15549	9.0304	9.15833	9.14296
LOC654103	12.6693	12.2502	12.2961	12.5083	11.7524	12.683	12.7653	12.389	12.5631	12.0042	12.5236	11.8458	12.6556	12.2564	11.184	12.2564	11.2009	11.4556	11.7556	11.7755	12.0011	11.5373	12.1989	12.1989
FLJ14213	7.6364	7.80882	7.9506	8.00082	7.99328	7.70742	8.24954	7.43949	7.35323	7.51706	7.29665	7.8676	7.51904	7.50839	8.07482	7.50839	8.4259	8.13447	8.02309	8.16263	8.67569	7.94481	7.88147	8.15371
BLMH	8.21522	8.60562	8.50431	8.50652	8.52179	8.42554	8.38412	8.23618	8.16436	8.26193	7.86726	8.40284	8.24091	8.12301	8.45494	8.12301	8.66997	8.38696	8.8038	8.66933	8.8436	8.71655	8.68739	8.56047
CIRH1A	7.85122	8.2806	8.30607	8.22122	8.39228	8.09213	8.11476	8.08211	8.02893	8.12608	7.67422	8.0101	7.59431	7.73903	8.51846	7.73903	8.4723	8.33764	8.40595	8.32091	8.45153	8.57988	8.15077	8.27732
MRPL41	8.36615	8.64463	8.88594	8.37093	8.54485	8.35528	8.49454	8.27004	8.21281	8.20833	7.87413	7.95998	7.89048	8.29327	8.68538	8.29327	8.95394	8.77225	8.75464	8.65109	9.18249	8.85407	8.47089	8.52456
ARPC5L	9.10403	9.47818	9.49137	9.30332	9.60489	9.0304	9.4256	8.9915	8.7826	9.16307	8.75765	8.97873	9.03103	8.9434	9.41345	8.9434	9.53365	9.64628	9.67432	9.44549	9.75784	9.51977	9.29572	9.59607
PPIL3	7.91945	8.03433	8.03957	7.93526	8.04995	7.82257	7.91354	7.85829	7.80779	7.90834	7.65057	7.88411	7.62323	7.75413	8.18274	7.75413	8.11417	8.12108	8.01154	7.94765	8.22439	8.27856	7.97073	8.03403
RPL9	10.3269	10.7819	10.8244	10.5462	10.6888	10.3496	10.3864	10.4159	10.3444	10.1994	10.1456	10.3751	10.385	10.0781	10.8643	10.0781	10.7712	10.8728	10.6796	10.7164	10.9116	10.8457	10.6172	10.6684
DGCR6	8.21316	8.26157	8.4506	8.71267	8.46754	8.00696	8.39626	8.09848	7.81498	8.03812	8.15233	8.58591	8.39626	8.14952	8.69752	8.14952	8.69707	8.57158	8.87564	8.70843	8.45292	8.48037	8.52226	8.66585
RIN3	7.9641	7.96513	7.70696	7.50437	8.04917	8.21581	7.55407	8.221	8.40595	8.18343	8.17384	8.01357	8.08935	8.38767	7.85264	8.38767	7.73107	7.72154	7.63813	7.47663	7.48873	7.64694	7.38361	7.5096
PTGDR	6.76022	6.90437	6.95225	6.93592	6.91991	6.68499	6.85815	6.59564	6.5114	6.8876	6.79319	6.90254	6.85235	6.84656	7.06902	6.84656	6.94662	6.97167	7.01956	7.23076	7.01575	7.22826	7.01525	7.04944
TJAP1	8.82513	9.02938	9.22567	8.94655	9.07559	8.80959	9.01298	8.93284	8.87379	8.6986	8.71267	8.96681	8.6072	8.71713	9.5629	8.71713	9.08801	9.19247	9.28912	9.30742	9.29692	9.38668	8.78505	9.14674
PABPC4	8.1851	8.50747	8.41828	8.69289	8.2372	8.40687	8.13881	8.41919	8.29455	8.47473	8.12301	8.28545	8.09092	8.1372	8.66342	8.1372	8.6869	8.73739	9.22567	8.99827	8.69518	8.72968	8.58508	8.47893
DDX21	8.66585	8.85651	8.75562	8.75865	8.89831	8.62247	8.92816	8.52386	8.58944	8.52289	8.27004	8.42445	8.27647	8.21019	8.95267	8.21019	8.95103	8.8725	8.85188	8.88594	8.83226	9.03188	8.89436	8.97152
RASSF2	8.25439	8.17639	8.05148	8.11004	8.13104	8.21385	8.09007	8.40711	8.33951	8.47728	8.41446	8.2398	8.4315	8.45616	8.15742	8.45616	8.01752	8.05189	8.05015	8.06743	7.96194	7.96675	8.11131	8.14815
RIT1	8.19547	8.20393	7.99136	8.0499	7.93228	8.37335	7.98179	8.51327	8.55329	8.52765	8.72188	8.31779	8.39866	8.44628	7.73424	8.44628	7.91829	7.96814	7.9303	8.00255	8.0138	7.83162	8.08554	8.06181
SRRM1	9.68428	9.87138	10.0075	9.79593	9.87234	9.75588	9.90206	9.61379	9.7071	9.72149	9.75692	9.604	9.4829	9.77305	9.96682	9.77305	9.84606	10.0245	9.81716	9.88146	10.3418	10.1233	9.96226	10.1046
LOC649150	9.91545	10.0954	10.1565	10.2044	10.1045	10.0885	9.87876	9.97743	9.96658	9.66043	9.87563	9.87744	9.94802	9.87414	10.1367	9.87414	10.0638	10.1856	10.2944	10.3205	10.3498	10.1906	10.1474	10.2926
RNF125	7.04484	7.38262	7.37574	7.2351	7.65998	7.39937	7.38341	7.25025	7.13403	7.18111	7.08601	7.31478	7.0924	6.99894	7.60256	6.99894	7.54378	7.56933	7.41056	7.65215	8.03248	7.62033	7.35682	7.44467
EPHB1	7.25013	7.14243	7.07458	7.2231	6.89061	7.08147	7.11058	7.18548	7.09352	7.06835	7.40296	7.26537	6.84025	6.93618	6.92144	6.93618	6.89271	6.92601	6.98529	6.88207	6.70804	7.02094	6.78645	6.74341
POLE3	8.73168	9.17938	9.18037	8.98292	9.14538	8.95056	9.19325	8.82888	8.9041	8.64382	8.50054	8.68086	8.45788	8.7061	9.3254	8.7061	9.36793	9.30198	9.32449	9.21748	9.27337	9.35603	8.97532	8.98825
CCDC76	7.32006	7.51509	7.53754	7.51726	7.61546	7.3871	7.26888	7.41717	7.43909	7.47784	7.24308	7.47874	7.09252	7.16408	7.63006	7.16408	7.61783	7.69286	7.46778	7.70804	7.88171	7.80535	7.59949	7.72606
KIAA0913	9.56923	9.43137	9.10309	9.08801	9.4561	9.59831	9.3925	9.67776	9.73601	9.74257	9.69782	9.392	9.54629	9.88146	9.15771	9.88146	9.32449	9.36711	9.04876	9.18191	9.26471	9.15638	9.14192	9.12676
CCDC14	8.07371	8.37775	8.29964	8.181	8.11914	8.14145	8.22434	7.99104	7.83552	7.98708	7.79406	7.88907	7.91763	7.99251	8.33334	7.99251	8.38513	8.35691	8.04143	8.2225	8.59437	8.64515	8.26073	8.513
QDPR	7.46372	7.59775	7.75075	7.61312	7.80317	7.54336	7.53917	7.55619	7.36983	7.52757	7.18983	7.58955	7.25401	7.3599	7.96476	7.3599	7.80059	7.63748	8.05959	7.75634	7.86351	7.94129	7.6637	7.53217
C21orf45	7.06479	7.3359	7.36758	7.54462	7.30448	7.18061	7.43491	7.23728	7.33859	7.31036	7.37844	7.42241	7.07369	7.14243	7.54197	7.14243	7.55051	7.59367	7.40068	7.63163	7.66588	7.57692	7.32957	7.43273
GZMA	10.6128	10.7224	11.0702	10.2892	11.4676	9.93142	11.2168	8.94003	9.41345	9.89936	8.93336	10.1481	9.85851	9.33638	11.561	9.33638	11.749	11.1754	10.8768	11.2078	12.0116	11.2275	10.6128	11.2871
FLJ14803	7.42344	7.61645	7.69735	7.87532	7.80966	7.68221	7.73129	7.50734	7.43607	7.72489	7.26558	7.54646	7.0949	7.44902	7.86035	7.44902	7.75941	7.89513	7.83162	7.93322	7.8221	8.02309	7.79493	7.87014
AGTRAP	8.85252	8.40896	8.48541	8.60758	8.4275	8.76849	8.51946	8.74483	8.83328	8.93518	8.66831	8.75139	8.78401	8.76643	8.62003	8.76643	8.34895	8.53407	8.64463	8.35941	8.19998	8.30562	8.05919	8.06994
HIST1H2BD	7.93049	8.09733	7.79545	8.06546	7.95518	8.00429	7.85527	8.23306	8.18607	8.38399	8.22358	8.14652	8.07666	7.98026	7.79191	7.98026	7.75359	7.63492	7.92597	7.59215	8.07248	7.13909	7.78842	7.68691
SEC14L1	9.2495	9.00453	9.0194	9.05381	8.85407	9.37553	9.13862	9.11954	9.69242	9.15086	9.80886	9.16103	9.78106	9.23904	8.67149	9.23904	8.56539	8.81222	8.73915	8.93284	8.66229	8.44667	9.12373	9.10354
C17orf70	8.87803	9.25879	9.5537	9.0632	9.41432	9.14133	9.17765	9.08397	9.03693	8.86252	8.7104	8.96892	8.83654	8.90967	9.73489	8.90967	9.4829	9.44373	9.33136	9.54629	9.70279	9.80886	9.07559	9.31099
DKFZp434K1815	8.6869	9.16166	9.04237	8.75275	8.89294	9.4256	9.02317	9.30198	10.029	8.99698	9.72056	9.54131	9.18249	9.72803	8.60431	9.72803	8.90068	8.80236	8.62592	8.67382	8.7635	8.91427	8.56946	8.3372
GGA2	8.29423	8.51263	8.45332	8.33294	8.6602	8.42293	8.36706	8.29327	8.13512	8.03849	7.92182	8.10714	7.9705	8.03025	8.68617	8.03025	8.82582	8.44552	8.4003	8.39808	8.61141	8.81761	8.483	8.7137
DNMT1	9.65314	10.1731	10.3089	9.84138	10.0579	9.58017	9.9841	9.49445	9.43201	9.46133	9.1647	9.84825	9.05005	9.15426	10.3216	9.15426	10.388	10.1036	10.1984	10.2685	10.5094	10.4701	9.93368	10.1016
RNMT	8.10307	8.27004	8.30002	8.25862	8.55558	8.17351	8.28503	8.22659	8.00226	8.12192	7.82064	8.10351	7.94745	8.0398	8.56835	8.0398	8.43813	8.41828	8.26891	8.30136	8.64563	8.62713	8.40729	8.28633
ZNF343	6.95453	7.00251	6.88104	6.8588	7.20334	6.9532	6.99184	6.88197	6.79211	6.86747	6.77473	6.82894	6.68116	6.83049	7.15818	6.83049	7.10268	7.23015	6.99689	7.03484	7.29839	7.27847	6.99128	7.01972
LOC652624	10.8722	11.3516	11.8179	11.2998	11.5969	10.8977	10.8328	10.7526	10.5946	10.4367	10.7116	10.867	10.5302	10.4683	11.6351	10.4683	11.2727	11.4177	11.6051	11.7718	11.6685	11.7433	11.5432	11.6241
NDUFA6	8.33072	8.38448	8.35582	8.62037	8.40687	8.50785	8.46079	8.08964	8.18658	8.17503	8.20976	8.22739	8.18386	8.34854	8.50054	8.34854	8.558	8.64707	8.5475	8.49724	8.55087	8.61771	8.56893	8.37093
MID1IP1	8.59786	8.39626	8.46965	8.37828	8.72802	8.95917	8.72881	8.49934	8.84481	8.79462	8.56615	8.58314	8.99017	8.62713	8.51372	8.62713	8.37204	8.40637	8.29743	8.33675	8.20332	8.45364	8.51076	8.11826
CD81	11.4034	11.6494	11.6838	11.2512	11.9555	11.2495	11.7524	10.8188	10.9755	10.9583	10.1419	10.9326	10.6302	10.1921	12.2456	10.1921	11.9519	12.0348	11.7005	11.7785	12.381	12.2456	11.3516	11.6685
NCF4	9.64031	9.54027	9.05864	9.12399	8.97499	9.80817	9.18978	9.90605	10.227	9.8361	10.2453	9.85022	10.1126	10.2269	9.13488	10.2269	8.67136	9.06941	9.25261	8.9771	8.64697	8.60566	9.1303	9.57337
TUBGCP5	7.11977	7.22355	7.08665	6.93843	7.06635	6.97082	7.20651	7.14243	6.94115	7.21818	6.84987	7.10585	6.76814	6.95006	7.33951	6.95006	7.2121	7.35898	7.28994	7.32048	7.28113	7.47784	7.05655	7.11777
PTAFR	7.78052	7.58055	7.43546	7.45313	7.54896	8.02519	7.83182	8.06022	8.06843	8.21893	8.08908	7.85053	8.26526	8.57379	7.5542	8.57379	7.36223	7.46352	7.62872	7.461	7.24295	7.29753	7.55541	7.46146
MSRB2	9.93969	10.3236	9.99462	10.2599	9.78241	10.4975	9.903	10.5928	10.4398	10.9783	10.7224	10.4367	10.9032	10.7465	9.90613	10.7465	10.1481	10.2669	9.77998	9.6485	9.43201	9.6129	9.63037	9.94962
SEPX1	12.9042	12.6758	12.5012	12.389	12.6148	12.9656	12.5525	13.4681	13.6151	13.7829	13.2606	13.0811	13.1201	13.4811	12.6392	13.4811	12.2739	12.7543	12.5083	12.0254	11.9341	12.3533	12.3751	12.5314
ZZZ3	7.36636	7.55283	7.45589	7.62017	7.75708	7.48288	7.47068	7.40321	7.32253	7.40989	7.30605	7.50239	7.14429	7.33809	7.7613	7.33809	7.6749	7.6726	7.51426	7.6664	7.90438	7.85893	7.71779	7.55905
KIAA1754	10.0797	9.96523	9.43882	9.98556	9.89564	10.5429	9.82452	10.3643	10.6915	10.774	10.8284	10.7781	10.3463	10.4924	9.78106	10.4924	9.45951	9.64506	9.89188	9.68776	9.53458	9.38832	9.78702	9.7508
DARS	10.0851	10.6005	10.5108	10.4429	10.652	10.4924	10.2958	10.3081	10.1116	10.2736	9.59607	10.1027	9.78593	9.93846	10.7625	9.93846	10.7823	10.6046	10.4588	10.4311	10.7606	11.0334	10.7803	10.559
YOD1	8.99295	8.42513	8.44008	8.7032	8.05214	9.58201	9.65861	9.06077	9.18854	8.5475	9.09927	8.4723	8.84596	8.26791	7.95592	8.26791	8.01238	7.84774	7.65463	7.82139	8.22898	7.88907	8.09883	8.08908
FLJ14668	7.57714	7.83826	7.76194	7.66889	7.91734	7.56877	7.7566	7.62892	7.56678	7.69968	7.38179	7.59898	7.55619	7.60332	7.9015	7.60332	8.06414	7.75226	7.95454	7.78923	7.96571	8.00014	7.66411	7.78779
IMPDH2	8.81161	8.97152	9.2629	8.84965	9.13379	9.0206	8.79414	8.87901	8.72242	8.71434	8.45018	8.6869	8.49761	8.62086	9.24432	8.62086	9.27831	9.29497	9.32916	9.27618	9.22759	9.55104	9.09852	8.89535
NDUFB5	9.20245	9.48043	9.61604	9.5775	9.58848	9.39043	9.25879	9.31167	9.14192	9.25433	8.93768	9.33407	9.13079	9.13007	9.66629	9.13007	9.90534	9.46241	9.60174	9.64628	9.57249	9.85413	9.48138	9.47481
PTPRE	8.29584	8.16675	8.14791	8.06246	8.17899	8.34789	8.19578	8.45236	8.43414	8.43013	8.48318	8.14824	8.37124	8.39518	8.10781	8.39518	8.03644	7.9519	8.03652	7.97295	7.8935	7.99919	8.08908	8.21524
FLII	8.33294	8.61546	8.40687	8.28503	8.42932	8.56572	8.35528	8.73104	8.55558	8.54706	8.71856	8.42965	8.61402	8.71267	8.26455	8.71267	8.32597	8.2982	8.49155	8.32323	8.09048	8.24927	8.39913	8.17676
HCG27	9.81151	9.30569	9.1018	9.25735	8.8588	9.79593	9.7041	10.1877	10.3406	10.2443	10.8269	10.0489	9.96682	10.3163	8.41876	10.3163	9.3254	8.97818	9.18516	8.94054	8.73363	9.2229	9.37795	9.26136
STX8	7.8188	8.15675	8.08072	8.37775	8.00981	7.86507	8.03248	7.91153	7.79178	8.01965	7.88445	8.15042	8.11726	8.15077	8.20892	8.15077	8.28467	8.18613	8.26073	8.22705	8.17653	8.27984	8.26526	8.43555
LOC255809	7.76359	7.70216	7.75493	7.70022	7.59973	7.95179	7.52166	8.08003	8.05959	7.84096	8.0499	7.73549	8.05798	7.89689	7.59501	7.89689	7.7066	7.60909	7.73924	7.4911	7.34701	7.50839	7.54511	7.55946
LOC387841	10.2295	10.5713	10.924	10.5056	11.0806	10.4449	10.8307	9.88466	9.9754	10.1921	9.5263	10.1268	9.82541	9.7649	11.0494	9.7649	11.0515	10.7439	10.7345	10.9346	11.3608	11.2966	10.6951	10.6361
IFNGR2	12.1162	12.3413	11.9191	11.9341	11.8845	12.517	11.8688	12.5083	12.7307	12.8788	12.517	12.1162	12.5444	12.7653	11.9891	12.7653	11.8327	12.0785	11.9191	11.8012	11.561	11.7462	11.7196	11.9147
MAGED1	7.46784	7.67705	7.71113	7.7039	7.7597	7.5093	7.46771	7.47863	7.40125	7.52428	7.282	7.37645	7.35292	7.25374	7.77453	7.25374	7.7351	7.66182	7.75727	7.66949	7.81769	7.84425	7.57497	7.71814
KLHDC1	6.71106	6.83974	6.88245	6.97001	6.9073	6.74723	6.61226	6.98103	6.75803	6.91462	7.01575	6.92708	6.58528	6.87506	7.10678	6.87506	7.11211	7.14032	6.97922	7.15843	7.25198	7.38658	6.9526	6.85434
ZMYM6	8.70368	8.86154	9.07942	8.89787	9.07789	8.77225	8.84596	8.78992	8.71944	8.44805	8.38513	8.72729	8.61617	8.51182	9.11867	8.51182	9.23772	9.20311	8.81525	9.11778	9.34863	9.18353	8.77685	9.08052
S100A10	10.4787	11.2311	10.8284	11.1206	10.9054	10.7329	11.0674	10.7058	10.2793	10.6853	10.0085	10.8585	10.534	10.7058	10.9655	10.7058	11.3937	10.9426	11.5407	11.4311	11.2871	11.2703	11.1263	10.9404
GCN5L2	8.37283	8.60431	8.74161	8.58544	8.78161	8.4785	8.59437	8.36782	8.58637	8.17043	8.21678	8.52386	8.1707	8.36951	9.15232	8.36951	8.86952	9.01384	8.79199	8.85475	9.03334	9.25031	8.67276	8.85291
LOC652595	7.10096	7.33482	7.00528	7.3107	7.24919	7.16859	7.0611	7.07469	6.82303	7.00747	7.0967	7.26696	6.98854	6.9253	7.18075	6.9253	7.23299	7.3097	7.4194	7.49433	7.33463	7.37512	7.26669	7.38379
TXNRD1	8.35053	8.41514	8.12119	8.23842	8.41652	8.68006	8.18947	8.63375	8.78625	8.63521	8.47665	8.48488	8.39491	8.76914	8.1254	8.76914	8.13587	8.14518	8.37093	8.01238	7.93278	8.0037	8.3813	8.24029
MRPL38	7.34131	7.64277	7.56424	7.89856	7.81731	7.64456	7.63552	7.51026	7.46422	7.62991	7.29284	7.59924	7.33422	7.52004	7.74349	7.52004	7.76742	7.8433	8.13238	8.06521	7.82243	7.7613	7.7938	7.67538
ZNF22	7.94714	8.08908	8.3047	7.94095	8.43878	8.01061	7.9227	7.86827	7.75493	7.88028	7.42835	7.69286	7.66854	7.62826	8.52765	7.62826	8.4279	8.55431	8.01205	8.23232	8.4634	8.35304	8.04045	8.17866
MAP3K11	8.23541	8.05214	8.0722	7.76571	8.11476	8.61402	8.1178	8.43878	8.65315	8.70439	8.37706	8.07296	8.13039	8.42338	8.11758	8.42338	7.96281	8.02714	7.99539	7.73392	7.67654	7.72033	7.76742	7.59051
SLC45A4	9.34605	9.3405	8.72115	8.50161	8.5327	9.61742	8.81893	9.5087	9.93368	9.4418	9.93594	8.95213	9.0567	9.37233	8.53238	9.37233	8.36008	8.8038	8.38767	8.47137	8.64296	8.46902	8.83654	8.53546
LOC643591	6.74669	6.89409	6.8747	6.8285	6.90628	6.68311	6.58795	6.82955	6.72045	6.69061	6.76912	6.92558	6.48219	6.62111	6.88169	6.62111	7.18086	7.01896	6.89891	6.93892	6.97088	7.20711	6.71384	7.21274
PLAUR	9.12202	8.76172	8.50674	8.69701	8.60703	9.11382	8.81881	9.37448	8.97142	9.35695	9.51874	9.65219	9.31858	9.21179	8.70119	9.21179	8.80944	8.5593	8.65522	8.43726	8.12325	8.16115	8.47594	8.52153
CD300LF	9.23628	9.04012	8.81473	9.22204	8.91367	9.19093	9.15638	8.57501	8.97727	9.06589	8.8725	9.02996	9.24297	9.41497	8.56893	9.41497	8.66666	8.60907	8.80497	8.64515	8.51076	8.6817	9.19166	8.69107
ALOX5AP	13.1201	13.0294	12.3148	13.1741	13.0294	13.4578	12.9154	13.9121	13.7001	14.3464	14.091	13.7001	13.9831	14.1341	12.8689	14.1341	12.7479	12.9225	12.487	12.3148	12.4407	12.3588	12.8062	13.0135
RRAGD	9.23283	8.8831	8.71856	9.17239	8.69615	9.99867	8.85028	9.36942	10.0182	9.7071	9.12435	9.212	9.55636	9.64941	9.05381	9.64941	8.78992	8.83969	8.54911	8.50014	8.14685	8.56572	8.85767	8.58804
PGRMC2	8.52765	8.65688	8.76461	8.64515	8.94586	8.53784	8.75765	8.46301	8.48687	8.74379	8.34929	8.45837	8.49065	8.44667	9.0194	8.44667	8.89189	8.88827	8.65879	8.77136	9.08397	8.88953	8.71619	8.7432
LDOC1L	7.12455	7.23619	7.24895	7.31789	7.61527	7.33232	7.4911	6.99075	6.80746	7.27198	7.17753	7.23015	7.18548	7.34992	7.51229	7.34992	7.47755	7.38341	7.45359	7.54665	7.87849	7.45313	7.61279	7.59973
RALBP1	9.39144	9.24753	8.85407	9.26524	8.85651	9.47597	9.31806	9.38146	9.52717	9.49897	9.73284	9.16414	9.4561	9.58201	8.87991	9.58201	8.86675	9.14068	9.09234	8.9299	8.84018	8.87495	9.17994	9.05095
ETS1	10.3687	11.0176	11.0117	10.6062	11.203	10.5211	10.9426	10.5162	10.3623	10.2417	10.046	10.7593	10.18	9.903	11.146	9.903	11.2903	10.8739	10.8349	10.954	11.6886	11.4981	10.8284	11.2495
CYP4V2	7.36722	7.45786	7.55024	7.48121	7.68778	7.33331	7.29734	7.24721	7.35706	7.43722	7.19269	7.32675	7.12904	7.18248	7.71947	7.18248	7.73449	7.71588	7.4686	7.48627	7.70255	7.58826	7.45078	7.51187
GNGT2	6.90067	6.9597	6.90545	6.84971	6.93832	6.89861	6.79819	6.66536	6.59709	6.74259	6.59497	6.87329	6.77982	6.82897	6.76575	6.82897	7.27847	7.15335	7.09515	6.96839	7.10188	7.10538	6.9206	6.89544
NINJ1	11.749	11.8141	11.8141	11.9019	11.8507	12.5012	11.9236	11.7433	12.5012	12.3588	12.3699	12.3352	11.9594	12.1901	11.8458	12.1901	11.665	11.7944	11.6462	11.5084	11.4337	11.588	11.768	11.6115
ZFP161	7.99199	8.22776	8.28422	8.18046	8.49761	8.08138	8.2109	7.93896	7.97232	7.9366	7.92864	8.10609	8.06559	7.93785	8.31068	7.93785	8.44667	8.51526	8.09213	8.30783	8.4839	8.57379	8.18484	8.4272
RPL36	9.24581	9.64411	9.65119	9.44873	9.56426	9.25593	9.32091	9.31504	9.18054	9.23276	9.06874	9.23768	8.88114	9.00694	9.65968	9.00694	9.66241	9.63077	9.82597	9.66633	9.67256	9.72042	9.43054	9.37688
STAT4	9.05456	9.19325	9.07373	9.09094	9.7463	8.74539	9.40496	8.86043	8.4003	8.72729	8.73548	9.25805	8.54947	8.48037	9.43979	8.48037	9.55913	9.7401	9.13802	9.51328	9.99754	9.40496	9.24753	9.50971
POLR3E	7.22486	7.32109	7.01441	7.38236	7.20789	7.1712	7.27943	7.13	6.92568	7.17427	7.14665	7.31491	7.00565	7.11141	7.21551	7.11141	7.37286	7.39106	7.53217	7.33212	7.43491	7.25841	7.30841	7.5128
CHIC2	9.8446	9.96226	9.6129	9.7649	9.90971	10.0752	9.7839	10.3993	10.5514	10.3031	10.4479	10.1687	10.361	10.2831	9.62862	10.2831	9.81608	9.86163	9.54801	9.55186	9.66533	9.57143	9.80286	9.85625
FLJ22662	11.1064	11.262	10.8472	11.2387	10.6745	11.1545	10.8816	12.1325	11.5432	12.2387	11.7821	11.2703	11.8414	12.2053	11.0334	12.2053	10.8098	10.6302	10.5541	10.5026	10.1812	10.6915	10.9679	10.9867
C5AR1	10.708	10.5143	10.2489	10.3286	10.4185	11.0307	10.3787	10.7116	10.9189	11.1619	11.0334	10.5413	10.9945	11.2099	10.2831	11.2099	10.1454	10.4185	10.1442	10.1221	9.66734	9.64206	10.6501	10.4429
HTATIP2	7.82948	7.80181	7.891	7.72252	7.67018	7.86526	7.92212	8.07371	8.24844	8.35735	8.21159	8.16071	7.91734	8.16874	7.86726	8.16874	7.73366	7.76334	7.56185	7.51414	7.68828	7.65045	7.83057	7.50983
LOC339123	9.7007	10.2164	10.4701	10.2041	10.3716	10.1323	10.2537	9.8764	9.84825	9.65861	9.34202	9.65587	9.54008	9.54629	10.6128	9.54629	10.4479	10.3802	10.4077	10.4094	10.5779	10.7993	10.1256	10.1105
KIAA1862	7.70948	7.72033	7.82759	7.66466	8.02574	7.84651	7.88445	7.86296	7.93446	7.76891	7.59828	7.7743	7.59367	7.61505	8.13814	7.61505	8.10824	8.06994	8.00929	8.09743	8.18235	8.34706	7.80381	7.728
GIMAP7	10.7224	10.8997	11.3803	10.9404	11.2048	10.5984	10.9867	10.5194	10.4808	10.3559	9.99311	10.7301	10.2379	10.0966	11.2332	10.0966	11.5917	11.3572	10.9632	11.214	11.4754	11.442	11.0307	11.2785
IGF2R	12.1413	12.2108	12.0889	11.798	11.7239	12.4304	11.7821	12.8689	13.002	13.1122	13.3947	12.4007	12.5877	12.9225	11.5839	12.9225	11.7271	12.2456	11.5714	11.4981	11.7821	11.4528	11.7433	11.9381
BCL6	9.16225	9.12632	8.8376	8.67962	8.84109	9.19601	8.91761	9.36025	9.74003	9.54623	9.60127	9.1263	9.17408	9.43333	8.81803	9.43333	8.54716	8.85688	8.90103	8.83033	8.65598	8.54353	8.87321	8.87505
OACT1	7.96113	8.07238	7.71756	7.91497	7.95854	8.36824	7.98536	8.41652	8.43555	8.58268	8.33369	8.18658	8.29743	8.56946	7.8121	8.56946	8.01755	7.70255	7.97991	7.67736	7.70342	7.87106	7.88008	7.8347
TM6SF1	8.24029	8.29592	7.8664	8.23783	8.08338	8.77073	8.37876	8.8436	8.74652	8.6919	9.09756	8.57106	9.16103	8.4794	8.06321	8.4794	7.9236	7.98574	7.92475	8.04074	7.71474	7.97014	8.2236	8.31028
MRPL48	7.92128	8.27565	8.18208	7.87339	8.1958	7.97443	7.85583	7.89658	7.72303	7.9797	7.42298	7.90522	7.63505	7.75167	8.14205	7.75167	8.27416	8.35528	8.3047	8.15409	8.30886	8.221	8.0525	8.21281
HNRPDL	8.70567	8.85246	8.85945	8.82775	9.01692	8.77314	8.89621	8.52586	8.56734	8.25768	8.53778	8.66376	8.44105	8.50841	9.02482	8.50841	9.1245	9.05767	8.75703	9.01689	9.3981	9.34189	9.04491	9.15398
CANT1	9.16307	8.54354	8.58221	8.46608	8.71563	9.13146	8.7635	9.33558	9.39443	9.47168	9.26471	8.76121	9.2371	9.46607	8.76405	9.46607	8.48856	8.79462	8.58314	8.39913	8.21938	8.43841	8.38581	8.57501
SOD1	11.0385	11.5736	11.4835	11.4556	11.6838	11.1436	11.5714	10.6469	10.7058	10.8843	10.559	11.0972	10.7758	10.6252	11.5557	10.6252	11.6685	11.472	11.588	11.6574	11.9594	11.8414	11.6974	11.4337
ACTN4	9.19093	9.18854	8.96054	8.86578	9.14192	9.34263	9.13645	9.24432	9.39967	9.31806	9.08735	9.23845	9.44549	9.44284	8.96843	9.44284	9.01298	9.08669	9.02996	8.87316	8.94736	8.96386	8.77073	8.86675
PBX2	8.73238	8.52333	8.50747	8.77476	8.8112	9.00841	8.62247	9.01384	9.27546	8.94054	9.16681	8.95582	9.22044	9.16166	8.67808	9.16166	8.51076	8.83038	8.52889	8.4785	8.1178	8.46472	8.64893	8.45545
LYAR	7.55321	7.82718	7.95946	7.8921	7.98463	8.03445	7.84015	7.83774	7.83389	7.68878	7.47925	7.67712	7.54029	7.55445	8.10824	7.55445	8.28886	8.13348	7.97382	8.1178	8.45438	8.16373	7.68963	7.8685
DKFZp761E198	8.06321	7.37365	7.24179	7.62641	7.93982	7.87981	7.72673	8.06255	8.42826	8.34473	8.14685	8.49202	7.98499	8.51327	7.42994	8.51327	7.45181	7.63226	7.56424	7.56526	7.14415	7.11103	7.44067	7.52185
CCDC45	8.06783	8.31549	8.37383	8.22208	8.43509	7.99347	8.18316	8.07626	7.9989	8.22434	8.02679	8.05572	7.83884	8.26073	8.42513	8.26073	8.42293	8.42065	8.19284	8.27912	8.61771	8.63982	8.39574	8.28769
TYROBP	13.9473	13.7001	13.3008	13.3666	13.5089	14.1341	13.5089	14.2132	14.2132	14.1341	14.114	13.9643	14.091	14.24	13.5566	14.24	13.5216	13.6151	13.5216	13.2606	13.2606	13.3279	13.2127	13.2606
RFX5	8.95001	9.22361	8.97769	9.09325	9.23091	9.04876	9.12804	8.61668	8.43615	8.66585	8.39808	8.68482	8.33764	8.30967	9.17598	8.30967	9.32142	9.08123	9.1637	9.20399	9.44458	9.35936	9.20038	9.30332
GAB2	7.72885	7.61318	7.52414	7.53565	7.61114	7.74671	7.65257	8.07585	7.93485	8.08897	8.14769	7.88802	7.8401	7.91244	7.51213	7.91244	7.48991	7.49505	7.64723	7.58014	7.40539	7.37158	7.60793	7.57127
GPX7	7.25414	7.36283	7.10487	7.48648	7.2783	7.06489	7.09752	7.18007	6.82487	7.52986	7.08338	7.1689	6.995	7.023	7.57889	7.023	7.57322	7.28735	7.82626	7.55283	7.54941	7.56111	7.32081	7.29459
EOMES	9.66629	9.44284	10.226	9.14424	10.3252	8.75412	10.2771	8.483	8.37828	8.86632	8.54044	9.21132	8.84318	8.28886	10.4859	8.28886	10.4533	10.5452	9.52717	9.81386	10.9112	10.1151	9.54421	10.5094
DDX18	8.53943	8.79462	8.91127	8.57296	8.9421	8.64563	8.77225	8.63105	8.51575	8.58637	8.12044	8.38888	8.24127	8.35973	9.07034	8.35973	9.03558	8.96334	8.80959	8.81222	9.09927	9.10101	8.6869	8.71563
PFTK1	7.09679	7.48288	7.31203	7.39535	7.31022	7.67634	7.11329	7.86035	7.4454	8.22122	8.06058	7.69381	7.71756	7.9535	7.1192	7.9535	7.01931	7.13829	7.28964	7.04154	6.8796	7.0088	7.31526	7.234
SIGLEC5	8.81473	7.62765	7.79008	7.44649	8.35345	8.46301	7.843	8.25599	8.29198	9.08801	8.45837	8.96108	8.5333	8.2441	7.65083	8.2441	7.61259	7.73478	7.84506	7.22007	7.35112	7.54127	7.87645	7.85946
TINP1	9.78241	10.2197	10.2122	9.9728	10.1337	9.95978	9.95728	9.71588	9.48363	9.43882	9.33047	9.45707	9.26741	9.1811	10.4653	9.1811	10.2986	10.118	10.0391	10.1786	10.699	10.5041	10.1622	9.90206
ST3GAL6	7.74561	7.85742	7.51744	8.15785	7.63441	8.28917	7.71287	7.78834	8.11566	8.1135	7.70182	7.88736	8.17936	8.41312	7.55702	8.41312	7.46915	7.74371	7.54941	7.60384	6.93955	7.49993	7.65706	7.60814
IL2RB	9.88146	9.73893	10.1116	9.59094	10.5621	9.16609	10.0312	8.82513	8.77073	8.96108	8.75562	9.59607	9.16681	8.80134	10.4603	8.80134	10.5892	10.3895	9.78702	10.0166	10.6965	10.1674	9.87866	10.183
TRIB1	9.2422	9.4242	8.92489	9.06645	9.80622	9.37157	9.80518	9.90613	9.7649	10.8816	9.84138	9.38957	9.46133	9.74257	8.97039	9.74257	8.74913	8.93051	9.12373	9.0632	8.62155	8.87434	8.75275	8.55558
EIF4A2	11.3734	11.561	11.6377	11.6115	11.6351	11.4359	11.4359	11.1297	11.2009	11.5125	11.203	11.224	10.954	11.2275	11.6838	11.2275	11.68	11.671	11.5679	11.7077	11.9652	11.8889	11.665	11.6974
KLHDC4	7.50583	7.72177	7.86178	7.6099	7.67422	7.56448	7.42344	7.63978	7.29713	7.56364	7.39957	7.54272	7.17144	7.205	7.90205	7.205	7.82995	7.84265	7.91471	7.8871	8.16894	7.91222	7.5868	7.48782
CD82	7.71507	7.57344	7.53623	7.49153	7.45274	7.65149	7.5398	7.78612	7.80912	7.75183	7.94244	7.3752	7.64892	7.7322	7.40536	7.7322	7.37388	7.37067	7.53542	7.37366	7.30934	7.32685	7.4878	7.59843
PGCP	7.66489	7.68451	7.75167	7.93173	7.73478	8.12949	7.82159	7.99539	8.31894	7.94177	8.31359	8.04883	8.15476	8.11876	7.61235	8.11876	7.43768	7.79724	7.57478	7.52545	7.61479	7.39937	7.94812	7.81522
ABHD14A	7.73129	7.74151	8.23953	7.98823	8.25298	7.85235	7.94714	7.66489	7.80509	7.85964	7.52703	7.74991	7.4319	7.45515	8.16621	7.45515	8.20892	8.17936	8.06228	8.21492	8.26745	8.30331	8.06022	7.87206
ARHGAP17	8.11028	8.13126	8.2261	8.05355	8.19065	8.11997	8.18414	7.8908	8.04555	7.95487	7.79434	7.95178	7.79273	7.82218	8.44294	7.82218	8.37249	8.30978	8.17748	8.28771	8.24981	8.49532	8.08394	8.14278
MANSC1	7.69632	8.02543	7.74418	7.79092	7.60662	8.36659	7.48703	8.85344	8.74161	8.4506	9.00761	8.32824	8.8275	8.48687	7.62017	8.48687	7.32393	7.57104	7.5515	7.42145	7.36133	7.30044	8.00105	7.79994
PRG1	13.7675	13.3279	13.2236	13.5944	13.3184	13.5944	13.4681	14.1844	14.1341	14.2132	14.4458	14.2132	14.2705	14.0037	13.1438	14.0037	13.271	13.3008	13.271	13.2912	13.1201	12.8611	13.433	13.5326
MKNK2	8.79414	8.43748	8.464	8.30368	8.4506	8.65739	8.37283	8.78034	8.94003	8.79199	8.99295	8.28886	8.80284	9.028	8.37742	9.028	8.23879	8.4143	8.3932	8.27416	8.11295	7.88351	8.34126	8.43229
PTGER2	7.10407	7.30706	7.26928	7.36264	7.40172	7.26518	7.41665	7.08933	6.91979	7.19284	6.97195	7.40296	7.17967	7.07859	7.34302	7.07859	7.35131	7.33759	7.49993	7.68615	7.60532	7.34439	7.37844	7.71947
TTC4	8.41973	8.73548	8.7536	8.60058	8.85252	8.51733	8.71655	8.42965	8.36052	8.20152	8.11373	8.37237	8.09611	8.17229	8.97152	8.17229	8.87379	8.81811	8.70707	8.68739	9.0105	9.14424	8.71138	8.62395
PRKRIR	8.85651	8.94471	9.10819	9.09718	9.28912	9.02138	9.15168	8.8713	8.86086	9.09718	8.90899	8.76306	8.60661	8.79896	9.17678	8.79896	9.11867	9.11688	9.10241	9.24603	9.44864	9.39659	9.16731	9.18037
FBXL20	7.50155	7.47815	7.38562	7.33717	7.38679	7.7141	7.50239	7.877	8.01061	8.07064	7.88563	7.49321	7.82663	7.80555	7.24382	7.80555	7.30668	7.39784	7.26167	7.37574	7.28964	7.3198	7.52545	7.26575
DYSF	10.6271	9.9841	9.69242	9.71506	9.69976	10.5143	9.59193	11.2818	10.8493	11.0385	10.7758	10.7345	11.0385	11.3391	9.73098	11.3391	9.31099	9.69242	10.1772	9.40913	8.93968	8.90486	9.5087	10.3269
LTB4R	9.56832	9.71506	9.43979	9.41345	9.43882	9.82723	9.33478	10.534	10.1481	10.252	10.4554	10.275	9.88356	10.252	9.604	10.252	9.5189	9.25179	9.20655	9.19166	9.23212	9.20927	9.17765	9.19528
CMTM6	10.7258	10.5162	10.4185	10.4653	10.4479	10.8253	10.6668	10.9707	11.0268	11.0494	11.1436	10.8253	11.149	11.11	10.3716	11.11	10.5056	10.4384	10.3406	10.4464	10.2431	10.1896	10.6965	10.6252
PHB	7.95826	7.99375	8.14097	7.84096	8.10221	8.0185	8.0322	8.03343	8.09581	8.12119	7.69671	7.91069	7.70742	7.7898	8.40896	7.7898	8.41461	8.34246	8.20604	8.06181	8.43841	8.41267	7.99508	7.97127
SAAL1	7.65678	7.98823	7.78625	7.86911	7.83162	7.68141	7.74181	7.66392	7.58592	7.70216	7.41351	7.67679	7.28586	7.46606	7.90809	7.46606	8.03812	7.79965	7.93956	7.89339	7.88082	8.01518	7.891	7.88082
RPRC1	9.1114	9.07636	8.65879	8.64563	8.77869	8.9848	8.77529	8.86772	9.23212	9.1878	9.08397	8.79414	9.08872	9.10022	8.58637	9.10022	8.76177	8.72729	8.92421	8.76461	8.57843	8.39866	8.66666	8.55503
HSH2D	9.20603	8.84899	8.91911	8.83226	9.11618	9.17823	9.56381	8.53701	8.96108	9.48761	9.06526	9.54912	8.8588	9.43481	8.36445	9.43481	8.96108	8.85767	8.63283	8.43461	8.34246	8.40452	8.61402	8.56232
RANGAP1	8.58508	8.78161	8.92603	8.75026	8.92421	8.77685	8.80625	8.58508	8.67624	8.58221	8.28803	9.08052	8.30967	8.59284	9.03386	8.59284	9.12862	9.212	9.13918	9.09454	9.38668	9.15351	8.8112	8.77869
RGS19	8.88953	8.95463	8.63375	8.70843	8.89031	9.2629	8.86154	9.42347	9.57847	9.64341	9.07724	9.09094	9.2216	9.40991	8.90068	9.40991	8.95001	8.77136	8.90837	8.41682	8.27565	8.4117	8.4275	8.63771
IMP3	9.76638	10.0198	10.1663	10.0002	10.2241	9.91613	9.97426	9.45767	9.54008	9.37728	9.10022	9.4242	9.24603	9.31295	10.1896	9.31295	10.2394	10.2976	10.053	10.18	10.4414	10.4341	9.99462	9.93846
STRN4	8.02613	7.8314	7.8314	7.70397	7.77341	8.12161	7.86588	7.98137	8.34616	7.96609	7.8436	7.58098	8.0554	7.90128	7.77091	7.90128	7.72937	7.74395	7.56503	7.74724	7.51129	7.55173	7.72702	7.52413
CACNA2D2	6.83985	7.00946	6.97706	6.99757	7.07238	6.70018	6.87619	6.82502	6.61949	6.76319	6.77333	6.98909	6.81814	6.88718	7.15701	6.88718	7.20258	7.44782	6.97865	7.11805	7.55051	7.03452	6.93913	6.8862
UBAP1	9.87234	9.24297	8.99295	8.99643	9.17994	9.39853	9.2371	9.64206	9.61054	9.43979	9.25966	9.07222	9.66442	9.25098	8.96615	9.25098	8.74161	8.99924	8.75139	8.81893	9.01753	8.76975	9.4296	8.9162
RAB7L1	9.05331	9.4798	9.37233	9.20803	9.70809	9.06988	9.46607	8.77291	8.85651	9.03386	8.52535	8.98825	8.69239	8.95001	9.67259	8.95001	9.61226	9.54801	9.37795	9.4734	9.80421	9.63647	9.2629	9.41497
KLRD1	8.13449	8.01802	8.34887	7.83267	8.57481	7.70895	8.40657	7.53812	7.6204	7.64562	7.94309	8.54534	8.1666	7.42101	8.28456	7.42101	8.72434	8.73225	8.36158	8.78278	9.07437	8.20826	8.1824	8.78283
NDUFA9	8.02184	8.25734	8.35636	8.5099	8.27793	8.04917	8.15042	8.06292	7.78761	8.26073	7.69947	8.28693	7.71968	7.9373	8.4723	7.9373	8.54485	8.32353	8.74978	8.4634	8.51482	8.30038	8.26633	8.35735
IL13RA1	10.1674	10.2612	9.68315	9.95122	10.0075	10.4908	10.0912	10.5654	11.1619	10.3787	11.0836	10.2958	10.4908	10.6361	9.6058	10.6361	9.65946	9.77445	9.94105	9.85288	9.58848	10.0148	10.0122	10.0182
LAX1	7.86874	8.19323	8.02092	8.44667	8.09611	7.75522	8.0741	7.62017	7.61671	8.06292	7.65169	7.92421	7.55922	7.74448	8.06201	7.74448	8.08964	8.33565	8.77869	8.51226	8.60938	8.10651	8.32746	8.43079
EIF2C4	8.09743	7.82022	7.90781	7.74818	7.80094	8.49278	7.89903	8.5333	8.83038	8.63869	8.48256	8.14245	8.27984	8.69289	7.89744	8.69289	7.7241	7.83182	7.59071	7.68645	7.68015	7.65608	7.91471	7.8561
NDEL1	11.0515	10.9922	10.8037	10.797	10.9707	11.3803	11.0058	11.5775	11.8295	11.7196	11.8458	11.1952	11.2534	11.6023	10.7803	11.6023	10.6327	10.924	10.652	10.7526	10.7424	10.6344	11.0334	10.9707
KIAA1539	9.99754	9.09094	8.90782	9.16414	9.12291	9.74171	9.54686	9.57383	9.99867	9.8877	9.56144	9.38501	9.68188	9.92891	8.72115	9.92891	8.74073	8.84318	8.93898	9.29905	8.66451	8.61454	9.41641	9.03334
MRPL34	8.50127	8.77073	8.66741	8.48824	8.64515	8.30368	8.3264	8.35973	8.30922	8.22577	7.96545	8.30783	8.23566	8.0222	8.79312	8.0222	8.74609	8.78931	8.64337	8.79833	8.87991	8.74978	8.4612	8.51039
FAM53C	10.9112	10.5834	10.4896	10.2976	10.5143	10.9514	10.4723	11.2998	11.4871	11.2727	11.3937	10.9346	11.1369	11.0385	10.6327	11.0385	10.1731	10.6426	10.3787	10.2878	10.0369	10.1105	10.4164	10.6668
CBFB	9.33558	9.55725	9.36645	9.50634	8.87901	9.53937	9.53582	9.3834	9.3333	9.57143	9.25179	8.60758	9.11553	9.31739	9.7096	9.31739	9.78106	9.7051	9.51257	9.53937	9.85169	9.75784	9.52819	9.69855
LOC648998	7.26459	7.51489	6.91561	7.226	7.10835	7.62721	7.37907	7.37018	7.30951	7.61838	7.64821	7.65215	7.48723	8.02834	7.11754	8.02834	7.06219	7.15203	7.13279	7.13424	6.82243	7.0512	6.96714	7.09785
PTRH1	7.15607	7.5952	7.84177	7.22627	7.55112	7.45515	7.39173	7.33914	7.23028	7.44982	7.22574	7.32526	7.27291	7.41308	7.52627	7.41308	7.76915	7.80181	7.64631	7.73515	7.9535	7.8071	7.52413	7.45515
MTX1	8.51058	8.73139	8.45272	8.15539	8.33647	8.80908	8.42019	8.95756	9.41071	9.09882	8.99672	8.4917	8.64388	9.10443	8.2987	9.10443	8.19937	8.36794	8.32693	8.24411	8.17598	8.14197	8.38403	8.25825
DNAJC5	7.62105	7.39436	7.55595	7.4566	7.46973	7.57766	7.62237	7.80664	7.71502	7.68249	7.74259	7.68073	7.82995	7.87963	7.41902	7.87963	7.29778	7.43546	7.37365	7.50545	7.35308	7.38562	7.50012	7.53449
PRNP	9.27469	9.75346	9.75692	9.64422	9.68776	9.51498	9.64422	9.66734	9.1712	9.38501	8.91194	9.37391	9.19616	9.26662	9.85169	9.26662	9.87234	9.68188	9.52518	9.88954	10.1116	10.1497	9.66533	9.72879
ABCF1	9.42696	9.65946	9.77763	9.39853	9.81151	9.49445	9.7118	9.20803	9.09718	9.04146	8.78749	9.31939	8.89141	9.00042	9.83929	9.00042	9.9875	9.86995	9.76032	9.73489	10.0784	10.0692	9.49969	9.57314
JARID1B	8.44552	8.27208	7.89823	8.13974	8.17043	8.43011	8.26596	8.71811	8.60821	8.66666	8.66342	8.41828	8.56093	8.74913	8.13238	8.74913	7.98499	8.10255	7.79032	8.01755	8.14881	8.11373	8.08852	8.33802
AK3	8.36867	8.3932	8.1135	8.31166	8.4143	8.28693	8.43667	8.21281	8.14476	8.19822	7.81731	7.99004	7.7651	8.10478	8.48793	8.10478	8.48256	8.7521	8.21281	8.38247	8.93444	8.85084	8.33565	8.45438
MRPL45	7.04708	7.32645	7.32016	7.58792	7.30713	7.31415	7.27801	7.23892	7.14827	7.22538	7.08441	7.3367	7.20281	7.28573	7.51386	7.28573	7.55924	7.34865	7.67836	7.59891	7.44929	7.49047	7.4529	7.48042
OACT2	7.34682	7.0981	6.94031	7.18284	6.78416	7.26662	6.8769	7.27358	7.61916	7.19892	7.43129	7.33574	7.49281	7.55571	6.88509	7.55571	6.81828	6.92814	7.07611	6.92384	6.7714	6.83054	6.98076	6.99861
C15orf39	10.6853	10.2761	10.0382	10.147	10.1562	10.4787	10.236	10.0516	10.7258	10.6501	10.4146	10.2736	10.131	10.7301	10.036	10.7301	9.98556	10.0148	10.4533	10.0516	9.55534	9.79205	9.81925	9.78241
LARS	8.03954	8.3517	8.14602	8.35212	8.12192	7.95914	8.04267	7.91644	7.94841	7.87106	7.6664	8.02679	7.89479	7.91258	8.37949	7.91258	8.31706	8.38219	8.48741	8.34209	8.42487	8.49848	8.09816	8.3264
RPS4X	11.7433	11.7556	12.1123	11.4871	11.7005	11.264	11.8596	11.4701	11.2561	11.3608	10.7949	10.9679	10.8098	10.3716	12.055	10.3716	11.798	12.008	12.1026	12.2854	12.487	12.0501	11.7129	11.7036
NSFL1C	8.47665	7.95854	8.25734	7.87073	8.58221	8.54616	8.21316	8.63154	8.9167	8.76011	8.92539	8.80134	8.89356	8.75139	8.181	8.75139	8.08671	8.18235	8.13377	7.91526	7.88907	8.08514	8.28769	7.99486
QPCT	10.547	10.7159	10.118	10.4146	9.96226	10.9563	9.90971	11.6241	11.1877	11.671	11.5775	11.0473	11.6115	11.3196	10.0348	11.3196	9.69425	10.5286	10.2976	10.0109	9.27898	9.56733	10.3102	10.3813
PRPSAP2	8.18734	8.4558	8.35665	8.52581	8.35894	8.29164	8.62344	8.05377	7.97074	8.21406	8.1676	8.20976	8.25329	8.20766	8.63521	8.20766	8.4491	8.34583	8.55842	8.46965	8.60006	8.55503	8.57379	8.52094
POLD2	8.82788	9.06645	9.26956	8.85128	9.29572	8.97203	9.05971	8.7386	8.74264	8.71204	8.26891	8.58544	8.18764	8.38924	9.52407	8.38924	9.29361	9.12233	9.4545	9.212	9.47818	9.63242	8.96001	9.01697
TRAT1	7.62017	7.9445	8.11269	8.00014	8.19125	7.84738	8.0722	7.45226	7.65966	7.54754	7.64257	7.80989	7.43415	7.34019	8.12192	7.34019	8.11854	7.98536	7.90583	8.17706	8.27529	8.10545	8.37001	8.57843
PDXP	7.76404	7.79277	7.85053	7.8871	8.01038	7.89578	7.7898	7.62165	7.62165	7.47092	7.26094	7.60924	7.27927	7.36758	8.14566	7.36758	8.17706	7.92927	8.11476	7.95998	8.15708	8.12483	7.77091	7.76539
DGCR6L	8.5936	8.81333	9.1529	8.89897	9.12726	8.70529	9.00498	8.56047	8.44552	8.44194	8.20892	8.70439	8.57501	8.4176	9.22102	8.4176	9.17068	9.02204	9.19379	8.95463	9.01631	9.15771	8.90552	8.92888
FBXO31	7.63484	7.817	7.89176	7.63748	8.06587	7.76801	7.88464	7.59145	7.53353	7.77373	7.41802	7.54838	7.46146	7.32891	8.20855	7.32891	8.05832	7.89856	7.84594	7.86035	8.14952	8.0861	7.78714	7.8433
PRKCH	9.5047	9.84939	10.0516	9.66734	10.1984	9.29433	9.9087	9.32323	9.20475	9.47041	9.28974	9.64422	9.23351	9.00498	9.94592	9.00498	10.3911	10.2024	9.66305	9.95879	10.6769	9.96226	9.88356	10.066
FLJ42957	7.52025	7.57571	7.3278	7.18603	7.40667	7.50788	7.52545	7.77799	7.92567	7.92128	8.16621	7.3805	7.7315	7.90714	7.52396	7.90714	7.20463	7.384	7.16621	7.10694	6.92886	7.23708	7.37966	7.07478
NR1H2	9.07373	8.79516	8.93968	8.9299	8.96386	9.07559	9.0105	9.28619	9.00082	9.27469	9.27697	9.08249	9.13733	9.30815	8.85577	9.30815	9.08334	8.82967	8.89495	8.73548	8.51733	8.74783	8.83038	8.72914
ABHD4	7.34339	7.24456	7.12965	7.19079	7.20156	7.41964	6.99022	7.56678	7.53804	7.65169	7.60285	7.22445	7.44104	7.6697	7.11963	7.6697	7.12742	7.23419	7.11402	7.13685	7.08727	6.86374	6.98792	6.90717
FAM101B	8.41216	7.98536	7.88028	7.70049	8.09816	8.63521	7.95799	8.97039	8.09883	9.10241	8.7386	8.10029	8.88185	8.57988	7.89014	8.57988	7.67198	7.93574	7.62462	7.64182	7.898	7.60458	7.88292	7.8188
CDA	9.80286	9.7118	9.00211	10.0784	9.53078	10.2736	9.47676	10.9607	10.5162	11.0648	10.5541	10.183	10.7142	10.4787	9.39776	10.4787	8.96054	9.55913	9.35936	8.7104	8.56278	9.44706	10.0166	9.30139
IL1R2	8.05638	7.99365	7.90254	7.79888	7.77744	8.21018	7.78781	9.09511	8.88379	8.44993	9.17885	8.4557	8.69519	8.36628	7.87318	8.36628	7.49632	7.8915	7.61167	7.57499	7.62223	7.41962	7.75117	7.84642
CKAP4	8.87434	8.94586	8.39985	8.55385	8.45739	8.8067	9.009	9.63318	9.27337	10.0322	9.71396	9.03443	9.30332	9.67869	7.97621	9.67869	8.31384	8.42487	8.8786	8.29066	8.06228	8.17503	8.68374	8.68121
HLA-DRA	11.262	11.671	11.5513	11.4795	11.5775	11.768	11.3256	11.4337	11.0011	10.7097	10.3199	10.9887	10.7882	10.7258	11.9594	10.7258	11.8295	11.5084	11.7873	11.7901	11.716	12.0654	11.5557	11.671
CEACAM3	8.48541	7.9462	8.00044	7.95205	8.34006	9.01236	8.28693	8.97954	9.23491	8.93284	8.72419	8.70068	8.33848	9.14906	8.15174	9.14906	8.08138	8.33369	8.37155	7.56392	7.51604	7.96345	7.6525	7.81364
DDEF1	10.4414	10.361	10.0148	10.0809	9.98991	10.3977	10.2282	10.5009	10.6081	10.3442	10.0444	10.2153	10.2537	10.708	10.1127	10.708	9.98991	10.0227	10.0227	9.86091	9.91137	9.76638	10.1592	10.0622
IMP4	8.15174	8.54616	8.77073	8.51892	8.79368	8.60365	8.64296	8.33528	8.30247	8.49065	7.93128	8.24652	8.08778	8.08717	8.7826	8.08717	8.77685	8.64653	8.92816	8.74609	8.79414	8.92112	8.55842	8.61913
IQSEC1	9.03188	9.0953	8.76975	8.76728	8.82225	9.06526	8.84151	9.61604	9.58848	9.52977	9.65439	9.08976	9.39443	9.56381	8.84481	9.56381	8.67972	8.70275	8.95513	8.71204	8.58221	8.43813	8.71944	9.01453
CCT2	9.23212	9.58848	9.69976	9.58996	9.71803	9.0855	9.20311	9.1878	9.12941	9.13983	8.74264	9.18353	8.85084	8.57029	9.77202	8.57029	9.50278	9.62414	9.92663	9.77445	9.84606	9.72556	9.48043	9.56832
ATP6V0A1	9.79205	9.69341	9.37795	9.48869	9.36464	10.2716	9.68067	9.99867	9.86256	9.82633	9.93257	9.80077	9.71396	9.84709	9.46779	9.84709	9.41073	9.36218	9.47818	9.55725	9.37233	9.62045	9.43137	9.21748
LOC642083	6.67609	6.91734	6.83616	6.92539	7.01023	6.64876	6.91477	6.59693	6.6102	6.83009	6.74297	6.97333	6.97985	6.63916	7.13841	6.63916	7.04209	6.90692	7.12671	7.71362	7.84931	7.10342	6.84875	7.04279
GALNAC4S-6ST	10.9086	10.9783	10.6501	10.814	10.8056	11.5019	10.7575	11.5297	12.0841	11.6323	11.7785	11.1263	11.1924	11.7556	10.8269	11.7556	10.6469	10.5693	10.6442	10.6252	10.4771	10.3442	10.9032	10.8188
CD2	9.92793	10.3658	10.6361	10.0391	10.7722	9.86692	10.2892	9.46607	9.63515	9.88954	9.30649	9.7233	9.24893	9.08931	10.547	9.08931	10.6965	10.4603	10.2958	10.656	11.2998	10.4326	10.3825	10.4533
PIK3CD	10.2082	10.294	10.136	9.89091	10.1073	10.4414	10.1046	10.4009	10.7424	10.7669	10.3019	10.0838	10.2761	10.7116	10.0959	10.7116	9.91329	10.0772	10.1562	9.87552	9.61667	9.71588	10.0148	10.0198
TSPAN31	7.76742	7.85769	8.09405	7.96513	7.96052	7.92421	7.69831	7.95297	7.71683	7.93867	7.90809	8.01205	7.7748	7.79197	8.1372	7.79197	8.17098	8.16821	7.99632	8.09405	8.09486	8.33407	7.79092	8.02967
COG2	8.08482	8.28769	8.65739	8.07768	8.58073	8.29627	8.32384	8.17619	8.07296	8.03553	7.68756	8.10651	7.89316	7.84229	8.69107	7.84229	8.60006	8.69951	8.43189	8.49479	8.65411	8.79516	8.31848	8.28503
METAP2	8.52179	8.83118	8.93284	8.93193	8.82628	8.64463	8.64224	8.58366	8.44959	8.70843	8.17537	8.4839	8.21858	8.46608	9.0226	8.46608	8.94471	8.82272	8.99245	8.9296	9.04146	9.10354	8.95267	8.61051
LOC389541	11.8845	12.2564	12.0297	11.9147	12.0254	12.3588	11.9519	12.0011	12.1162	12.2799	12.2961	12.1901	12.2638	12.393	12.0153	12.393	12.0598	12.2053	11.6211	11.6462	11.7755	11.898	11.7397	11.6537
MTF1	8.31004	8.16687	7.92723	8.05798	8.18878	8.4259	8.23445	8.51076	8.38924	8.79573	8.16729	8.45625	8.45102	8.94471	8.10374	8.94471	8.06649	8.03553	8.05572	7.84774	7.95118	8.03184	7.78365	7.79471
EIF4E3	8.74112	8.75275	8.49556	8.53987	8.5284	8.84481	8.57158	9.5263	9.11778	9.1712	8.82272	8.92112	8.8831	8.73492	8.63869	8.73492	8.49367	8.4272	8.48856	8.21316	8.52226	8.32597	8.30288	8.63419
SBK1	7.04922	7.1713	7.10188	6.93984	7.28303	6.94476	7.12826	6.84455	6.89842	6.88739	6.79645	6.97301	6.8676	6.84768	7.30206	6.84768	7.28271	7.26099	6.97467	7.1826	7.39993	7.19264	7.0295	7.18349
ITPR3	8.1726	8.88114	8.87495	8.45679	9.2495	8.43154	8.7536	8.45438	8.56184	8.37424	8.07261	8.75696	7.87281	8.01888	9.39144	8.01888	9.15771	8.96561	8.81811	9.06459	9.64094	9.34605	8.62344	8.81473
EIF3S4	10.6185	10.9404	11.2785	10.8888	11.3196	10.7116	10.5735	10.4808	10.4054	10.4771	10.1744	10.5642	10.3363	10.539	11.2495	10.539	10.8936	11.151	11.0515	11.2168	11.3354	11.4034	10.8739	10.9164
NHP2L1	8.3876	8.56066	8.88102	8.49893	8.65592	8.43023	8.41133	8.27667	8.2344	8.09472	8.14277	8.24618	8.07876	7.97401	8.83028	7.97401	8.6713	8.67533	8.58589	8.57781	8.86855	8.83158	8.48802	8.60805
TGIF2	7.79889	7.87206	7.77515	7.80855	7.88292	7.84931	7.83389	7.50855	7.59431	7.54917	7.43828	7.91197	7.60222	7.68317	7.817	7.68317	7.95118	7.95261	7.87582	7.91433	8.00131	8.0839	8.01667	7.84265
NSDHL	7.24804	7.47555	7.42241	7.3317	7.40469	7.32451	7.33622	7.39558	7.37574	7.42433	7.22122	7.39273	6.97159	7.22454	7.61389	7.22454	7.7984	7.67538	7.67597	7.69074	7.6664	7.75196	7.27716	7.16199
C20orf3	9.72149	9.70279	9.26824	9.24524	9.5537	10.2153	9.43707	10.7258	10.5211	10.708	10.2958	9.74873	10.5551	10.2685	9.07427	10.2685	9.11618	9.36577	9.17994	9.17239	9.03949	8.94471	9.54231	9.80286
MTX3	7.2708	7.51726	7.78264	7.40442	7.60361	7.27431	7.56793	7.37351	7.22874	7.41737	7.26785	7.23318	7.31658	7.24308	7.66703	7.24308	7.67082	7.66889	7.53008	7.53861	7.68902	7.81599	7.49667	7.53693
VMD2	8.95582	8.59572	8.46039	8.34126	8.80236	9.54131	8.87434	9.67613	9.89693	9.59394	9.53078	9.1018	9.66305	9.68994	8.69144	9.68994	8.4272	8.55048	8.75275	8.37424	8.21159	8.50545	8.65411	8.6022
AATK	6.99557	6.94698	6.83768	6.82138	6.83034	7.06386	6.86445	7.20375	7.16536	7.26236	7.28644	6.99494	7.02656	7.22586	6.80084	7.22586	6.98378	6.8169	6.78075	6.77057	6.67518	6.76397	6.8774	6.82027
DDX24	9.05095	9.29181	9.64094	9.22567	9.64737	9.1701	9.37629	8.80959	8.8008	8.97954	8.56835	8.92603	8.72068	8.74978	9.59962	8.74978	9.47481	9.65946	9.34605	9.4545	9.76739	9.75346	9.33407	9.31295
RAB1A	8.64296	8.58073	8.67972	8.69707	8.46301	8.98121	8.75464	8.9296	9.0585	9.07222	8.99084	8.69518	8.89712	9.09284	8.63771	9.09284	8.33199	8.64224	8.51892	8.53829	8.61283	8.66585	8.50251	8.46231
MGRN1	8.57253	8.38658	8.24127	7.81498	8.16591	8.63105	8.13416	8.89596	8.8636	9.212	9.07474	8.43154	8.6288	8.87316	7.90995	8.87316	7.95914	8.22394	8.18734	8.02922	8.05445	8.0067	8.07768	8.10478
C20orf174	6.65374	7.07058	7.02582	7.01763	7.2557	6.76812	6.70698	6.79897	6.75038	7.15533	6.9978	7.25495	6.69304	6.89786	7.2849	6.89786	7.2068	7.16026	7.12892	7.28045	7.73449	7.21049	7.0491	7.21565
ZNF544	7.7241	7.95512	7.96692	7.87981	8.11726	7.95237	7.97471	7.82191	7.84068	7.8221	7.69232	7.63441	7.4861	7.67597	8.18613	7.67597	8.13177	8.24356	7.92927	7.9688	8.20221	8.25266	7.91952	8.10892
C9orf19	12.0841	12.1382	12.1066	11.8688	12.1548	12.465	12.2638	12.5525	12.3413	12.6015	12.1952	12.381	12.4599	12.5367	12.3413	12.5367	12.0297	12.0975	11.879	11.716	11.9381	11.9891	11.7873	11.898
HSA9761	8.33764	8.50054	8.59743	8.54541	8.81761	8.23003	8.27161	8.41007	8.47262	8.56669	8.10945	8.43975	8.04179	8.13	9.04795	8.13	8.72115	8.80911	8.68006	8.61913	8.66884	8.83389	8.3429	8.73056
C22orf16	8.72468	8.77735	8.99017	8.65547	8.92665	8.7432	8.3298	8.52333	8.4049	8.42445	8.02922	8.18613	8.3648	8.23232	9.06934	8.23232	9.36942	8.70529	9.1689	9.00802	8.79896	9.08123	8.74783	8.64893
SVIL	7.86931	7.71586	7.61464	7.726	7.63381	8.06289	7.68057	8.06418	8.38659	8.19952	8.15206	7.89096	7.97593	7.94583	7.74377	7.94583	7.65197	7.74938	7.5733	7.61352	7.52776	7.52547	7.61797	7.60596
CSF2RA	9.22747	9.16617	9.07779	9.113	8.98053	9.54206	9.15349	9.44245	9.89755	9.35604	10.032	9.53472	9.89165	9.92134	9.05154	9.92134	8.80585	8.87823	9.05786	8.93344	8.56319	8.92732	9.22941	9.25219
SSB	8.58637	8.77869	8.78084	8.97532	9.03443	8.62841	9.07157	8.41828	8.35013	8.55385	8.08181	8.70224	8.35133	8.27943	8.98719	8.27943	9.09284	8.90724	8.69289	8.96505	9.21937	9.17239	9.02654	9.02996
BTBD2	9.94105	10.0912	10.4326	9.9754	10.2053	10.0049	9.98137	9.77763	9.85169	9.67061	9.38575	9.57847	9.43778	9.34342	10.4414	9.34342	10.3993	10.4267	10.1946	10.3286	10.5693	10.5514	10.0983	9.90613
USP3	9.95219	10.0403	9.94845	10.3019	10.0644	10.3825	9.99223	10.5799	10.4533	10.5815	10.5551	10.5267	10.3993	10.5267	9.82541	10.5267	10.0851	10.0369	9.76285	9.93012	9.91329	10.0403	10.1198	10.036
RP1-112K5.2	8.66741	8.87379	8.91071	8.70131	9.0206	8.82788	8.80444	8.68121	8.63002	8.67738	8.37093	8.70368	8.38966	8.60907	9.04146	8.60907	9.06381	9.19166	8.75656	8.80565	9.26608	9.17598	8.84965	8.7993
SPOCK2	10.9054	11.3169	11.5342	10.9632	11.8295	10.9707	11.0204	10.6485	10.8585	10.7206	10.3623	10.9607	10.2472	10.0885	11.768	10.0885	11.6405	11.561	11.074	11.4528	12.2678	11.8754	11.3291	11.2674
HMFN0839	9.17938	8.95213	8.6663	9.18651	8.95394	10.0606	8.78931	9.94479	10.2041	9.99105	9.30056	9.93368	9.72707	9.93368	8.4839	9.93368	8.87803	9.03334	8.88882	8.40637	8.63683	8.59246	9.31739	8.74913
TYSND1	8.34706	8.55648	8.84899	8.37283	8.96561	8.74752	8.56184	8.54541	8.62633	8.3517	8.14269	8.29784	8.08338	8.21581	9.11553	8.21581	9.03822	9.0632	8.59833	8.86252	9.2997	9.31739	8.59322	8.56985
MAP4K4	7.09255	7.2236	7.12682	7.2406	7.08861	7.46237	7.11318	7.5488	7.47947	7.5161	7.64575	7.37849	7.54322	7.52874	6.95103	7.52874	7.05154	7.07258	7.13912	7.08332	7.0176	7.02793	7.29194	7.18975
EXOSC2	6.87567	7.16222	7.15432	7.0026	7.18702	7.14455	6.99214	7.02209	7.09448	6.99751	6.95945	7.01956	6.68935	7.01268	7.41981	7.01268	7.3548	7.29572	7.22983	7.14455	7.15314	7.33992	7.13794	7.05704
NOD9	7.90576	8.02811	7.68327	7.72785	7.765	8.25134	7.90037	8.59174	8.43375	8.66782	8.31254	7.83891	8.48263	8.32607	7.79882	8.32607	7.67277	7.82571	7.71693	7.71096	7.58757	7.73812	7.60527	7.75675
ATP5O	11.3608	11.665	11.7239	11.4754	11.7036	11.4088	11.6051	11.1816	11.094	11.3967	10.7546	11.1619	10.9972	11.1125	11.9147	11.1125	11.9147	11.6537	11.7315	11.6936	11.7361	12.0297	11.6162	11.3734
BIN1	8.45265	9.15902	8.76521	8.72319	8.93336	8.54354	8.18913	8.64653	8.17706	7.97164	8.06908	8.16229	8.06675	8.10307	9.11778	8.10307	8.70275	9.06381	9.11867	9.06763	9.16038	9.01631	8.62395	8.77476
MYO9B	9.07322	8.91778	8.91367	8.76011	9.09599	9.43201	9.12538	9.48216	9.48657	9.4545	9.39346	9.26608	9.39527	9.59193	9.09094	9.59193	8.97954	8.9988	9.1114	8.87647	8.79199	8.70571	8.59437	8.67694
PRKCQ	8.33407	8.63332	8.52801	8.60821	9.05904	8.42853	8.64849	8.27529	8.23103	8.37629	8.02714	8.66501	8.21678	8.04618	8.82513	8.04618	8.74652	8.66741	8.63195	8.8436	9.25735	8.74264	8.76306	8.90214
B4GALT5	9.2874	9.31366	8.57296	8.90899	8.80565	9.40913	8.8392	9.98137	9.93516	10.2107	10.0622	9.59456	9.83653	9.8877	8.34854	9.8877	8.70656	8.86826	8.59203	8.65411	8.73548	8.0995	9.0304	9.24136
SBDSP	7.0512	7.3014	7.42125	7.23202	7.48808	7.19724	7.17265	7.10446	7.06101	7.17837	7.17578	7.30778	7.31885	6.93123	7.53754	6.93123	7.35825	7.45477	7.23266	7.49062	7.61103	7.3107	7.39129	7.50308
SRPK1	9.0567	9.20603	8.82272	8.82322	8.73294	9.26662	9.00802	10.3962	9.89091	10.3703	10.3089	9.91613	9.71588	9.91254	8.62713	9.91254	8.40245	8.91017	8.99295	8.4472	8.70368	8.41828	8.83714	9.21559
FARS2	7.68015	7.73879	7.76831	7.6933	7.8347	7.87045	7.75733	7.41393	7.50196	7.59071	7.39815	7.53693	7.45029	7.29572	7.78421	7.29572	7.86934	7.78893	7.96024	7.76425	8.00082	7.86066	7.89156	7.70696
CD40LG	7.16199	7.31478	7.47736	7.34036	7.36779	7.44362	7.15498	7.08709	7.17697	7.19685	7.1703	7.22887	7.1004	7.03323	7.45861	7.03323	7.34066	7.49182	7.30044	7.40084	7.60924	7.66104	7.60948	7.33643
RDH5	8.08591	7.95998	8.11209	7.79519	8.04653	8.09511	8.13377	8.12666	8.40165	7.84831	8.29066	8.26791	8.25886	8.10145	7.9373	8.10145	7.88351	7.9366	7.48363	7.77174	7.85391	8.11826	7.62237	7.92844
IFNGR1	11.311	11.3081	11.2998	11.2168	11.0286	11.5475	11.2703	12.1691	12.1277	11.8596	12.1548	11.6162	11.5736	11.6294	11.2674	11.6294	10.9945	11.214	10.9783	10.9922	10.9458	11.2358	11.1338	11.0766
SMAP1L	9.96783	10.118	9.50786	9.82452	9.78917	9.86552	9.87451	10.867	10.9733	10.7823	11.5432	10.6284	11.1235	11.1592	9.27163	11.1592	9.27697	9.74527	9.72243	9.66442	9.39853	9.20311	9.98016	9.91928
JMJD1B	8.94736	8.89092	8.95154	8.7998	9.02715	9.11231	8.9739	9.33866	9.2495	9.31053	9.14594	9.0304	9.11618	9.13522	8.9842	9.13522	8.94736	8.91367	8.58738	8.61963	8.86675	8.89897	8.8275	8.88953
PAK1IP1	7.58123	7.70238	7.75395	7.88262	7.8436	7.81461	7.75688	7.6379	7.4149	7.68682	7.30082	7.60532	7.30286	7.67812	8.00255	7.67812	7.89601	7.8107	7.93418	7.91197	7.85709	8.04653	7.85284	7.84774
LOC653890	8.36445	8.42554	8.28633	8.79516	8.64257	8.66297	8.63521	8.31549	8.35803	8.75562	8.45788	8.49608	8.13149	8.68262	8.66585	8.68262	8.80752	8.59935	8.56615	8.7998	8.94586	8.96144	9.10241	8.74978
RGS14	7.75708	7.70113	7.52757	7.37668	7.68293	7.83658	7.72632	7.96952	7.88323	8.2602	7.84534	7.4911	7.90265	8.16894	7.59367	8.16894	7.65584	7.44274	7.62721	7.26837	7.31298	7.52109	7.39173	7.39251
DYNLT1	10.1663	9.95728	9.85745	10.0567	10.0416	10.3269	9.94105	10.2761	10.2669	10.4653	10.4975	10.8722	10.2878	10.2537	9.72879	10.2537	10.1027	9.89693	9.81151	9.6686	9.86256	9.63037	9.77202	9.81925
FASLG	7.16011	7.2121	7.08283	7.01167	7.32891	6.80688	7.23118	6.6194	6.54544	6.79501	6.7539	6.94387	6.98132	6.84692	7.32619	6.84692	7.34107	7.48723	7.10746	7.32842	7.48392	7.30309	6.93296	7.27114
FLJ45445	7.24895	7.06289	7.30286	7.15875	7.07022	7.16718	7.18761	7.40278	7.52851	7.28061	7.70829	7.23104	7.55283	7.27927	7.1018	7.27927	6.96594	6.91365	7.02348	7.11464	6.96757	6.9597	7.08553	7.26251
C19orf35	6.95251	6.97535	6.96099	6.93312	6.99409	7.30026	7.03947	7.36722	7.52823	7.41831	7.51168	7.08048	7.08862	7.52566	7.00022	7.52566	6.76561	6.98406	6.95602	6.95612	6.74296	6.94761	6.75445	6.85823
HLA-DOB	7.92421	7.40402	7.851	7.43622	7.63836	8.01999	7.16096	7.52448	8.0372	7.27863	7.52329	7.23531	7.33261	7.12821	8.35582	7.12821	7.68044	7.86443	8.17619	8.03812	8.06092	8.00194	7.86668	8.34209
TGFA	7.3576	7.30044	7.14429	7.09834	6.94541	7.60127	7.33845	7.81175	7.83257	7.9405	7.71704	7.16065	7.81019	7.84265	7.06464	7.84265	7.02573	6.95065	7.35682	7.04836	6.78815	7.02704	7.05704	7.11735
NOP5/NOP58	8.16071	8.19654	8.32559	8.65362	8.28917	7.90832	8.221	7.82356	7.82474	8.24762	8.4272	8.56318	7.93278	8.1052	8.40337	8.1052	8.33764	8.26526	8.85128	8.68006	8.78885	8.51263	8.66179	8.5444
UBTD1	7.37691	7.28816	6.91777	6.87968	7.20305	7.5027	7.21737	7.58661	7.8664	7.94238	7.4911	7.06319	7.29338	7.83826	6.97525	7.83826	6.92384	7.05211	7.03602	6.97618	6.84824	7.02159	6.89354	6.95513
RPLP0	9.99201	10.8349	10.836	10.4039	10.5484	10.1876	10.0737	10.2691	10.0735	9.55538	9.86329	10.0146	9.89515	9.59996	10.7343	9.59996	10.5369	10.8523	10.7811	10.7495	10.7597	10.8389	10.5145	10.6375
EXOSC9	7.50291	7.60686	7.38963	7.69968	7.46887	7.35706	7.72154	7.41078	7.45845	7.41474	7.37715	7.67736	7.42835	7.58123	7.69596	7.58123	7.56111	7.60843	7.74209	7.71704	7.65491	7.57457	7.90355	7.76742
BIN2	10.029	9.98556	9.85958	9.67432	9.99754	10.1046	10.136	9.764	10.3787	10.3594	9.94105	9.84271	10.0544	10.2501	9.74171	10.2501	9.66305	9.90096	9.78106	9.69341	9.57656	9.56144	9.8282	9.73601
ANAPC5	9.98659	10.2082	10.0966	10.2831	10.3216	10.066	10.252	9.77577	9.80168	9.93257	9.66305	9.77998	9.61496	9.68315	10.2295	9.68315	10.4653	10.2327	10.3716	10.3089	10.3802	10.3623	10.2537	10.0312
ILF2	9.47041	9.65651	9.76176	9.38501	9.79593	9.44864	9.62862	9.37795	9.03558	9.2963	8.70439	9.25031	8.9915	9.04237	9.75228	9.04237	9.86995	9.80886	9.7475	9.67359	9.92663	9.98659	9.53778	9.59193
SLC2A4RG	6.99714	7.29913	7.28677	7.22122	7.33498	7.24572	7.10992	7.10009	7.03187	7.05292	7.03506	7.15498	7.03621	7.04076	7.43491	7.04076	7.42529	7.35266	7.20935	7.3548	7.64928	7.3276	7.10856	7.2629
FOSL2	7.73924	7.73979	7.85145	7.72522	7.42864	7.74209	7.7451	7.77778	7.89048	7.65661	8.09581	7.7582	8.00082	7.93278	7.53731	7.93278	7.41199	7.56448	7.56908	7.58569	7.54754	7.43128	7.50308	7.61671
ITPK1	9.04237	8.77942	8.39533	8.86675	8.6596	8.90068	8.75562	8.47352	9.29827	9.22361	9.13983	9.27469	9.37553	9.86552	8.32207	9.86552	8.68739	8.65362	8.72068	8.4176	8.1707	8.04671	8.66297	8.52
PABPC1	11.6241	11.749	12.0975	11.9062	11.9594	11.9773	11.6574	11.8327	11.7361	11.7821	11.3998	11.5019	11.4389	11.7239	11.9411	11.7239	12.3026	12.0841	12.0501	12.0501	11.898	12.1629	11.9555	11.8688
PEPD	8.221	8.46301	8.69474	8.64224	8.58995	8.64893	8.40337	8.57075	8.41548	8.34209	7.95826	8.30331	8.13552	8.30178	8.76121	8.30178	8.69338	8.63052	8.75913	8.76521	8.78034	8.86889	8.48488	8.52386
LOC440589	13.0898	13.5326	13.4681	13.4194	13.5566	13.1008	13.1122	13.2236	13.0135	12.714	12.7653	12.9656	12.7405	12.9154	13.5326	12.9154	13.3947	13.4578	13.6531	13.5398	13.4918	13.5089	13.5089	13.4918
ULK1	8.67751	8.65137	8.53877	8.43879	8.51476	8.71665	8.58772	9.04752	9.03265	8.96198	9.12476	8.59103	8.71558	8.90011	8.58056	8.90011	8.40861	8.517	8.39462	8.52964	8.42896	8.44231	8.43513	8.50922
CYB5A	8.31779	8.32384	8.52765	8.26157	8.16941	8.20085	8.42826	7.76858	7.83691	7.89823	7.65639	7.84015	7.85337	7.61389	8.46965	7.61389	8.44628	8.47005	8.37575	8.37283	8.50251	8.67149	8.37424	8.24175
SLC25A6	9.88245	10.3431	10.7301	10.4842	10.3825	10.0885	9.98556	10.0579	9.93846	9.96358	9.76285	10.0912	9.93594	10.0245	10.3339	10.0245	10.6062	10.3183	10.9379	10.7258	10.2761	10.518	10.5735	10.4498
ST3GAL5	8.09278	8.05067	8.33022	8.19456	8.20187	8.05306	8.14035	7.46205	7.73079	7.80682	7.36161	8.03918	7.53754	7.81958	8.1726	7.81958	8.51846	8.21406	8.38247	8.35475	8.39414	8.40896	8.1107	8.17749
SNX2	9.37795	9.12804	9.3254	9.35454	9.54131	9.53192	9.48043	9.17994	9.35936	9.36884	9.21132	9.34342	9.25673	9.34863	9.75507	9.34863	9.80518	9.70179	9.29181	9.57847	9.36464	9.75228	9.57022	9.44954
MPPE1	8.01717	8.36074	8.19722	7.94857	8.18269	8.58292	8.21219	8.38801	8.87003	8.46167	8.54025	8.21473	8.39881	8.5222	8.06461	8.5222	7.95697	8.08074	8.2187	8.07155	7.81236	8.14554	7.9473	8.03428
CD6	9.83569	10.4077	10.7184	10.136	11.054	9.92793	10.4464	9.57554	9.61379	9.84138	9.3379	9.86552	9.18651	9.13146	11.157	9.13146	10.9326	10.6377	10.534	10.539	11.2534	10.9086	10.2138	10.294
DDX10	7.20613	7.33795	7.47264	7.20965	7.45494	7.44879	7.17767	7.19833	7.11841	7.24769	6.97652	7.11402	7.10694	7.14068	7.51489	7.14068	7.67513	7.49515	7.43988	7.19034	7.48935	7.63023	7.28816	7.43949
MON1B	7.21414	7.34513	7.20484	7.11735	7.01939	7.3546	7.36902	7.66738	7.3544	7.58554	7.57478	7.29681	7.46715	7.64525	7.19119	7.64525	7.1836	7.21131	7.18579	7.12089	7.00394	7.05812	6.95754	7.13323
TBL1X	9.84606	9.7933	9.90206	9.42347	9.56923	10.2905	9.75784	10.3559	10.549	10.265	10.1402	9.7508	10.1481	10.2782	9.68513	10.2782	9.42158	9.85958	9.37457	9.43137	9.39967	9.43269	9.67869	9.52181
LOC387867	10.9887	11.5407	12.2165	11.3036	11.7642	11.1619	11.151	11.0011	10.8439	10.6344	10.6716	10.9138	10.6046	10.6377	11.8596	10.6377	11.6241	11.8596	11.5736	11.7556	11.7524	12.1026	11.5839	11.5222
TNFAIP8L2	8.01824	7.96085	8.13323	7.78923	7.76984	8.17192	7.68073	8.00194	8.07626	8.13416	8.21619	8.06022	8.1198	8.34473	7.79938	8.34473	7.90605	8.05341	7.77229	7.73449	7.73515	7.61978	7.7368	7.60178
CNOT3	7.74751	7.61758	7.24456	7.34172	7.39815	7.62536	7.46828	7.886	7.81599	7.82971	7.80611	7.58314	7.64749	8.01309	7.46758	8.01309	7.4606	7.29807	7.58031	7.39535	7.23252	7.10086	7.24164	7.283
FAM50A	10.1105	10.3354	10.547	10.2736	10.2537	10.1337	10.3716	10.2211	10.2782	10.2327	10.0097	10.0085	9.97022	10.136	10.5009	10.136	10.5325	10.4094	10.3838	10.4554	10.549	10.6377	10.2669	10.2053
SELM	6.9145	7.25474	7.7029	7.20799	7.5027	7.28964	7.16964	7.27276	7.23202	7.02878	6.93323	7.07606	6.92151	7.16657	7.8851	7.16657	7.60508	7.48897	7.33809	7.37351	7.59384	7.69596	7.43077	7.27593
MAST3	9.64206	9.63037	9.42499	9.17168	9.49688	9.99311	9.40268	10.3252	10.4299	10.4164	10.5654	9.72707	10.0023	10.4037	9.51257	10.4037	9.22044	9.54492	9.28455	9.23628	9.31446	9.14359	9.36577	9.37553
KIAA0963	8.95844	8.56697	8.37706	8.41461	8.53987	9.00211	8.36615	9.61865	9.57554	9.49786	9.52717	8.84318	9.07995	9.19093	8.44522	9.19093	8.21198	8.34175	8.9173	8.36951	7.98864	8.13783	8.34677	8.43615
IFNAR1	9.22567	8.97818	8.96197	8.59786	8.90614	9.28121	8.59572	9.81386	9.69661	9.50786	9.44793	8.98905	9.34119	9.37795	8.86675	9.37795	8.66128	9.0194	8.81426	8.66666	8.50127	8.53238	8.49421	8.80134
AP1G1	8.20393	8.02714	8.03343	8.1589	7.93059	8.22153	8.16229	8.23406	8.15785	8.28769	8.32384	8.01061	8.43813	8.65246	7.82817	8.65246	7.92182	7.81019	7.98734	7.89437	7.82036	7.95568	8.08638	8.11657
ANXA11	8.24239	8.10049	8.13166	7.97192	8.08066	8.38419	8.19129	8.46828	8.7288	8.82871	8.77694	8.46793	8.51279	8.81622	8.21528	8.81622	8.05799	8.04076	7.83615	7.86525	7.89356	8.1697	8.04352	7.92922
TCF3	6.77072	7.00998	6.96541	6.95839	7.15595	7.11876	6.8501	6.7424	6.6873	6.91657	6.823	6.95788	6.65858	6.79708	7.01397	6.79708	7.18983	7.05417	7.27624	7.09527	6.94897	7.17492	7.01878	7.10885
BIRC3	7.75829	7.89427	8.10677	8.14348	7.89761	8.09335	8.02374	7.90752	7.81312	7.75124	7.77606	7.94681	7.46764	7.59026	8.27833	7.59026	8.29495	8.24357	7.94871	8.19919	8.14559	8.27172	8.20094	8.3317
PPP3R1	10.4198	10.0772	10.183	9.93368	9.94686	10.3375	10.4219	10.2379	10.1786	10.1968	10.0182	9.61742	10.1896	10.2622	9.69976	10.2622	9.6485	9.91137	9.66629	9.28912	9.9875	9.60067	10.226	9.91329
MTHFS	9.50634	9.6686	9.33638	9.51257	9.2963	10.3539	9.32607	10.5815	10.693	10.2122	10.1663	9.43979	10.0198	9.9728	9.16731	9.9728	9.31366	9.39443	9.24893	9.21867	8.96803	9.17471	9.32607	9.56733
FUT7	9.28121	9.5775	9.36711	8.93336	9.32194	9.7442	8.78303	10.0772	10.3252	10.4588	9.8764	9.38575	9.46241	9.77445	9.08801	9.77445	8.89092	9.09284	9.1878	8.85407	8.73238	8.87075	9.01298	9.11004
HSPA8	10.9439	11.3716	11.2151	11.1201	11.1185	10.8134	10.9285	10.4847	10.6184	10.6969	10.268	10.885	10.4891	10.6169	11.3266	10.6169	11.3302	11.2619	11.5079	11.5587	11.5877	11.3202	11.1205	11.1324
Rgr	6.68298	6.51626	6.61892	6.59696	6.7496	6.59078	6.6472	6.67881	6.67189	6.59202	6.67405	6.66733	6.64358	6.66146	6.74257	6.66146	6.57766	6.6512	6.80767	6.54491	6.59323	6.62173	6.59798	6.62007
SLC41A1	6.83495	7.05164	6.87491	6.93301	7.10137	6.94705	6.94732	6.784	6.75496	7.00731	6.90083	6.95079	6.58249	6.67725	7.17289	6.67725	7.16621	7.14059	6.98988	7.03422	7.13258	7.14337	6.86666	7.05635
MSRA	8.03812	7.78731	7.7743	7.89903	7.53611	7.78923	7.85187	8.25357	8.05995	8.22208	8.39268	7.87106	8.22492	8.26849	7.72548	8.26849	7.2665	7.6667	7.808	7.66411	7.63978	7.54575	7.76941	7.61389
CYP2R1	7.95568	8.15438	8.12783	7.99508	8.30002	7.78673	8.0831	8.19505	7.97164	7.73783	7.80754	7.94841	7.6403	7.85534	8.47617	7.85534	8.3906	8.38733	8.00513	8.05067	8.49421	8.46301	8.06491	8.09511
GMIP	9.52819	9.50971	9.41497	9.22102	9.27412	9.87138	9.5189	10.118	10.2685	10.036	10.05	9.67613	9.81151	9.9205	9.36289	9.9205	9.32008	9.55104	9.46241	9.19454	9.13379	9.27831	9.23283	9.30198
CD3E	7.93207	8.08747	8.14566	7.73549	8.62344	7.7368	7.85391	7.6525	7.47028	7.72875	7.33212	7.69017	7.73924	7.58377	8.18386	7.58377	8.27373	8.29093	8.05129	8.24789	8.4472	8.12219	8.22855	8.07626
PDZD8	7.39147	7.67948	7.23698	7.49746	7.28979	7.63395	7.57386	7.93805	7.64821	8.24927	7.83438	7.43415	7.69925	7.88684	7.36722	7.88684	7.21974	7.36405	7.18647	7.19886	7.21818	7.08657	7.54917	7.27847
MRPL24	8.30368	8.72188	8.79671	8.50785	8.79896	8.50014	8.513	8.13918	8.19323	8.49454	7.87934	8.19505	7.97074	7.90055	8.77869	7.90055	8.85084	8.81761	8.77942	8.66387	8.79516	9.0117	8.5444	8.61402
ARSA	7.62964	7.65142	7.33106	7.31738	7.54008	7.50922	7.35613	7.71155	7.52004	7.82597	7.5515	7.4997	7.76915	7.7066	7.25817	7.7066	7.36068	7.60814	7.46734	7.35076	7.19695	7.18536	7.23561	7.27666
SPATA20	8.01688	8.24175	7.86012	8.0861	7.91197	8.19164	8.14802	8.12119	8.11169	7.47007	7.36758	7.58826	7.79493	7.78314	8.61051	7.78314	8.09638	8.30424	8.2405	8.30675	8.3452	8.61668	8.18734	8.11328
KIAA1817	6.78076	6.87604	6.87225	6.61928	7.06396	6.82616	6.84353	6.62742	6.81194	6.68461	6.6827	6.79313	6.62685	6.57626	6.88541	6.57626	7.05072	7.14564	6.9532	6.97489	7.38158	6.97267	6.75186	6.85587
PTPLAD1	7.05188	7.2256	7.42186	7.01532	6.64206	7.0789	7.05695	7.11859	7.14671	7.1636	6.58199	7.02829	6.92883	6.91019	7.39352	6.91019	7.40161	7.32232	7.312	7.09841	7.34796	7.34546	7.20639	7.30502
GZMM	7.72955	8.0499	8.58944	7.49868	8.62841	7.76172	7.93469	7.36353	7.33685	7.58377	7.3397	7.93956	7.57322	7.27863	8.41084	7.27863	8.19925	8.60252	8.37424	7.98295	9.17239	8.36782	8.01576	8.3075
PNPO	8.20833	8.47893	8.62295	8.56436	8.42965	8.53735	8.5598	8.3264	8.23445	8.25443	7.8433	8.36445	8.13323	8.1135	8.65739	8.1135	8.75412	8.60331	8.77179	8.65739	8.7782	8.95394	8.3712	8.55329
SPIB	7.06092	6.92388	7.22796	6.93439	6.93459	7.11693	6.63515	6.8702	6.99199	6.792	6.97985	6.90017	6.72863	6.78864	7.4514	6.78864	7.10464	7.33279	7.32376	7.24754	7.10694	7.28576	7.34254	7.25013
SNRK	9.3254	9.20545	8.91252	9.31295	9.36218	9.57935	9.1878	9.34795	9.51044	9.68188	9.87759	9.61865	9.71803	9.64628	8.77685	9.64628	8.99564	9.11778	9.00802	9.14594	8.97103	8.82967	9.40693	9.38501
RALB	10.9032	10.5357	10.2958	10.4514	10.4954	11.0151	10.4975	11.42	11.6323	11.472	11.4901	10.9755	11.0515	11.3662	10.3852	11.3662	10.3269	10.4146	10.4603	10.3442	10.2024	10.3081	10.6142	10.6745
FCHO1	8.28981	8.25357	8.25862	7.94841	8.25734	8.62295	8.00457	8.28358	8.55385	8.56141	8.51226	8.08181	8.35765	8.53546	8.14952	8.53546	7.99104	8.17351	8.05445	8.12005	7.95619	8.0101	8.07109	7.99436
CORO7	8.69239	8.50697	8.3517	8.3217	8.55928	8.52933	8.62086	8.5598	8.4757	8.87075	8.54805	8.24619	8.45923	8.95582	8.39985	8.95582	8.30247	8.27827	8.54805	8.10681	8.05033	8.19822	8.31384	8.15529
DJ122O8.2	8.19748	8.25825	8.42631	7.96261	8.42009	8.13974	8.16302	8.22181	7.96609	7.9731	7.85893	7.8591	7.78731	7.60532	8.61617	7.60532	8.54044	8.41312	8.07556	8.35435	8.70068	8.65502	8.08072	8.3267
SLC22A4	7.91794	7.6697	7.72581	7.83162	7.63053	8.02999	7.58377	8.27865	8.74031	8.37925	8.55928	8.34209	8.6919	8.52535	7.59685	8.52535	7.47641	7.5605	7.7748	7.58592	7.49162	7.39617	7.72235	7.92991
CSTA	7.4514	7.30814	7.13153	7.51744	7.34751	7.72076	7.50531	7.84931	7.79115	8.4839	7.71104	7.8862	7.91222	8.02309	7.25555	8.02309	7.47374	7.38896	7.24603	7.12651	7.13323	7.25706	7.04011	7.23831
PHF20L1	7.78508	7.61089	7.60495	7.62026	7.62836	7.8133	7.65861	7.89507	7.84922	7.87775	8.078	7.79138	7.98968	8.00787	7.64824	8.00787	7.54325	7.65456	7.45613	7.54414	7.41487	7.45781	7.76086	7.69412
DYRK2	7.35082	7.30642	7.56766	7.44367	7.61801	7.35965	7.49291	7.25375	7.24278	7.24826	7.17123	7.36702	7.14	7.3005	7.48981	7.3005	7.73399	7.76801	7.35382	7.40283	7.80705	7.61539	7.46772	7.65825
MYO1F	9.22102	8.92364	8.83822	8.82967	8.9173	9.4418	8.84548	9.40991	9.6058	9.94105	9.59535	9.5263	9.65946	10.0567	8.85028	10.0567	8.69801	9.00556	9.24692	8.77407	8.28633	8.39626	8.78749	8.9453
PSMC4	7.31224	7.64928	7.53693	7.45293	7.54575	7.41113	7.35843	7.55445	7.57929	7.14743	7.38854	7.41329	7.345	7.18832	7.78779	7.18832	7.58554	7.74975	7.55079	7.66432	8.04179	7.59805	7.51766	7.7566
DHX34	7.64816	7.64002	7.51399	7.55236	7.62638	7.82689	7.51673	7.80854	8.22949	8.00318	7.95277	7.70252	7.75806	8.03692	7.64041	8.03692	7.40087	7.6241	7.47799	7.45066	7.47364	7.4115	7.51069	7.5191
EEF1A1	13.3833	13.7141	13.5944	13.7001	13.6674	13.6272	13.4995	13.4811	13.3947	12.9154	13.278	13.1741	13.5326	13.1741	13.6069	13.1741	13.6069	13.6272	13.881	13.9121	13.8577	13.7675	13.9121	13.9333
HSPA1L	8.23647	8.5146	8.20305	8.15675	8.34783	8.57075	8.4259	8.66831	8.84764	8.85767	8.4176	8.23003	8.70529	8.34583	8.16894	8.34583	8.13482	8.28586	7.94714	7.87672	8.22739	8.33565	8.23034	8.1707
LOC650982	8.3075	8.73104	8.38966	8.67219	8.25329	8.2229	8.30529	8.33764	8.22181	8.36008	8.07482	8.10862	8.10179	7.82426	8.46172	7.82426	8.52179	8.61488	9.03693	8.81525	8.65784	8.66884	8.52889	8.50193
LOC653232	12.8533	13.1438	13.2912	12.9404	13.2912	12.9492	12.8788	12.6015	12.5444	12.6309	12.3229	12.6015	12.41	12.4304	13.1741	12.4304	13.2606	13.2236	13.205	13.271	13.271	13.3184	13.0135	13.0234
FLJ31413	10.186	10.388	10.0797	9.82723	10.0896	10.534	9.86354	10.6577	11.0286	10.8056	11.0176	10.3163	10.5693	10.6046	10.1002	10.6046	9.83829	10.1718	9.94845	9.89487	9.75346	9.87451	9.84138	9.96783
XPO4	7.65559	7.75349	7.90329	7.86351	7.9366	7.77117	7.93805	7.73648	7.65839	7.77515	7.41696	7.63902	7.47663	7.71212	8.03025	7.71212	8.02834	7.8921	7.90548	7.82948	8.26269	8.27912	7.832	7.81998
STX6	7.89578	8.01171	8.13149	7.95998	8.00751	8.34547	7.87471	8.44583	8.3862	8.29198	8.38448	8.32285	8.53453	8.3652	8.07817	8.3652	7.85893	8.04618	7.811	7.7613	7.9731	7.92299	7.86012	8.04491
ZNF143	8.27565	8.29423	8.12483	8.29128	8.26526	8.62667	8.42338	8.59284	8.63375	8.69615	8.70571	8.29743	8.36187	8.45364	8.11373	8.45364	8.1726	8.16985	8.02184	8.14245	8.13111	8.25184	8.41828	8.26485
LOC643313	7.31575	6.90905	7.07255	6.9887	6.84658	7.1573	6.95972	7.62913	7.65576	7.35129	7.69284	7.49235	7.4329	7.59207	6.86166	7.59207	6.95925	6.93178	7.06836	6.86344	6.65566	6.83912	7.03843	7.01855
DGAT2	7.51489	7.32619	7.28155	7.22901	7.22924	7.63292	7.24804	7.79965	7.91317	7.71532	7.97991	7.58592	8.03772	8.0916	7.12727	8.0916	7.10487	7.24236	7.23661	7.18181	7.16621	6.93736	7.35858	7.47899
TMC6	9.7401	9.82452	9.77577	9.72879	9.98556	9.53365	9.61604	9.41242	9.41073	9.28844	9.18651	9.27163	9.03693	9.18728	9.98016	9.18728	10.2153	9.81925	9.95122	9.83471	10.0416	9.75588	9.73098	9.67432
LRG1	9.73284	9.35749	9.33727	9.07034	8.97679	10.0516	8.72802	10.8606	10.8037	10.4736	10.7923	9.89936	10.066	10.2024	9.21487	10.2024	8.69107	8.83118	9.55477	9.04298	8.64795	8.44388	9.09669	9.32323
CNDP2	9.84939	9.93012	10.0133	10.0429	10.0742	9.82452	9.95328	9.62045	9.47481	9.58633	9.12726	10.036	9.14424	9.34724	10.2053	9.34724	10.1419	10.0049	10.201	10.1116	10.2138	10.4054	9.96861	9.93722
CRK	7.8209	7.83489	7.7809	7.83173	7.7741	7.98404	7.81792	8.03595	8.20933	8.05951	8.45956	7.93324	8.16679	8.19635	7.76258	8.19635	7.72839	7.74994	7.69153	7.65742	7.61079	7.66127	7.78758	7.94762
GLO1	8.08514	8.71204	8.49367	8.41346	8.60252	8.23265	8.43701	8.18764	7.92237	8.00105	7.75968	7.99486	7.90682	7.877	8.57106	7.877	8.42965	8.57379	8.4117	8.513	8.88482	8.76728	8.4794	8.50407
ZMYM1	7.04575	7.22202	7.14944	7.41717	7.39147	6.99536	7.13357	7.15621	7.02526	7.47736	7.19625	7.31376	7.19625	7.35922	7.36742	7.35922	7.48873	7.56364	7.38138	7.32599	7.41981	7.51393	7.31106	7.51863
QSCN6L1	7.42281	7.65584	7.85028	7.51558	7.79913	7.70787	7.53305	7.58858	7.81958	7.66392	7.67875	7.43443	7.35718	7.34319	7.99328	7.34319	7.85505	7.90995	7.71833	7.80629	7.78163	8.08671	7.66607	7.73903
LOC653610	7.3317	7.34007	7.22262	7.50531	7.28677	7.58982	7.07138	7.63769	7.75968	8.1726	8.07193	7.76539	7.5472	7.99914	7.27397	7.99914	6.94603	7.27176	7.33331	7.4208	6.84053	6.62581	6.92449	7.13346
ATP11B	7.59384	7.62257	7.63023	7.76915	7.89631	7.75167	7.80611	8.21522	8.18316	8.01614	8.40208	7.82849	7.7582	7.98267	7.67712	7.98267	7.56864	7.59685	7.67615	7.53715	7.54428	7.46758	7.56111	7.6779
LCK	7.37046	7.51109	7.69435	7.49369	7.61217	7.23952	7.51229	7.21186	7.31842	7.24439	7.17569	7.38116	7.16771	7.2401	7.54941	7.2401	7.63316	7.65889	7.63226	7.59743	7.64114	7.50155	7.37311	7.72177
TFB2M	7.20375	7.5309	7.42629	7.36971	7.51187	7.36302	7.24057	7.30448	7.27703	7.32431	7.11464	7.21753	6.89871	6.983	7.59805	6.983	7.56793	7.58884	7.55946	7.50437	7.58055	7.69487	7.24216	7.48458
FLJ25084	7.9499	7.58661	7.60178	7.45155	7.64887	8.1707	7.35384	8.29592	8.62295	8.48741	8.63566	8.48541	8.28117	7.83357	7.55407	7.83357	7.55595	7.32599	7.61167	7.15607	7.5605	7.3291	7.65491	7.40733
IRF8	9.56558	9.08249	9.7233	9.37391	9.46516	9.85061	9.25735	9.60067	9.66128	9.02654	9.09669	9.00453	9.15031	9.12373	9.87552	9.12373	10.0148	9.81038	9.47481	9.75507	9.48761	10.3142	9.88245	9.73489
MAP3K3	7.40964	7.56526	7.5542	7.51766	7.34701	7.65889	7.41514	7.77538	7.91923	7.89689	8.11328	7.69196	8.06092	8.06994	7.46672	8.06994	7.53593	7.46165	7.34107	7.34976	7.30841	7.25628	7.42819	7.35343
IFITM2	14.6393	14.5387	14.2132	14.5882	14.8393	14.8393	14.5882	15.3934	15.3934	15.3934	15.097	15.3934	14.9569	14.9569	14.5387	14.9569	14.5387	14.5387	14.7222	14.4458	14.1341	13.9333	14.4056	14.3464
ACBD6	7.02465	7.08966	7.13552	7.08833	7.33441	7.01512	6.91799	7.34557	6.98378	7.4194	6.99254	7.08902	6.91472	7.033	7.384	7.033	7.34036	7.33354	7.40205	7.1999	7.28169	7.29317	7.19297	7.25025
TLR8	8.68218	8.5825	8.36057	8.37985	8.34703	8.75446	8.48605	9.07713	9.10681	8.91165	9.11718	8.72204	8.9172	8.79614	8.32566	8.79614	8.34868	8.44161	8.47938	8.35024	8.15106	8.20404	8.43531	8.68777
ATG4C	7.2775	7.56877	7.62696	7.50734	7.45342	7.58809	7.51795	7.53035	7.37198	7.51445	7.23643	7.31762	7.21074	7.30706	7.67615	7.30706	7.65083	7.77799	7.62165	7.71017	7.49893	7.82693	7.48197	7.48269
URG4	7.15784	7.41696	7.55051	7.31964	7.6637	7.33354	7.55366	7.48743	7.39338	7.2649	7.18761	7.39037	7.27176	7.16918	7.76255	7.16918	7.57911	7.71257	7.48667	7.6972	7.8029	7.85742	7.6499	7.4972
HNRPH1	9.58377	9.85061	9.89361	9.6579	9.97426	9.38668	9.95978	9.32674	9.28282	9.13007	9.23427	9.73098	9.36711	9.56221	9.90534	9.56221	9.87384	9.79205	9.91928	10.0198	9.80168	10.4842	9.89487	10.1391
PPM1F	10.0784	9.89361	9.90971	9.29181	9.74527	10.4808	9.82031	10.2844	10.4787	10.4414	10.4683	9.5629	10.3716	10.294	9.8926	10.294	9.7849	9.764	9.60873	9.51398	9.45039	9.33866	9.60489	9.42347
CHUK	8.3627	8.36103	8.0995	8.38767	8.26193	8.56141	8.30851	8.76252	8.66831	8.68764	9.02996	8.5598	8.57379	8.68538	8.02802	8.68538	8.16874	8.14716	8.20766	8.2923	8.24619	8.3279	8.37775	8.19323
C16orf58	9.28207	9.21559	9.51793	9.25522	9.37629	9.03103	9.24039	8.95336	9.05904	9.14424	8.72729	8.8392	8.43367	8.58455	9.72243	8.58455	9.48363	9.35348	9.44706	9.55534	9.67613	9.86552	9.20715	9.17994
FLJ20160	7.42433	7.78625	7.6235	7.66289	7.82381	7.60432	7.5198	7.49162	7.44998	7.59123	7.36027	7.64972	7.33498	7.32413	7.80664	7.32413	8.03184	7.57529	7.99914	7.76172	8.06521	7.74349	7.69671	7.61868
LRRC25	8.76521	8.69144	8.33802	7.99914	8.54911	8.99496	8.83882	8.58221	9.08801	9.0452	8.38364	8.29002	8.86889	9.19739	8.41973	9.19739	8.37335	8.45438	8.51226	8.0205	7.90301	8.07817	8.25097	8.00909
MIER1	8.47089	8.50096	8.29423	8.37706	8.40284	8.74073	8.3657	8.83328	8.80134	8.86154	8.76405	8.6919	8.61198	8.80236	8.3632	8.80236	8.38412	8.40208	8.17384	8.20927	8.4808	8.39574	8.43079	8.37575
POLR2I	8.55503	8.78225	8.86304	8.52982	8.67502	8.45923	8.7521	8.43841	8.33593	8.56476	8.22628	8.32263	8.27529	8.38477	8.93518	8.38477	8.9015	8.80134	8.96892	8.85577	9.02393	8.75656	8.53877	8.46902
ECHS1	7.77703	8.07371	8.06022	8.15275	8.14363	7.94654	7.68187	7.87174	7.75395	7.85641	7.55079	7.93278	7.53061	7.65016	8.09638	7.65016	8.23647	8.11025	8.4105	8.40924	8.06843	8.37001	7.99412	7.83691
LOC283412	11.0176	11.5373	11.9289	11.2966	11.6241	11.074	11.198	11.0515	10.821	10.8009	10.774	10.8349	10.7424	10.8936	11.665	10.8936	11.7873	11.5806	11.6936	11.5557	11.5084	11.8295	11.3838	11.2903
EMG1	7.90055	8.12301	8.22394	7.96345	8.18697	7.98179	8.0751	7.86178	7.728	8.1251	7.43968	7.67983	7.40442	7.75196	8.38046	7.75196	8.27208	8.37383	8.07687	8.13323	8.21678	8.38285	8.11826	8.07296
B3GNT6	7.22007	7.38324	7.57983	7.37648	7.48568	7.344	7.38069	7.16803	7.28816	7.25287	6.90948	7.10725	7.00349	7.16746	7.72154	7.16746	7.45567	7.38617	7.46185	7.59323	7.5941	7.69286	7.54575	7.47285
NOL8	8.52	8.47443	8.55606	8.65315	8.66229	8.45395	8.63923	8.42009	8.33369	8.31508	8.21281	8.34706	8.29273	8.38089	8.75656	8.38089	8.85252	8.6986	8.55648	8.64337	8.80284	8.72319	8.50545	8.73964
PMS2L5	7.35858	7.64504	7.60308	7.40469	7.52804	7.27163	7.17685	7.38442	7.11039	7.14389	7.18647	7.33135	6.90998	7.1523	7.78834	7.1523	7.51303	7.72052	7.51534	7.60662	7.89261	7.7029	7.20848	7.61691
PSMA5	9.36168	9.48138	9.57935	9.81151	9.48657	9.24374	9.38417	9.02938	8.95661	9.38668	9.09718	9.86354	9.00693	9.31167	9.53856	9.31167	9.88549	9.59962	10.1166	9.8375	9.7475	9.72707	9.66958	9.7051
FLOT1	10.5768	10.1221	10.3505	9.69119	10.183	10.5961	10.186	10.9972	10.9379	10.9086	10.8768	10.1127	10.539	10.6769	10.1812	10.6769	9.6294	10.0348	9.74257	10.2861	9.80518	9.69425	9.97132	10.2622
PDHA1	8.43878	8.47262	8.37671	8.49799	8.39268	8.30288	8.49367	8.43667	8.30644	8.36615	8.03652	8.3264	8.19505	8.3641	8.68421	8.3641	8.41652	8.42554	8.89831	8.6022	8.60605	8.54706	8.40536	8.54805
USP11	7.23076	7.25982	7.43853	7.26853	7.56817	7.22698	7.05786	7.19782	7.31446	7.26167	7.36011	7.35737	7.2539	7.14874	7.57127	7.14874	7.50902	7.49369	7.49223	7.42819	7.64846	7.47221	7.33697	7.23708
HAX1	8.64184	8.86203	9.07789	8.94736	9.09387	8.70189	8.81811	8.56736	8.67429	8.61963	8.58023	8.85344	8.70482	8.57745	8.96728	8.57745	9.08872	8.99357	8.9453	8.97604	9.1811	9.13452	8.92155	8.89495
SERPINB6	10.2771	10.3442	10.7625	10.183	10.5267	10.4498	10.5094	10.1786	10.3081	9.95122	9.56923	9.83064	9.82031	10.1256	11.0204	10.1256	11.0093	10.7606	10.4185	10.4219	11.0204	10.9783	10.1221	10.4603
HSPA9B	9.21937	9.35085	9.4256	9.12676	9.36942	9.26824	9.4642	9.1138	8.85028	9.08334	8.31779	8.83714	8.67624	8.78161	9.51165	8.78161	9.58114	9.69855	9.32142	9.27412	9.93969	9.63773	9.19528	9.38071
RHOG	12.3229	12.1548	12.1277	11.7361	12.008	12.5708	12.0209	12.8274	12.7653	12.6693	12.2678	12.0011	12.4458	12.517	12.1413	12.517	11.8889	11.9891	11.8596	11.8507	11.7556	11.7361	11.9062	11.9103
IARS2	8.49848	8.68817	8.60907	8.7993	8.65739	8.72319	8.68218	8.45292	8.39836	8.59494	8.11826	8.49278	8.17537	8.36615	8.88114	8.36615	8.90672	8.70368	8.63683	8.71321	8.82888	8.93898	8.64993	8.72383
IL23A	6.86928	7.12856	6.95391	6.95328	7.08186	7.12058	6.91012	6.91398	6.67694	6.88094	6.66143	6.88342	6.71367	6.79178	7.37333	6.79178	7.17578	7.29886	7.05351	7.12641	7.1862	7.27261	6.9757	7.05562
ALOX5	8.69057	8.76051	8.6937	8.57258	8.68491	8.90769	8.72965	9.10343	9.18555	8.93396	9.02524	8.88681	9.01506	8.97382	8.69919	8.97382	8.6016	8.61524	8.62534	8.65909	8.56093	8.73242	8.63365	8.72944
MXD3	8.18697	7.81678	7.65608	7.59743	7.76686	7.83969	7.64114	8.56697	8.73363	8.79623	8.25671	7.81543	8.14145	8.23783	7.78163	8.23783	7.54624	7.75522	7.71728	7.31123	7.43252	7.43638	7.27247	7.47874
FLJ12788	8.12301	8.22577	8.16336	8.02613	8.3075	8.1679	8.13587	8.38285	7.9236	7.98536	7.91734	7.94745	8.00565	8.01932	8.43264	8.01932	8.47665	8.35841	8.1208	8.27252	8.48793	8.65547	8.18235	8.16485
KIAA2013	9.19166	9.10694	9.10753	9.10403	9.02483	9.17994	9.03822	9.34933	9.35749	9.6223	9.17068	9.01631	9.54492	9.35348	8.98905	9.35348	9.07474	9.07789	9.09044	9.03772	8.82225	8.7061	9.00082	8.93968
FLJ31951	8.738	8.98292	8.7521	8.71713	8.90486	9.07222	9.06763	9.19093	9.27469	8.9862	9.17168	9.11827	9.23158	9.28455	8.79062	9.28455	8.67569	8.78824	8.67149	8.60058	8.79258	8.86726	8.86952	8.91367
SORT1	8.70529	8.12393	8.10109	8.10783	8.16336	8.50193	8.56232	8.93587	9.21748	8.65109	8.79462	8.63771	8.40413	8.59833	8.26238	8.59833	8.31894	7.90128	8.31068	8.07193	7.9499	8.21316	7.80855	8.00131
DAZAP2	12.9404	13.062	12.8274	12.9154	12.9923	13.2236	12.9225	13.1856	12.9656	13.278	13.5216	13.1008	13.271	13.0898	12.9313	13.0898	12.8788	12.9154	12.6392	12.7718	12.9225	12.9225	12.9225	12.7479
LOC441124	8.03581	8.02679	7.76309	7.44146	8.00643	8.10749	7.57152	8.3047	8.6288	8.59406	8.49421	8.34677	8.35304	8.53453	7.68508	8.53453	7.59685	7.69457	8.21858	7.44341	7.65706	7.52986	7.5288	7.75941
CD3Z	11.3036	11.8248	11.8369	11.4938	12.1805	10.9379	11.8295	10.891	10.7329	10.9426	10.6271	11.7462	10.5678	10.6745	12.2387	10.6745	12.2854	12.3026	11.5019	11.6974	12.4458	12.0209	11.4835	11.8012
MIR16	8.38696	8.3166	8.07296	8.2602	7.8773	8.49202	8.48122	8.81282	8.56278	8.60758	8.54668	8.04917	8.58944	8.78401	8.14097	8.78401	7.98267	8.09638	7.93574	7.76457	7.97643	7.70424	8.52047	7.66027
SDAD1	8.47706	8.76643	8.68121	8.47301	8.89665	8.76405	8.70843	8.43461	8.4558	8.52581	8.02802	8.17936	7.99767	8.27055	9.12291	8.27055	8.97103	8.78625	8.52148	8.74978	9.09718	9.25262	8.75412	8.76405
RARRES3	10.1016	9.90206	10.6327	10.0772	10.8009	9.87451	10.3119	9.4296	9.10354	9.97426	9.30742	10.6142	9.29827	9.29572	10.6081	9.29572	10.9054	10.5608	10.6485	10.4429	11.1184	10.4975	10.1379	10.4756
MDH1	9.6223	10.0671	9.92793	9.75346	10.0211	9.49897	9.7649	9.32994	9.2629	9.33136	8.97873	9.39591	9.09094	8.92307	9.94105	8.92307	10.0959	9.79958	10.118	9.9875	10.1622	10.0489	9.73189	9.86877
SMCHD1	8.07591	8.11169	7.65215	8.23921	8.13077	8.17014	8.0916	8.10916	8.28586	8.1124	8.93051	8.73639	8.56985	8.26455	7.39815	8.26455	7.64504	7.73815	7.89287	7.98673	7.63226	7.37648	8.36358	8.0286
TP53I13	8.22933	8.27693	8.16687	8.29327	8.45713	8.23748	8.39096	8.07109	8.13482	8.10714	7.8851	8.09909	7.9015	7.92844	8.63982	7.92844	8.43367	8.3166	8.20533	8.28981	8.58508	8.67382	8.5327	8.15854
BOLA2	8.06498	8.17764	8.38684	7.93648	8.2682	7.89313	8.17462	7.91472	7.74781	7.99438	7.73525	7.92527	7.72252	7.79308	8.37297	7.79308	8.41596	8.25662	8.25715	8.22301	8.22585	8.28417	8.04798	8.09777
KIF1B	7.712	7.51819	7.43207	7.5098	7.46615	7.65651	7.50023	8.23212	8.01265	8.10785	8.22711	7.95452	7.74655	8.15116	7.40569	8.15116	7.36718	7.51394	7.38478	7.35197	7.49256	7.4106	7.45663	7.5439
WDR75	8.44356	8.52179	8.55087	8.51733	8.62713	8.38179	8.59494	8.29164	8.17098	8.21858	8.09126	8.27373	8.02745	8.22659	8.60058	8.22659	8.60529	8.53453	8.49421	8.57843	8.99827	9.16609	8.60661	8.52289
WWC3	8.56436	8.16524	8.3632	8.26849	8.15409	8.76728	8.42065	8.79516	8.98558	8.90486	9.13733	8.75464	8.91194	8.89535	8.32453	8.89535	8.08458	7.23065	8.45218	8.37093	8.03772	8.11025	8.22394	8.41801
LOC341457	11.7036	12.6481	12.1952	11.9817	12.0975	11.7433	11.7755	11.7611	11.5084	11.2122	11.0882	11.6936	11.3516	10.9514	12.3751	10.9514	12.389	12.2678	12.4233	12.3699	12.5708	12.3645	11.8507	12.0727
WBSCR18	7.07342	7.09375	7.22887	6.93049	7.08419	7.31315	7.19551	7.24118	7.00536	7.07377	6.8934	7.13924	7.00558	7.30937	7.4477	7.30937	7.40733	7.38236	7.08833	7.13517	7.35343	7.64257	7.33243	7.23757
PTBP1	10.7369	11.0674	11.0451	10.9258	11.1728	10.924	11.054	10.693	10.6501	10.5908	10.3993	10.7015	10.3687	10.4398	11.1184	10.4398	11.1667	11.157	11.151	11.099	11.3662	11.4277	10.9112	10.8388
TOR1AIP1	9.57656	9.34202	9.17765	9.4829	9.49137	9.54629	9.51165	9.7118	9.42627	9.81805	9.604	9.60489	9.62518	9.67259	9.37457	9.67259	9.16232	9.34933	9.2495	9.25433	9.31657	9.27163	9.47597	9.53192
BNIP3	7.31106	7.31588	7.59071	7.64543	7.50012	7.39251	7.34271	7.28548	7.10053	7.56255	7.1689	7.34052	7.00313	7.36534	7.62237	7.36534	7.72776	7.56864	7.43506	7.72673	7.67597	7.9227	7.63884	7.57961
ATP8B2	7.48892	7.7986	7.79182	7.75729	7.95866	7.53676	7.78369	7.50192	7.52006	7.4478	7.38276	7.5756	7.23211	7.36633	7.83974	7.36633	7.97237	7.79942	7.8133	7.80901	7.87953	8.02809	7.74088	7.8129
TNFRSF10C	7.54056	7.28185	7.35825	7.08186	7.0042	7.48197	7.20215	7.57282	7.68477	7.56678	7.6405	7.20077	7.72303	7.70216	7.11703	7.70216	7.14225	7.23952	7.26558	7.09582	7.13954	6.904	7.1799	7.17697
BMX	6.87435	6.76148	6.75852	6.77761	6.70365	6.92954	6.77518	7.4233	7.19289	7.39262	7.24846	7.06438	7.03723	7.04458	6.65779	7.04458	6.73204	6.714	6.75479	6.63185	6.64771	6.66045	6.75387	6.76586
RGL2	10.4132	10.5211	10.2309	10.05	10.2225	10.693	10.3962	10.6668	11.0561	10.9655	10.812	10.3802	10.6792	11.0246	10.3102	11.0246	10.1151	10.4311	9.99311	10.1663	10.0644	10.265	10.1896	10.0692
FLJ21749	7.50939	7.87582	7.94841	7.79535	8.0286	7.75968	7.69596	7.48011	7.58377	7.65016	7.55839	7.50098	7.55024	7.47007	7.92955	7.47007	8.02999	8.01096	7.97164	7.95297	7.98137	7.98233	7.70829	7.6726
CUTA	8.15726	8.58432	8.69662	8.35815	8.58677	8.40949	8.53761	8.19325	8.25725	8.29432	8.04375	8.18244	8.0061	8.13316	8.62113	8.13316	8.72143	8.53302	8.74148	8.5919	8.62913	8.79448	8.45148	8.32555
C16orf24	8.27455	8.26745	8.5333	8.15529	8.50307	8.32057	8.20927	8.09048	8.06816	8.23232	7.69196	8.0741	7.90548	8.0215	8.74073	8.0215	8.47473	8.57955	8.57379	8.33528	8.61729	8.62633	8.18613	8.20892
HIST1H4H	7.76984	7.82971	8.15816	8.07296	8.03419	7.89658	8.10076	8.35665	7.94512	8.1226	8.27252	8.43748	8.59658	8.45438	7.76229	8.45438	8.21316	8.00981	7.73449	7.16307	7.51795	7.39424	7.54173	7.62536
BRWD2	7.60202	7.73287	7.76858	7.52729	7.72278	7.60361	7.78264	7.51509	7.39233	7.54056	7.245	7.33498	7.40126	7.49515	7.76858	7.49515	7.83057	7.61645	7.79222	7.75412	7.82085	7.73648	7.70113	7.77373
METAP1	8.51482	8.83435	8.54591	8.57794	8.81811	8.83552	8.5869	8.53144	8.41801	8.55606	7.97074	8.27827	8.31848	8.181	8.77179	8.181	8.80185	8.66585	8.71713	8.87495	9.04569	9.03386	8.72914	8.74212
BBS2	7.91294	7.80447	8.11854	7.92751	7.7613	8.06994	8.3047	7.66209	7.65706	8.09511	7.93867	7.46531	7.71071	7.8685	8.10545	7.8685	8.39913	8.09669	7.87339	8.25781	8.46301	8.44194	8.19323	8.11758
EIF3S7	10.4808	10.821	10.9346	10.4908	10.8098	10.5452	10.5371	10.4054	10.3031	10.361	9.78917	10.1744	10.1198	10.186	11.0219	10.186	10.9632	10.8163	10.821	10.774	10.8977	10.9632	10.6163	10.5056
TRAP1	7.23925	7.52396	7.58931	7.29351	7.70696	7.27576	7.43949	7.47985	7.30063	7.42016	7.09382	7.23381	7.22826	7.26114	7.70633	7.26114	7.6972	7.69132	7.74448	7.53278	7.62017	7.58746	7.44522	7.3873
MGAM	6.95879	7.04997	6.83134	6.95554	6.76955	7.09045	6.9161	7.25375	7.31975	7.30238	7.49687	7.08483	7.35955	7.34912	6.87031	7.34912	6.73441	6.8919	6.95362	6.78567	6.75978	6.6564	6.90478	7.05622
EML2	8.75026	8.90332	8.91194	8.67502	8.97261	8.54485	8.87699	8.66387	8.56985	8.47893	8.48824	8.70275	8.42965	8.61198	9.01994	8.61198	9.10854	8.85821	8.85621	8.82442	9.25098	9.05331	8.59786	9.06763
C7orf25	7.65016	8.08458	7.64567	7.73424	7.63945	8.24091	7.9554	8.31068	8.46301	8.00929	7.97867	7.74151	8.22776	8.06612	7.69831	8.06612	7.75441	7.60865	7.57594	7.57177	7.54404	7.77841	7.72033	7.57666
C9orf66	7.32109	7.21579	7.18339	7.53804	7.26277	7.49162	7.48331	7.51068	7.77891	7.89123	7.66703	7.75894	7.74289	7.81998	7.34809	7.81998	7.18863	7.31789	7.31143	7.10585	7.20277	7.13451	7.24919	7.1094
WDR67	7.55198	7.88788	7.93522	7.79678	8.07817	7.56133	7.83289	7.40068	7.58172	7.61691	7.4861	7.79065	7.40033	7.46165	8.0037	7.46165	8.17482	7.96653	7.90438	7.98201	8.23647	8.11726	7.69907	7.66801
UFC1	8.21808	8.3648	8.40118	8.41919	8.42258	8.32285	8.41919	8.12845	8.1226	8.37383	7.84931	8.27055	8.15618	8.22933	8.17457	8.22933	8.50161	8.45153	8.5327	8.57379	8.73436	8.56736	8.50054	8.40373
ATP6V1B2	12.4053	12.3148	11.9381	11.9891	12.1901	12.7887	12.4233	12.5444	12.465	12.5012	12.4171	12.3148	12.5941	12.6148	12.2502	12.6148	12.1901	12.0598	11.9289	11.9381	11.9555	12.2502	12.0654	12.1382
SEMA4D	11.3137	11.219	11.2275	11.1877	11.3455	11.2674	11.1952	11.4871	11.5557	11.7036	11.898	11.4636	11.4359	11.5775	11.1263	11.5775	11.3137	11.2561	11.0806	11.1952	11.214	11.1754	11.1369	10.891
KCNJ15	7.58541	7.31604	7.35361	7.5985	7.33151	7.79334	7.40798	7.84066	8.04192	7.94853	7.97961	8.05756	8.0486	8.11396	7.16391	8.11396	7.26845	7.37022	7.54479	7.3088	7.03172	7.0228	7.56274	7.73786
STAT3	8.91071	8.63621	8.45713	8.464	8.49887	8.84899	8.4491	9.18191	8.92888	9.0226	9.22704	9.03558	9.20927	9.14538	8.56946	9.14538	8.21808	8.65463	8.64752	8.31166	8.24876	8.21808	8.59047	8.69144
PIGX	8.61198	8.24844	8.18844	8.30136	8.24521	8.62003	8.31589	8.21406	9.02138	8.33022	8.50895	8.61141	8.51182	8.77777	8.30886	8.77777	8.28196	8.20533	8.06117	8.10545	7.80784	7.99508	8.29704	8.16302
FBXO38	7.90579	7.99097	8.11488	7.8338	8.02975	8.12552	7.82498	8.24004	8.09254	8.143	8.37185	8.16571	7.95619	8.08243	7.7332	8.08243	7.95281	8.00404	7.81737	7.81929	7.81511	7.87214	7.8114	7.99632
MLLT11	7.36194	7.47336	7.52947	7.33845	7.6667	7.43031	7.52587	7.33734	7.32599	7.4257	7.26366	7.24531	7.34254	7.27198	7.63945	7.27198	7.65536	7.53804	7.31789	7.5027	7.80535	7.68187	7.50804	7.73879
CHCHD2	12.0116	12.1859	12.149	12.1745	12.1413	11.8889	12.0654	12.1026	11.8179	12.2456	11.8889	12.2334	12.0409	12.0785	12.3229	12.0785	12.1952	12.2108	12.5012	12.3026	12.2387	12.2638	12.0297	12.3026
SHMT2	8.63105	9.32008	9.27412	9.14296	9.05526	9.12233	8.88482	8.94054	8.79766	9.04925	8.38089	8.53546	8.40337	8.49761	9.41497	8.49761	9.21335	9.17315	9.61742	9.30966	9.43778	9.61226	8.97261	9.17168
LOC653383	6.73613	7.13258	7.05858	7.00867	6.80866	6.77401	6.91248	6.96208	6.83934	6.8217	6.77988	6.8798	6.63307	6.70928	7.17439	6.70928	7.03917	7.07022	7.04536	7.02215	7.14743	7.26114	6.84088	6.94461
MLF2	8.86043	8.95056	8.45679	8.45967	8.60331	8.76252	8.33249	9.20864	8.80959	9.21631	9.16038	8.78161	9.27095	9.23032	8.513	9.23032	8.39945	8.54706	8.58944	8.43264	8.22855	8.07724	8.67502	8.58023
DPEP3	8.65362	8.34126	7.73107	7.80317	8.28693	8.86952	8.45332	8.60288	8.95213	8.75412	8.69752	8.58637	9.212	9.13733	8.65463	9.13733	7.80908	8.34783	7.80935	7.9753	7.62938	8.0305	7.88907	7.94069
TMF1	7.55922	7.65215	7.62377	7.75047	7.56163	7.61868	7.60814	7.6972	7.59805	7.54838	8.15988	7.85028	7.78314	7.62193	7.37668	7.62193	7.43748	7.44858	7.4236	7.62402	7.53628	7.46146	7.57322	7.48568
KIAA0831	7.64846	7.71383	7.65045	7.98369	7.71049	7.60384	7.88171	7.71449	7.54225	7.68207	7.53786	7.78473	7.82924	7.96261	7.89123	7.96261	7.91317	7.89261	7.74259	7.75493	8.01038	8.01238	8.1251	8.02483
LOC441034	12.8274	13.2483	13.1526	13.0234	13.4194	13.0135	12.9566	12.8364	12.7479	12.8446	12.5631	12.517	12.5525	12.6623	13.278	12.6623	13.2385	13.3184	13.1856	13.2236	13.3279	13.3833	13.1438	12.9832
STARD7	8.72263	8.96166	8.7898	8.94384	8.95716	8.9421	8.91728	8.67851	8.57223	8.57015	8.32991	8.75373	8.46088	8.46937	9.0329	8.46937	9.06729	8.95983	8.94442	8.85653	9.07411	9.21212	8.8837	8.84958
SLAMF1	7.31203	7.55445	7.46039	7.53843	7.56277	7.50136	6.96041	6.9788	6.98841	7.54173	7.21925	7.29558	6.92304	7.03466	7.58055	7.03466	7.46352	7.44252	7.6654	7.65337	7.67198	7.68371	7.62914	7.77891
MUTYH	7.82334	8.0722	8.07867	7.9334	8.24722	8.0286	8.05995	8.02092	8.0138	7.63902	7.68073	7.93833	7.62618	7.73815	8.34473	7.73815	8.39414	8.29455	8.1198	8.23809	8.52626	8.50054	7.79535	8.10145
LOC400924	7.58569	7.48689	7.22025	7.33535	7.27411	7.65337	7.28365	7.87229	7.78862	7.95799	7.96085	7.73853	8.20746	8.03184	7.38658	8.03184	7.25454	7.37629	7.17383	7.13323	7.4477	7.07282	7.31687	7.39356
C7orf23	8.26526	8.56615	8.52626	8.45332	8.66703	8.56669	8.27455	8.42902	8.42159	8.43154	8.33675	8.3047	8.34175	8.0101	8.6986	8.0101	8.79896	8.64074	8.53784	8.50407	8.7536	8.93193	8.55676	8.51805
GPSM2	7.49062	7.31335	7.21769	7.04952	7.14225	7.32317	7.4454	7.25799	7.07747	7.28872	7.22874	7.28155	7.61427	7.34809	7.17823	7.34809	7.02823	7.19672	7.05996	7.12322	7.02972	7.14005	7.00805	7.14548
ANKRD13C	6.48685	6.60434	6.61463	6.80667	6.77284	6.45327	6.60775	6.62132	6.33405	6.63553	6.70835	6.68541	6.39137	6.39643	6.63395	6.39643	6.79863	6.73579	6.89415	6.76286	6.94078	6.88912	6.62104	6.70107
MRPS9	7.60076	7.89405	8.01282	7.88383	8.02355	7.71049	7.94177	7.63345	7.54838	7.84015	7.40385	7.65083	7.38465	7.49041	7.97754	7.49041	8.27128	8.22813	8.11623	7.8862	8.14333	8.26706	7.73334	7.84041
TPD52L2	11.0334	11.1697	11.184	11.092	11.262	11.7524	11.149	11.879	11.798	11.749	11.8507	11.3998	11.5342	11.5407	11.2903	11.5407	11.2311	11.2998	10.8977	10.8649	11.0307	11.1206	10.9164	11.0307
MAN2A2	8.12483	8.1052	7.7451	8.07457	8.11695	8.1828	7.71858	8.63725	8.64653	8.38285	9.09387	8.80911	8.26791	9.09927	7.98536	9.09927	7.78113	7.7938	7.68044	7.55024	7.57344	7.82036	8.12567	7.98823
SLC43A2	9.40113	9.30332	9.17994	9.37074	9.32323	9.77202	9.24692	9.54912	9.96358	9.72707	9.97884	9.68994	9.88549	10.0227	9.49031	10.0227	9.12435	9.36168	9.27469	9.16103	8.7032	9.20803	9.19965	9.34416
ATIC	8.48856	8.9835	9.13205	8.62295	9.00082	8.71619	8.9015	8.51733	8.48354	8.82788	8.06414	8.3279	7.94563	8.03553	9.1018	8.03553	9.19093	9.03772	8.83274	8.96962	9.24374	9.45351	8.86826	8.82967
LOC648249	8.75461	9.01037	9.3041	8.96889	9.31322	8.8773	8.97503	8.7819	8.74376	8.6201	8.57851	8.74771	8.52003	8.59185	9.22971	8.59185	9.16772	9.26981	9.05873	9.18297	9.14095	9.24583	9.07292	9.05495
HLX1	7.29227	7.18735	7.25543	7.38562	7.22721	7.30013	7.44507	7.75921	7.74975	7.77261	7.88262	7.47899	7.87816	7.79519	7.27943	7.79519	7.06934	7.24721	7.3502	7.26605	7.08015	7.04528	7.30013	7.2674
CCL5	9.77577	10.0592	10.4267	9.74171	10.3895	9.68315	10.1281	9.00841	9.1811	9.06381	9.59094	9.37553	9.63773	8.73056	10.1998	8.73056	10.3286	10.4756	9.9841	10.4701	10.8936	9.86256	10.0567	10.1812
FLJ34922	8.31384	8.66997	8.54911	8.89831	8.49674	8.64428	8.54082	8.4259	8.29964	8.47521	7.87614	8.41919	8.21522	8.60467	8.76694	8.60467	8.93968	8.72634	8.61913	8.738	9.06763	8.9296	8.4723	8.75412
ARID3B	8.50407	8.83589	8.55385	8.51327	8.62759	8.99295	8.71893	8.96197	9.1138	9.00802	8.85821	8.67569	8.84067	8.75833	8.70707	8.75833	8.53701	8.66179	8.41719	8.45102	8.68262	8.62936	8.31706	8.32263
RPL18A	13.062	13.5679	13.6151	13.5089	13.6813	13.3093	13.3008	13.0135	13.0898	13.1289	12.7543	13.205	12.714	12.9492	13.6398	12.9492	13.7965	13.6813	13.8577	13.6813	13.5216	13.6531	13.4578	13.271
NPEPL1	9.79746	9.93368	9.57314	9.22044	9.61496	9.7007	9.54131	10.3325	10.2271	9.82954	10.1718	9.6579	9.62741	9.78917	9.51044	9.78917	9.7051	9.57383	9.35603	9.21487	9.22567	9.46779	9.03103	9.18577
API5	8.4612	8.85821	8.74609	8.72802	8.93051	8.72468	8.84764	8.5444	8.40072	8.62395	8.18807	8.54591	8.31118	8.48173	8.86252	8.48173	9.015	8.738	8.76788	8.76975	8.98121	9.08976	8.91071	8.83328
DDX1	8.91289	9.17239	9.25098	8.89535	9.18942	8.98558	9.00395	8.81865	8.66666	8.84018	8.43509	8.68617	8.4863	8.49975	9.2629	8.49975	9.32385	9.23212	9.09172	9.06381	9.3609	9.3925	8.95917	9.02393
UBP1	8.76121	9.06459	8.97954	8.88643	8.51805	8.72585	8.90486	8.85651	8.66501	8.74783	8.45265	8.53664	8.4279	8.67624	9.1114	8.67624	9.18037	8.98027	8.72011	8.81702	9.17471	9.14594	8.82087	9.1114
HSPA1B	8.70189	8.74978	8.57253	8.56946	8.75097	8.92816	8.42445	9.11496	9.36009	8.79368	8.93518	8.66585	8.3009	8.95154	8.51805	8.95154	8.56436	8.5734	8.23683	8.51623	8.30038	8.26596	8.26849	8.55385
SETDB2	8.41346	8.53407	8.57501	8.64296	8.61668	8.35304	8.56946	8.30607	8.19456	8.44552	8.10411	8.3315	8.17749	8.32384	8.56184	8.32384	8.61241	8.61198	8.5598	8.64382	8.55676	8.80565	8.51946	8.65315
ADAM19	7.96062	8.18409	7.97071	7.83357	7.94784	8.1414	8.05782	8.31234	8.25777	8.40229	8.15192	8.00054	8.19876	8.14441	7.97346	8.14441	7.88316	8.00407	7.87838	7.90862	7.80379	8.00524	7.8732	7.97805
MBD6	9.96861	9.85512	9.51398	9.42869	9.57383	10.1221	9.73189	10.4398	10.5541	10.5541	10.7882	9.96523	10.3236	10.5834	9.62045	10.5834	9.43632	9.81608	9.41073	9.6262	9.37553	9.59724	9.55104	9.77445
MRPL3	8.65644	9.07034	8.91476	8.83969	9.03885	8.83118	8.93723	8.54706	8.42853	8.60431	8.19789	8.34175	8.33072	8.28292	8.95661	8.28292	8.94779	8.91911	9.13205	9.01106	9.06381	9.22567	9.02317	8.76121
FN3KRP	8.3712	8.57955	8.83038	8.52502	8.80959	8.37949	8.47521	8.50251	8.21711	8.44482	8.05995	8.36615	8.06587	8.23352	9.09044	8.23352	8.9835	8.9915	8.63105	8.72383	9.24524	9.21867	8.01965	8.9299
RBAF600	9.19616	9.27898	9.09454	9.04569	9.21075	8.99976	9.05456	9.57314	9.10309	8.96561	9.26662	9.0452	9.00311	9.36645	9.10694	9.36645	9.04569	9.03386	8.85821	8.69289	9.02578	8.79623	8.66585	8.96197
USP5	8.05341	8.25708	8.27617	7.99944	8.41267	8.19223	8.23265	8.04781	7.79197	7.96443	7.57766	8.06344	7.66568	7.95179	8.37237	7.95179	8.58073	8.31706	8.388	8.29093	8.42009	8.55882	8.24954	8.08717
LOC642209	13.5398	13.7965	13.8963	13.9473	14.114	14.049	13.9473	13.7965	13.6813	14.24	13.881	14.049	13.7293	14.0662	14.1341	14.0662	14.1579	14.1844	14.3464	14.1579	14.091	14.3464	13.9473	14.0303
FES	10.0075	9.85288	9.72977	9.57383	9.68619	10.2812	9.87138	10.8527	10.4311	10.1323	10.3962	9.64941	9.80886	9.95728	9.87234	9.95728	9.81479	9.64737	9.5775	9.3925	9.17938	9.96682	9.06263	8.93383
FLJ10925	7.2121	7.22556	6.95866	7.18579	7.256	7.55595	7.29592	7.40427	7.59206	7.48099	7.71986	7.53628	7.31687	7.75862	7.15432	7.75862	7.11543	7.17409	7.18904	7.12409	6.97922	7.18299	7.06464	7.14225
SLC6A6	7.65364	7.50136	7.09082	7.4651	7.40524	7.68397	7.55093	8.51182	8.4117	7.9756	8.31028	8.05639	8.31631	8.24289	7.28798	8.24289	7.22355	7.26406	7.4178	7.41615	7.10807	7.32999	7.57503	7.49648
RLTPR	6.94475	7.15768	7.3423	7.15139	7.36683	6.90167	6.71909	6.985	7.05191	6.95608	6.95418	7.01654	6.90892	7.06441	7.47398	7.06441	7.32842	7.23591	7.30868	7.26706	7.28548	7.28533	7.29558	7.26459
C1QBP	8.76405	9.01453	9.16731	8.94276	9.06988	8.72729	8.8588	8.543	8.39491	8.57955	8.18069	8.55201	8.70131	8.24479	9.01697	8.24479	9.04083	8.89255	9.40268	9.15695	8.93336	9.18191	9.18854	9.00311
RNASEH1	7.54272	7.81653	7.9303	7.68281	7.82505	7.62914	7.65861	7.6664	7.44858	7.6162	7.38744	7.61546	7.52922	7.69381	8.00696	7.69381	7.98034	7.94129	7.8737	7.75688	7.97014	7.98734	7.53804	7.71257
ARPC1A	8.47991	8.7635	8.55462	8.73639	8.70843	8.92703	8.63235	8.99976	9.00693	9.23032	8.95056	8.77358	8.87901	9.00761	8.69992	9.00761	8.73594	8.6494	8.72319	8.54616	8.39096	8.55759	8.33369	8.40896
SLC7A1	7.82191	8.01472	7.90653	8.28196	7.96692	7.57615	7.90781	7.69529	7.46691	7.80168	7.55946	7.76457	7.58362	7.50492	7.82663	7.50492	7.88171	7.7097	8.56476	8.1958	8.43667	8.29026	8.11914	8.26193
GLG1	10.4146	10.4326	10.774	10.6128	10.7526	10.4588	10.6641	10.4185	10.4414	10.4603	10.2053	10.3505	10.1562	10.3825	11.0307	10.3825	10.774	10.7206	10.8585	10.8768	11.0286	10.8009	10.3813	10.3673
LTV1	8.31631	8.3527	8.25637	8.38046	8.58314	8.39626	8.56047	8.14602	8.17043	8.16193	7.82568	8.16164	7.8591	7.98928	8.75318	7.98928	8.70984	8.03652	8.51372	8.54354	8.72764	8.46517	8.54182	8.63982
ZNF20	8.28955	7.96261	7.80935	8.03741	8.10076	8.483	7.97686	8.5146	8.72764	8.61198	8.49799	8.35096	8.64337	8.61729	7.90875	8.61729	8.09542	8.19678	7.9405	7.77753	8.01755	8.02802	7.88788	7.93574
STMN3	10.0592	10.6951	11.1952	10.4787	10.9346	10.559	10.6302	10.0133	10.3539	9.83064	9.8877	9.96226	9.79958	9.69782	11.506	9.69782	10.9404	10.9733	10.5928	10.7465	11.094	11.2512	10.5075	10.8412
SMARCAL1	7.56133	7.73611	7.77958	7.492	7.8462	7.79493	7.70216	7.58554	7.46472	7.58615	7.4036	7.58634	7.40852	7.45633	7.80484	7.45633	8.06843	7.92447	7.80611	7.79148	7.93228	8.04955	7.59581	7.6195
TH1L	8.56055	8.80171	8.88534	8.7043	8.91382	8.61273	8.6838	8.43844	8.39293	8.33765	8.12591	8.44281	8.14511	8.3214	8.92598	8.3214	8.93935	8.92122	8.86602	8.92671	9.00246	9.05772	8.57809	8.53498
DENND2D	9.25673	9.32449	9.59607	9.23845	9.63773	8.95394	9.11618	8.71944	8.8786	8.92307	8.81761	9.06263	9.13261	8.80959	9.23491	8.80959	9.67432	9.66128	9.41242	9.46607	9.89487	9.67613	9.67195	9.4829
WDR61	8.50839	8.78992	8.82158	8.57158	8.72319	8.51123	8.78749	8.50407	8.32871	8.37509	7.96113	8.16029	8.18807	8.11476	8.8483	8.11476	8.90214	8.70224	8.73436	8.81635	8.8067	9.03334	8.58544	8.64025
PYCARD	11.2122	11.3937	11.3697	11.214	11.3137	11.6574	11.2078	11.3354	11.6462	11.7271	11.2048	11.3291	11.5969	11.6051	11.224	11.6051	11.3417	11.3455	11.2534	10.9972	10.8284	11.203	10.9972	11.0286
SNURF	8.20465	8.66229	8.56047	8.50839	8.19608	8.25413	7.98638	7.90236	7.9269	7.51534	8.17014	8.10255	8.04143	7.67036	8.44194	7.67036	8.3264	8.58909	8.49799	8.80959	8.89787	8.31384	8.72068	8.63521
TTC19	7.64928	7.65189	7.71728	7.8188	7.99004	7.7165	7.81412	7.64504	7.36555	7.6314	7.37254	7.7986	7.59805	7.6368	7.75097	7.6368	7.82626	7.89601	7.69671	7.87582	8.11726	8.04704	7.84738	7.94967
ESD	9.01876	9.19616	9.29181	9.09044	9.13802	9.07034	9.15771	9.11302	8.87434	8.92489	8.66128	8.90967	8.78349	8.75026	9.31295	8.75026	9.39043	8.96728	9.26608	9.2997	9.13983	9.45951	9.37324	9.09172
C14orf156	10.3478	10.5009	10.4414	10.4666	10.6377	10.3081	10.3505	10.2138	10.0148	10.1116	9.60067	10.029	9.97132	9.89693	10.867	9.89693	10.7706	10.6271	10.575	10.4993	10.6302	10.5286	10.2443	10.3354
CARD15	9.86256	9.57656	8.9862	8.70439	8.9835	9.16681	9.00082	10.2295	9.49031	10.3269	9.60772	9.76176	9.67195	10.0706	9.212	10.0706	8.86252	8.76586	9.24524	8.35691	8.75611	8.55716	8.12887	9.604
OGFRL1	7.63658	7.84041	7.59638	8.03131	7.70488	8.24652	7.92063	8.07843	8.18386	7.98734	8.30818	8.4105	8.4272	8.31309	7.59123	8.31309	7.67	7.93805	7.65273	7.63226	7.38835	7.52284	7.97232	7.77646
FRAT2	11.7873	11.9594	11.6082	11.6462	11.68	12.2678	11.4754	12.2961	12.5083	12.6481	12.2387	12.1277	12.2502	12.5012	11.3572	12.5012	11.3642	11.8928	11.8754	11.6886	11.1036	11.2122	11.8052	11.7239
GPR97	7.83368	7.69074	7.38141	7.25007	7.1079	7.81086	7.25994	8.39306	8.33224	8.17491	8.83094	7.8049	8.20756	8.1692	7.29662	8.1692	7.07633	7.33281	7.3539	7.17938	7.16068	6.79918	7.43113	7.71609
LOC646200	12.683	13.0234	13.0294	12.8611	13.2385	12.8533	12.8886	12.5877	12.4534	12.465	12.1162	12.41	12.1026	12.1629	13.2385	12.1629	13.1856	13.1741	13.002	12.9154	13.2483	13.3666	12.8689	12.8788
PEA15	8.81222	8.8588	8.93587	8.864	8.6706	8.7782	8.71811	8.51575	8.10945	8.13686	7.63505	8.28503	8.19193	8.31706	9.00693	8.31706	9.11733	8.87434	8.8443	8.87075	8.87316	9.11077	8.77291	8.88758
CLEC4E	7.26327	7.10198	6.95196	7.28169	7.09619	7.19196	7.234	8.14738	7.82191	8.04267	8.61051	7.90548	8.21281	7.77778	6.83532	7.77778	6.91136	7.32285	6.90652	7.00549	6.8705	6.90064	7.11329	6.97546
PRPF31	8.52289	8.69707	8.72672	8.44046	8.77629	8.49027	8.58023	8.60365	8.40337	8.58944	8.14245	8.41084	8.2602	8.35691	8.81952	8.35691	8.74752	8.84715	8.76914	8.69567	8.99017	8.89092	8.50014	8.50514
NOTCH1	10.6915	10.4736	10.4009	10.4267	10.2122	10.5678	10.4185	10.5984	11.2845	10.814	11.0494	10.5892	10.7625	10.891	10.3962	10.891	10.2443	10.4132	10.388	10.236	10.114	10.114	10.0671	10.656
RHOC	8.32824	8.33565	8.87747	8.66666	8.63869	8.38046	8.50478	7.88106	8.00105	7.99666	7.81412	8.30967	8.11945	7.80409	8.5598	7.80409	8.98062	8.8588	8.78401	8.80497	8.79462	8.27497	8.43878	8.65928
TMEM4	8.21159	8.4049	8.36008	8.4275	8.19284	8.05572	8.30922	8.30178	7.97586	8.23313	7.7368	8.14363	8.01061	8.08072	8.5146	8.08072	8.49155	8.46658	8.65644	8.39096	8.64849	8.60252	8.24789	8.08878
TNFSF14	8.62346	8.80122	8.38464	8.27642	8.33913	8.84761	8.41965	8.60999	9.26795	8.59331	9.03288	8.26904	9.00713	9.13867	8.4759	9.13867	8.12585	8.53907	8.06962	8.05565	8.30738	8.17361	8.33172	8.43252
CCPG1	8.73492	8.79062	8.35735	8.73294	8.37629	8.87699	8.55143	9.07942	9.14485	9.49445	9.18942	8.96561	9.06703	9.2229	8.66666	9.2229	8.4472	8.56572	8.62546	8.388	8.07768	8.25443	8.66997	8.65832
MAPK3	11.3493	11.4034	11.0561	10.9493	10.9458	11.6936	11.099	11.9773	11.68	12.0254	11.6082	11.1407	11.7077	11.6323	11.4462	11.6323	10.9867	11.0246	11.0836	10.9212	10.6485	11.0702	10.7684	11.0385
MLLT6	8.96892	8.8652	9.09756	8.85188	9.33558	8.81525	9.23958	8.94586	8.71713	8.70752	8.63332	9.04237	8.61963	8.7104	9.33558	8.7104	9.42069	9.41997	9.22759	9.08199	9.63773	9.40023	8.72011	9.0452
NOB1P	6.68944	6.90092	6.78467	6.7859	6.98452	6.73827	6.78027	6.85635	6.86111	6.86045	6.70119	6.75916	6.57502	6.66241	7.04304	6.66241	7.19393	7.00705	7.17409	6.99979	6.83578	7.12693	6.77095	6.83438
FASN	8.49522	8.82704	8.60107	8.47782	8.77476	8.10609	8.43229	8.02355	8.01357	7.78953	7.61259	8.20683	7.78893	7.63484	8.9015	7.63484	8.59203	8.42853	8.74112	8.7782	8.79623	8.69074	8.49799	8.62799
ZNF526	8.06874	8.3372	8.27004	7.98179	8.39985	8.05595	8.15143	8.08277	8.02922	7.87981	7.78365	7.97686	7.79519	8.12192	8.47137	8.12192	8.4049	8.5333	8.11269	8.12638	8.57649	8.71856	8.13447	8.25266
CCT8	9.41073	9.39443	9.20715	9.57554	9.43137	9.29572	9.53856	9.0226	8.81893	9.05095	8.68006	9.09387	9.1811	9.14969	9.40113	9.14969	9.46897	9.62045	9.68679	9.66533	9.56144	9.6262	9.604	9.39043
EXTL3	7.47736	7.67654	7.2701	7.37602	7.65122	7.78392	7.58809	8.38733	8.16373	8.517	8.69567	8.0398	8.29704	8.388	7.51026	8.388	7.20305	7.78365	7.48313	7.26152	7.34131	7.11588	7.4822	7.44171
RASSF3	7.55467	7.21353	7.07478	7.15544	7.14355	7.52222	7.32925	7.58123	7.78923	7.6637	7.31897	7.46146	7.42262	7.34378	7.13153	7.34378	7.28029	7.35131	7.10571	7.11561	6.9548	7.06551	7.16333	7.06026
MCCC1	7.74904	7.94861	7.67679	7.92237	7.98956	7.75296	7.92182	7.59877	7.41514	7.69925	7.40484	7.60738	7.35898	7.5941	7.82401	7.5941	8.01493	7.83611	7.92596	7.9499	7.90875	8.19376	8.01518	7.89689
CA5B	7.13258	7.12727	7.1162	7.16597	7.17767	6.91434	7.3219	6.92081	6.81432	7.44219	7.14214	7.25454	6.9328	7.13543	7.16527	7.13543	7.20517	7.27493	7.36797	7.53179	7.61573	7.28626	7.35384	7.29473
GK	9.06147	8.39913	8.23265	8.33764	8.30886	8.81702	8.52535	9.72429	9.27993	9.1114	9.44864	9.2963	8.90899	8.82967	8.18484	8.82967	8.14881	8.24205	8.92112	8.40896	8.02184	7.86526	8.25557	8.57906
LOC440348	8.21406	8.23566	8.3217	8.3166	8.25599	7.88206	8.27128	7.82783	7.76044	8.26385	8.02643	7.89542	7.82783	7.98112	8.3217	7.98112	8.32746	8.42513	9.15478	8.79199	8.37542	8.38658	8.21522	8.10589
ARRDC1	8.01551	7.95487	7.65438	7.58765	7.98295	8.16138	7.95118	7.96261	7.77197	8.13238	7.9373	8.07966	7.85946	8.23003	7.67597	8.23003	7.94654	7.68902	7.84774	7.69989	7.38854	7.76831	7.61806	7.51109
EIF3S6	12.2456	12.4599	12.6623	12.5367	12.6928	12.2638	12.465	12.1901	12.1591	12.1805	11.6745	11.9555	11.6886	11.9103	12.7049	11.9103	12.8062	12.714	12.4599	12.6148	12.7479	13.0811	12.41	12.3533
CX3CR1	8.17014	8.161	8.13	8.23003	8.40452	7.8591	8.26526	7.3276	7.42932	7.62597	7.17554	7.83057	7.66889	7.73549	8.1208	7.73549	8.63621	8.43317	8.41398	8.59167	8.54947	8.15371	7.89713	8.28467
NFAM1	7.46121	7.21105	7.20711	7.38617	7.29965	7.42546	7.01632	7.41964	7.51509	7.55541	7.76485	7.69074	7.89713	7.91049	7.13165	7.91049	6.97454	7.0879	7.32413	7.22753	7.02407	6.99853	7.40548	7.26558
CTDP1	7.45494	7.40321	7.43172	7.30026	7.45515	7.59303	7.47815	7.90265	7.72979	7.59172	7.88486	7.33021	7.70948	8.04917	7.18746	8.04917	7.3294	7.34378	7.31163	7.31106	7.26939	7.34594	7.39017	7.41288
CCDC6	8.31309	8.61771	8.61815	8.4863	8.6831	8.58995	8.38364	8.55648	8.42487	8.37828	8.10179	8.48256	7.89287	8.13482	8.59935	8.13482	8.98558	8.65739	8.57906	8.57906	8.7386	8.97462	8.54541	8.6072
AHCTF1	7.55554	7.64584	7.54446	7.51979	7.56339	7.85516	7.65199	7.83388	8.07459	8.06712	7.95058	7.63705	7.8214	7.91564	7.5234	7.91564	7.40766	7.65837	7.36904	7.36668	7.43967	7.54838	7.66912	7.66574
YARS2	7.40596	7.96371	7.84848	7.86066	7.92723	7.6951	7.83658	7.71212	7.58411	7.69907	7.47967	7.6448	7.62402	7.4568	7.84506	7.4568	7.9809	7.91734	7.96513	7.9535	8.21376	8.10862	7.84774	8.09848
RBM23	10.4077	10.2417	10.0274	10.0335	10.2271	10.6577	10.066	10.9867	10.7301	10.8888	10.708	10.4683	10.4299	10.6668	10.1243	10.6668	10.1057	10.3442	10.0322	10.0403	10.118	10.029	10.1578	9.98137
NELF	7.47504	7.62377	7.54008	8.00959	7.96653	7.44507	7.80267	7.28477	7.39685	7.29929	7.44219	7.79724	7.3415	7.46372	7.60761	7.46372	8.03652	7.69848	7.77818	8.10179	8.13759	7.8127	7.79245	7.891
RANBP1	7.42219	7.7984	7.62105	7.51026	7.66918	7.35591	7.50715	7.36576	7.21147	7.36353	7.26077	7.55024	7.27247	7.2539	7.5903	7.2539	7.58826	7.65608	8.23265	7.90083	7.73366	7.72776	7.50855	7.55864
DXS9879E	8.13482	8.49202	8.69992	8.23809	8.57906	8.14952	8.45438	8.24175	7.87963	8.0586	7.86934	8.14602	8.11657	7.89578	8.5444	7.89578	8.70707	8.6602	8.78561	8.43189	8.64184	8.60529	8.23566	8.40776
C14orf80	7.71613	7.92382	7.93322	7.67221	8.00434	7.79889	8.03954	7.61427	7.60154	7.57029	7.42908	7.5903	7.56544	7.55112	7.96571	7.55112	8.14738	8.01144	8.11854	8.09336	8.23566	8.13759	7.68856	7.61573
KBTBD11	8.25734	8.17043	7.79471	8.32384	7.87795	8.12483	8.00852	8.43748	8.2432	8.41514	8.74073	8.22933	8.62003	8.68421	7.55198	8.68421	7.87614	7.95297	7.91923	7.96085	7.66801	8.15708	8.0037	8.11945
DCI	7.71155	7.95799	8.10975	8.17332	7.9269	7.87754	7.98201	7.8988	7.75196	7.92864	7.728	8.04584	7.81731	8.1107	8.27327	8.1107	8.14476	8.14952	8.55503	8.34175	7.9334	8.10076	8.05067	7.97901
LOC441193	7.04545	6.91109	6.82124	6.74236	6.83036	7.07954	6.93126	7.06365	7.05985	7.20637	7.19808	6.98784	6.97055	7.50875	6.86379	7.50875	6.7527	6.69081	6.87604	6.74775	6.8011	6.96719	6.6862	6.70657
HMGCR	8.88643	8.93284	8.85291	8.76121	8.97152	9.57249	9.04569	9.21075	9.41432	9.47818	9.19093	8.95154	9.39967	9.66533	8.75097	9.66533	8.84202	9.03188	8.35385	8.69707	8.93108	8.8588	8.9296	8.80959
NARF	9.79593	9.73489	9.7463	8.93835	9.38228	9.82169	9.39144	10.6426	10.5286	10.226	10.0644	9.25735	9.54076	10.1845	9.28619	10.1845	9.14594	9.54008	9.32843	9.15478	8.97604	8.99084	9.28049	9.36168
TMEM126A	8.42445	8.69289	8.66342	8.74031	8.69013	8.43813	8.60365	8.26933	8.11623	8.42065	8.15854	8.46658	8.13213	8.14518	8.64224	8.14518	8.85188	8.66933	8.77529	8.69992	8.79766	8.84638	8.51526	8.56017
GRSF1	7.96281	8.0446	8.08458	8.11657	8.06462	8.0751	7.98295	7.8599	7.80241	8.10916	7.65122	7.82139	7.69671	7.95975	8.25599	7.95975	8.34583	7.91585	8.08003	8.05832	8.33848	8.47473	8.15042	8.04955
NCL	6.8963	7.47605	7.36652	7.49494	7.61896	7.27703	7.38379	7.23299	7.12808	7.1629	7.24634	7.34357	7.28626	7.29839	7.50039	7.29839	7.46403	7.28964	7.80629	7.70022	7.6279	7.68397	7.60202	7.42241
THOC1	7.4972	7.6364	7.61079	7.79406	7.69529	7.64887	7.75412	7.58931	7.43491	7.44631	7.54838	7.69457	7.40641	7.74107	7.79618	7.74107	7.56959	7.59877	7.75349	7.808	7.9989	7.95799	7.80682	8.0179
CDK5R1	7.53217	7.32599	7.47092	7.24895	7.45983	7.83501	7.52354	8.51039	8.60994	8.23842	8.66884	7.86265	8.26671	8.13918	7.52185	8.13918	7.52093	7.28234	7.15567	7.18149	7.06616	7.47582	7.48146	7.09773
S100A9	12.9492	12.6928	12.3026	12.9042	12.517	13.0708	12.578	13.3666	13.1438	13.3947	13.2912	13.3553	13.8577	13.8134	12.6758	13.8134	12.0936	12.3588	12.9773	12.4233	11.7944	12.2165	12.7887	12.8886
MANBA	9.26351	9.17598	9.04569	9.11231	9.15232	9.32385	9.25031	9.35454	9.45039	9.56003	9.20311	9.30815	9.33192	9.30882	9.34119	9.30882	9.13261	9.22439	9.09756	8.93835	8.86454	9.09927	8.93898	8.85028
EP400	8.15785	8.18069	8.27827	8.00352	8.15143	7.93146	8.18208	8.04671	7.84687	8.05445	8.01932	7.94714	7.85534	8.00852	8.4097	8.00852	8.32132	8.35435	8.13482	8.10374	8.44305	8.4105	8.08211	8.27288
LOC57149	9.5189	9.4642	9.44284	9.38417	9.31446	9.33478	9.56832	9.64506	9.50096	9.8375	9.66442	9.88245	9.61226	9.82723	9.36168	9.82723	9.59094	9.41497	9.42069	9.21132	9.12804	9.27546	9.27767	9.30742
PCSK7	9.28049	9.47244	9.56221	9.06381	9.7051	9.12373	9.32994	9.24524	9.11954	8.86304	8.86632	8.9988	8.72011	8.79696	9.55725	8.79696	9.8375	9.56221	9.21631	9.40023	9.86091	9.69341	9.28121	9.45767
RPA3	8.80284	9.26471	8.87316	8.90552	8.89356	8.76975	8.89092	8.67276	8.67738	9.00311	8.64849	8.8483	8.58171	8.65109	9.00082	8.65109	9.17823	9.00802	9.30649	9.08052	8.97462	9.27697	8.88185	8.94779
NDUFS4	8.85767	9.18353	9.14594	8.90068	9.0156	8.90332	8.95001	8.86203	8.69752	8.84899	8.42209	8.63283	8.3372	8.59322	9.14969	8.59322	9.36168	9.14296	9.12862	9.12435	9.24297	9.42627	8.83226	8.81161
KIAA1324	8.73056	9.55022	8.34854	8.46796	8.56835	8.91542	8.97873	10.1127	8.54591	9.21937	9.52902	9.03103	8.96197	9.56003	8.61668	9.56003	8.10783	8.77179	8.92603	8.00537	8.21406	8.35582	8.61283	6.9589
ZBTB33	8.34175	8.51372	8.40284	8.46561	8.68218	8.57649	8.60938	8.46608	8.29423	8.48037	8.25153	8.46301	7.80989	8.45332	8.74609	8.45332	8.57955	8.69801	8.48793	8.67808	8.95154	8.97679	8.65688	8.59935
PDSS2	7.03641	7.14122	7.19824	7.5337	7.37182	7.27176	7.55619	7.20399	7.20334	7.46325	7.17961	7.41139	7.19939	7.27998	7.48288	7.27998	7.6314	7.30385	7.57529	7.41677	7.60222	7.55619	7.54754	7.36387
NDUFS8	9.57474	9.97801	10.275	9.7233	9.95122	9.69564	9.95429	9.56221	9.39527	9.37795	9.01236	9.40268	8.97261	9.04298	10.0966	9.04298	10.3643	10.0966	10.2547	10.0966	10.2153	10.3493	9.67613	9.50278
RPS6KA1	8.55497	8.60933	8.526	8.47909	8.66901	8.78302	8.70884	8.90842	8.96547	8.94028	8.83642	8.65623	8.62913	8.84782	8.55491	8.84782	8.48951	8.69204	8.40327	8.37726	8.52302	8.67651	8.46622	8.55097
NUDT16	7.44576	7.54225	7.47838	7.38442	7.55252	7.67289	7.68451	8.21938	8.23618	7.8862	8.19505	7.68141	7.98065	7.94207	7.28781	7.94207	7.55496	7.3922	7.37748	7.30464	7.34513	7.63505	7.4149	7.36921
SSH2	11.5432	11.2871	11.0204	10.708	11.2871	11.4034	11.3417	11.8845	12.1413	11.8141	12.0116	11.4114	11.7397	11.8655	11.1592	11.8655	10.9755	11.3315	10.8056	11.0766	10.9164	11.0561	11.1639	11.1667
CD99	9.30262	9.51328	9.7118	10.0227	9.5629	9.03693	9.48455	9.07222	8.83762	9.21559	9.44706	9.71303	9.15833	9.37629	9.62414	9.37629	9.88466	9.54912	10.1027	9.79205	9.60265	9.47597	10.1674	9.95978
RPL8	9.85549	10.2486	10.4	9.92843	10.2682	10.0545	9.95181	9.82002	9.67489	9.7102	9.64564	9.75934	9.58526	9.62196	10.2107	9.62196	10.2242	10.153	10.2824	10.1208	10.3676	10.4267	10.1544	10.0113
OBFC2A	10.118	9.67945	9.51257	9.71726	9.59535	10.0579	9.67195	10.2831	10.1701	10.1046	10.5041	10.0727	10.2405	10.2878	9.76285	10.2878	9.41166	9.77763	9.89564	9.39659	9.41568	9.42696	9.6485	9.84709
LOC388275	8.22628	8.34325	8.8636	8.35735	8.66342	8.3279	8.50014	8.02483	7.88907	7.78192	7.62938	7.79816	7.98034	7.86095	8.58366	7.86095	8.65832	8.513	8.46172	8.51733	8.60907	8.93835	8.57955	8.44552
NIFIE14	8.40337	8.64993	8.72802	8.57955	8.81222	8.52765	8.60058	8.4472	8.22049	8.43813	7.85557	8.29305	8.19925	8.30136	8.82387	8.30136	8.91427	8.43079	9.05331	8.87564	8.83762	8.9015	8.62037	8.49848
FBXL5	7.11765	7.04715	6.93607	7.03982	6.95335	7.15586	6.97711	7.29079	7.17576	7.45463	7.21514	7.11591	7.11845	7.35635	6.87727	7.35635	6.94884	6.92475	7.0856	6.86502	6.89072	7.17241	6.88185	6.87162
PRKAR1A	11.1012	10.8888	10.8816	10.9212	10.8625	11.1184	10.9945	11.3697	11.4592	11.4148	11.5475	11.1816	11.4242	11.3315	10.8388	11.3315	10.9346	10.9783	10.5768	10.8269	10.6537	10.7465	11.1697	11.0561
RABGGTB	8.06491	8.31166	8.18947	8.46754	8.45018	8.20927	8.35013	8.02281	7.98267	8.20638	7.83357	8.19091	8.22434	8.28019	8.35475	8.28019	8.34175	8.31962	8.33974	8.45994	8.31631	8.48541	8.46796	8.57569
EIF4G3	8.5679	8.28693	8.43011	8.82225	8.71811	8.81893	8.8725	9.12538	9.015	9.00693	8.85188	9.19739	8.53303	9.14485	8.5284	9.14485	8.58171	8.53238	8.26157	8.33974	8.56318	8.56436	8.29066	8.49454
C9orf45	7.19393	7.29874	7.79309	7.37254	7.61079	7.5824	7.15053	7.61978	7.83023	7.23065	7.38418	7.22939	7.1859	7.13114	8.24954	7.13114	7.77778	8.00255	7.51509	7.66516	7.82139	8.13377	7.65938	8.08778
ALDH16A1	8.82442	9.1018	8.98183	8.77869	9.19873	9.02938	9.19247	8.69289	8.76586	8.67972	8.29455	8.76694	8.41652	8.76405	9.21631	8.76405	9.28207	9.08735	9.24039	9.25262	9.36711	9.53687	8.86675	8.91127
CTNNBL1	8.45438	8.69904	8.55143	8.63105	8.74539	8.48256	8.61963	8.40413	8.12301	8.45994	8.07238	8.42108	8.2806	8.464	8.63105	8.464	8.78749	8.67893	8.91127	8.73294	8.6919	8.8157	8.44046	8.64428
LOC152195	6.92309	7.28061	7.19976	7.35737	6.99352	7.55667	7.09698	7.75708	8.03419	7.35203	7.76044	7.42181	7.63441	7.51744	6.90522	7.51744	7.36094	7.07469	7.08827	6.9504	7.01023	7.20091	6.88237	6.87755
RCC2	9.67945	9.86163	9.79593	9.59273	9.98659	9.72879	9.76032	9.38832	9.38228	9.06877	8.75275	9.44706	9.0304	9.13452	10.05	9.13452	10.1323	9.91613	9.99223	9.81925	10.2457	10.1419	9.56144	9.62319
CYB5-M	9.35454	9.61379	9.47761	9.43567	9.7682	9.35551	9.604	9.2216	8.97954	9.1637	9.03334	9.3333	8.87075	8.95056	9.56003	8.95056	9.84356	9.47244	9.40913	9.70809	9.93257	9.74873	9.50212	9.54421
ABLIM1	7.46644	7.54079	7.70674	7.51952	7.7697	7.48162	7.66455	7.38972	7.39176	7.33316	7.38607	7.51695	7.34136	7.26197	7.62629	7.26197	7.79286	7.71999	7.62083	7.67244	7.82052	7.83838	7.70478	7.54869
EML3	9.96226	10.1281	10.1432	9.78917	10.1757	9.91329	10.0166	10.0335	9.94962	9.80421	9.9087	9.73893	9.87384	10.0002	10.3813	10.0002	10.3418	10.3286	10.1391	10.1639	10.4653	10.4132	9.74873	9.97884
C15orf28	8.77574	8.53365	8.58171	8.15174	8.39373	8.55882	8.51623	8.73699	9.0304	8.75833	8.86154	8.67429	8.67694	8.64653	8.57906	8.64653	8.37925	8.65315	8.09405	8.0586	8.32597	8.3902	8.06228	8.49761
PTGDS	6.65952	6.84607	6.66799	7.19344	6.83442	6.55246	6.57626	6.66204	6.51954	6.60385	6.69568	7.17578	6.52614	6.67373	7.63698	6.67373	7.47605	6.91984	7.09987	6.98328	7.26026	6.66045	7.11447	6.7315
TBC1D14	9.60067	9.37728	9.16609	9.15478	9.34724	9.87552	9.49688	10.3375	10.0825	10.2582	10.4198	9.52717	9.98137	10.0809	9.24136	10.0809	8.98956	9.42069	9.46897	9.33638	9.00693	9.06589	9.34512	9.42792
MXD4	9.98265	10.3643	10.2892	9.74873	10.539	10.0002	10.292	9.73284	9.75	9.82169	9.46241	9.55534	9.61151	9.67519	10.5143	9.67519	10.5608	10.3493	10.1379	10.3062	10.9733	10.5126	10.0429	9.93257
LOC93622	8.00131	7.66392	8.12219	7.92475	8.26973	7.80135	8.1707	7.64215	7.67736	7.71833	7.64887	7.73943	7.679	7.62892	8.27827	7.62892	8.13512	8.00434	7.81243	7.98463	8.25886	8.29661	8.00959	8.26633
SLC16A5	8.11129	8.05149	7.98278	7.78346	7.76135	8.32068	7.88828	8.27573	8.53943	8.25266	8.46002	8.02693	8.16404	8.58194	7.9732	8.58194	7.85942	7.94031	7.82843	7.83018	7.61322	7.9527	7.87332	7.83016
C1orf119	8.65879	8.47521	8.40413	8.49479	8.4897	8.61771	8.34325	8.86304	8.9988	8.86086	8.96728	8.71485	8.76252	8.83274	8.49328	8.83274	8.49454	8.44434	8.29509	8.32285	8.30967	8.36358	8.517	8.56669
KIAA0404	8.34816	8.00852	8.05377	8.28586	8.53019	8.76694	8.40118	9.09927	8.79623	9.41073	10.0809	9.07995	8.60907	8.98665	8.07898	8.98665	8.1154	8.3047	7.90393	7.92864	8.0916	7.92382	8.40337	7.95487
CLDN9	7.16079	7.10992	6.889	6.69945	7.10238	7.27146	7.16997	7.18086	7.28365	7.27442	7.0126	6.9242	7.24439	7.17902	6.84771	7.17902	6.85927	7.01575	6.79876	6.83327	6.81639	7.07727	6.91934	6.94115
RSL1D1	9.06763	9.24801	9.75507	9.31603	9.34863	9.36374	9.27898	9.06147	8.99295	8.99444	8.49522	8.6596	8.80325	8.8436	9.57143	8.8436	9.73189	9.2495	9.46133	9.5775	9.54325	9.77202	9.39776	9.24692
DDAH2	7.7938	7.82663	7.56841	7.58172	7.68281	7.64432	7.75256	7.95261	7.94328	7.97991	8.01551	7.83658	7.69042	7.88008	7.64367	7.88008	7.8364	7.63023	7.74289	7.63469	7.36338	7.26983	7.41757	7.3871
TNFRSF1A	11.2818	10.924	10.9426	10.5848	11.2534	11.8295	11.074	11.6936	12.0501	11.7361	11.1154	11.0093	11.2332	11.3998	11.1235	11.3998	11.0011	11.0058	10.9054	10.6965	10.5541	10.8229	10.687	10.547
OXA1L	8.87699	9.05456	8.98292	8.96108	8.89535	8.93898	8.65189	8.85291	8.94276	8.77407	8.59246	8.78625	8.74112	8.8112	9.03558	8.8112	9.27412	8.91427	9.20864	9.08397	8.84202	9.12233	9.12233	8.89954
C1RL	8.24584	8.13238	7.65061	8.04335	7.58377	8.21649	8.12119	8.59167	8.81333	8.78505	8.5869	8.28422	8.69992	8.76177	8.0475	8.76177	7.68645	7.94841	8.17653	7.72235	7.54624	7.60948	7.68015	8.12931
LIN7A	6.97094	6.69328	6.68153	7.11506	6.72264	7.27683	6.89637	7.24769	7.70459	7.73478	7.3415	7.1018	7.3522	7.02627	6.79139	7.02627	6.73102	6.73046	7.03824	6.47067	6.69092	6.76044	6.69265	6.79821
GSTP1	10.7329	10.7575	11.1206	10.6284	10.821	10.6344	10.7258	10.6716	10.3019	10.3838	9.47761	10.2685	10.1046	10.2211	11.3937	10.2211	11.3543	10.9346	10.8649	11.0093	11.0836	11.3137	10.5357	10.5371
QARS	10.8388	11.4359	11.3417	11.0058	11.1639	11.1064	11.1297	11.0766	10.9032	10.9755	10.3478	10.6224	10.4341	10.6284	11.4676	10.6284	11.3196	11.5168	11.42	11.2871	11.5432	11.6574	11.054	10.9346
TOMM34	7.9688	8.20465	7.88907	7.72548	8.04017	8.06816	8.0037	8.07064	8.00929	7.71555	7.31224	7.5781	7.64821	7.84572	8.29128	7.84572	8.16336	8.28422	8.23003	8.08852	8.27416	8.39228	7.94938	7.94265
FLJ10081	10.2669	10.4616	10.5779	10.3431	10.7159	10.4077	10.6005	10.1046	10.1046	9.9875	10.1606	10.2443	9.7849	10.0312	10.8253	10.0312	10.7499	10.6029	10.2211	10.4267	11.0364	10.8997	10.4859	10.5834
COX5B	11.3391	11.5297	11.5084	11.3734	11.442	11.2595	11.3998	11.1877	10.9867	11.4088	11.1206	11.2998	11.2122	11.2463	11.6323	11.2463	11.6838	11.7271	11.7361	11.3734	11.5475	11.561	11.2275	11.3516
SND1	10.0809	10.2225	10.3163	10.6537	10.252	10.0966	10.4628	9.92793	9.77698	9.8282	9.12862	9.66049	9.75692	9.39527	10.4449	9.39527	10.5541	10.2812	10.5654	10.6062	10.3962	10.7823	10.5572	10.1921
NCOA4	13.4074	13.4483	13.062	13.5326	13.3433	13.8134	13.6398	13.0811	13.6674	13.6151	13.1201	13.2606	13.8134	13.4918	13.3008	13.4918	13.1627	13.3553	12.7194	12.9923	13.1526	13.2483	13.1944	13.0811
NDUFS3	9.54325	9.7839	9.9875	9.64506	9.7649	9.58114	9.7589	9.43201	9.36374	9.392	8.78161	9.2874	9.15549	9.16681	9.97884	9.16681	10.2138	9.9183	9.91613	9.75228	9.97801	10.147	9.51586	9.51398
PLP2	8.00285	8.08852	7.93146	7.82401	7.80629	7.97347	7.5425	8.41346	8.2225	8.43011	8.31004	8.143	8.0286	8.31508	7.86066	8.31508	7.77673	7.8127	8.043	7.78392	7.4492	7.6099	7.75758	7.67767
POLS	7.5542	7.6749	7.59949	7.76255	7.75608	7.59206	7.57594	7.55198	7.62826	7.62165	7.63345	7.67767	7.05812	7.52729	7.851	7.52729	7.72606	7.84534	7.8871	7.87045	7.95854	7.90906	7.48587	7.72673
AQP9	12.6148	12.3472	11.9411	12.2908	11.9726	12.6995	11.9062	13.3553	13.4194	13.4194	13.7492	12.8886	13.3553	13.278	12.1901	13.278	11.7642	12.2165	12.2854	12.0116	11.7611	11.4754	12.3588	12.5012
LOC645161	12.6309	12.4347	12.8062	12.9656	12.5525	11.798	12.2908	11.6537	11.6936	11.5019	11.8141	11.8754	12.055	11.716	12.8961	11.716	12.6481	12.7653	12.5941	12.7887	12.4304	12.7194	12.8446	12.6148
REPS2	7.54251	7.56762	7.20547	7.65591	7.29645	7.62785	7.39646	7.91493	8.23159	8.0822	8.2952	7.99082	8.17264	8.12147	7.36456	8.12147	7.22018	7.53905	7.40877	7.41544	7.17189	7.25982	7.51957	7.50506
CBX6	8.74851	8.86726	8.92307	8.70707	8.93238	8.59322	8.87647	8.71485	8.6919	9.13522	8.62395	8.84018	8.82888	9.06077	9.41073	9.06077	9.20311	9.11867	9.18432	8.93643	9.15695	9.13983	8.558	9.05279
LOC642489	10.1744	10.1718	9.98879	9.66305	10.066	10.3838	9.80806	10.3418	10.0567	10.2599	9.54801	9.62126	10.1105	9.94845	9.93846	9.94845	9.72803	9.77103	9.71303	9.50212	9.5629	9.58201	9.75228	9.78807
LOC646630	8.85475	9.20475	9.12538	9.13379	9.15086	8.96962	8.91071	8.89436	8.81161	8.77179	8.99924	9.06703	9.19668	8.72011	9.1529	8.72011	9.13862	9.10854	9.41345	9.2422	9.50544	9.17394	9.04146	9.22481
CHMP2A	8.73885	8.73892	8.56595	8.57589	8.47138	8.80171	8.51504	9.01061	8.87041	8.81007	9.00042	8.76991	9.03637	8.90842	8.5501	8.90842	8.32722	8.66534	8.64288	8.49771	8.51268	8.39157	8.57992	8.70832
PWP1	8.13587	8.76121	8.85188	8.3452	8.7621	8.44805	8.56669	8.24789	8.30136	8.20802	8.16029	8.21678	7.98608	8.07371	8.70368	8.07371	8.87434	8.64795	8.55201	8.78931	8.68086	8.73594	8.58403	8.56476
RABEP1	8.39414	8.42405	8.28769	8.388	8.6663	8.6383	8.5444	8.42159	8.41007	8.35528	8.26073	8.34325	8.05572	8.50096	8.52626	8.50096	8.75953	8.55882	8.45018	8.51526	8.74264	8.75913	8.53238	8.85084
CD86	7.76299	7.6813	7.7678	7.90955	7.54623	7.79198	7.65721	7.76643	7.65672	7.55021	7.34914	7.81394	7.64365	7.50686	8.02101	7.50686	8.0479	7.80187	7.81771	7.90375	7.89987	7.83167	7.81609	7.67442
TIGA1	9.35085	9.32916	9.93142	9.63865	9.91718	9.49969	9.43137	9.2688	9.56629	9.09044	9.05331	9.31295	9.04876	9.0105	9.903	9.0105	9.87552	9.63416	9.51793	9.71911	9.68188	10.1649	9.8375	9.47676
ATP5H	10.4752	10.7972	10.673	10.7383	10.8112	10.4214	10.7249	10.4005	10.198	10.4924	10.0999	10.4579	10.441	10.3146	10.6784	10.3146	10.9204	10.6307	10.7241	10.8305	10.737	10.9224	10.714	10.663
LOC221442	7.21797	7.12089	7.13368	7.12693	7.14519	6.99273	6.9601	7.40084	7.05619	7.48667	7.51092	7.21485	7.31089	7.48121	7.00325	7.48121	7.01425	6.93638	7.09097	7.04439	6.90945	7.13381	6.79399	7.12872
PREX1	8.12448	8.09581	7.8599	7.91794	7.99632	8.2939	7.88351	9.00042	8.96054	8.98905	9.27767	8.70656	8.77777	9.1474	7.81794	9.1474	7.85004	8.04851	8.15337	7.86413	7.67565	7.6697	8.04491	7.96085
SLC4A7	6.86782	7.07359	7.00108	7.02414	7.23367	6.81863	6.79703	6.99543	6.69243	6.84553	7.03796	6.98768	6.68679	6.81397	6.96688	6.81397	7.13381	6.98371	7.03409	7.20811	7.29351	7.17427	7.03289	7.16462
OCIAD2	7.96196	8.62222	8.15878	8.22016	8.50739	8.10077	8.18604	7.99065	7.85353	8.14422	7.75425	7.99597	7.76641	7.56766	8.30927	7.56766	8.4789	8.23911	8.38269	8.27407	8.634	8.40972	8.34986	8.36634
LY9	7.7682	7.77317	8.00745	7.7566	7.88881	7.61371	7.75763	7.48815	7.52641	7.57511	7.30082	7.48382	7.42453	7.34051	7.84113	7.34051	7.96493	7.81002	7.7183	7.95174	8.05315	7.97895	7.7591	7.8575
PSMC3	9.11077	9.58439	9.65314	9.43707	9.30262	9.12435	9.40913	9.17882	8.99751	9.21132	8.78694	9.14906	8.78225	8.99084	9.7007	8.99084	9.68619	9.46682	9.78917	9.53687	9.65121	9.60971	9.1689	9.20245
SIAHBP1	9.86692	10.183	10.2211	9.88466	10.3765	10.0692	10.1027	9.90096	9.72243	9.61604	9.36464	9.68619	9.61604	9.61604	10.265	9.61604	10.3765	10.2211	10.1151	10.1592	10.4185	10.693	10.0825	9.89693
NUP133	7.56724	7.7315	7.56133	7.70829	7.85674	7.80409	7.72252	7.63923	7.44252	7.6951	7.46606	7.47318	7.56503	7.59973	7.90355	7.59973	7.89479	7.80732	7.67634	7.72581	7.94546	8.13447	7.70312	7.81243
ADA	8.87379	8.83038	8.87901	9.06034	9.38071	8.65463	8.96615	8.01614	8.08277	8.55241	7.60222	8.55006	8.0475	7.74818	8.85252	7.74818	9.94479	9.17068	9.23351	9.32142	9.59535	9.10625	8.74704	8.72802
LRRC14	7.50715	7.60432	7.68705	7.55979	7.70926	7.63836	7.77034	7.64345	7.53944	7.8107	7.52655	7.40835	7.36779	7.46493	8.14763	7.46493	7.68963	7.89067	7.88563	7.76404	7.91153	8.06843	7.67538	7.41098
SLC41A3	7.11298	7.37516	7.48295	7.2408	7.28086	7.25514	7.50183	7.19998	7.11439	7.20329	6.98954	7.07155	6.99193	7.23925	7.43907	7.23925	7.43263	7.41066	7.36884	7.41091	7.54427	7.66698	7.33744	7.19333
NFYC	8.84256	8.75696	8.69013	8.65739	8.75913	9.08249	8.75865	9.09454	9.16731	9.30332	8.95103	8.78401	9.18353	9.32449	8.7621	9.32449	8.72383	8.83552	8.61051	8.50161	8.68421	8.58847	8.65879	8.81702
DUSP12	8.16985	8.52047	8.36749	8.27647	8.56093	8.29198	8.30562	8.31812	8.19223	8.26933	8.1124	8.23541	8.09638	7.96443	8.4785	7.96443	8.46517	8.2923	8.45438	8.37999	8.60467	8.62086	8.44305	8.3648
SEC22L1	8.64428	8.51327	8.44305	8.59167	8.5268	8.79671	8.70571	9.02483	8.92665	8.92703	8.70656	8.6288	8.54805	8.92043	8.41267	8.92043	8.49421	8.50014	8.40165	8.45739	8.48856	8.61344	8.65059	8.3452
PPP2R5A	10.1877	10.4146	10.1984	9.83829	10.3375	10.3286	9.96226	10.6915	10.5735	11.2219	10.4037	10.3463	10.4666	10.9783	9.85061	10.9783	10.1432	10.3787	9.27546	9.90971	9.76994	9.79746	10.3765	9.86471
ERGIC3	7.21388	7.35166	7.58362	7.49613	7.41677	7.23728	7.31964	7.21857	7.12986	7.12186	7.07876	7.0732	6.95866	7.04861	7.35737	7.04861	7.40751	7.32393	7.39581	7.56544	7.57961	7.50364	7.4259	7.41139
AARS	8.83822	9.34263	9.4018	9.47168	9.43707	9.03558	9.24801	9.03822	8.91427	9.32271	8.51526	9.13733	8.62037	8.60431	9.44067	8.60431	9.54801	9.51793	9.97679	9.67259	9.7839	9.88146	9.20864	9.30569
ALKBH5	10.7206	10.8328	11.0473	11.0031	10.7246	10.7015	10.6792	10.6595	10.7644	10.4009	10.6831	10.5735	10.7345	10.5946	11.0862	10.5946	10.8867	10.7669	11.0058	11.0702	11.059	10.7669	10.8349	10.8793
POU2F2	10.1454	10.2295	10.6005	10.1592	10.2431	10.1968	10.3286	9.48657	10.0322	9.91254	9.36289	9.4018	9.59094	10.1497	10.7465	10.1497	10.7389	10.575	10.4808	10.3594	10.4842	10.7781	9.99311	10.2669
EIF3S2	9.64737	9.97132	10.236	9.77763	10.0772	9.70598	9.85413	9.58744	9.29083	9.46682	9.13261	9.63318	9.2997	9.22928	10.076	9.22928	10.1578	10.029	10.0544	9.96098	10.0322	10.1027	9.9422	9.75228
CENPB	9.88863	10.0109	10.2197	9.76994	10.3183	9.9183	9.93012	9.82541	9.62414	9.57314	9.03278	9.69242	9.54421	9.49371	10.5162	9.49371	10.4787	10.2153	10.0966	10.0809	10.3081	10.5452	9.67359	9.87384
TMEM41A	7.17656	7.21525	7.31964	7.09276	7.33151	7.13179	7.06934	7.13027	6.80019	7.19423	6.97167	7.16079	6.75903	7.08115	7.33535	7.08115	7.46556	7.32977	7.47264	7.27025	7.39424	7.39897	7.09871	7.10446
TMCO3	9.03498	8.9842	8.97261	8.59047	8.78561	9.38228	8.8636	9.71911	9.80806	9.73189	9.83179	8.88827	9.40574	9.05095	8.89665	9.05095	8.77735	8.97261	8.7998	8.61283	8.75318	8.60994	8.5679	8.83486
NKG7	11.3697	11.4088	11.7611	10.5928	12.578	10.6302	11.6974	10.1281	9.92547	10.3865	9.65236	11.2463	10.3442	9.84825	12.1123	9.84825	12.3352	12.1745	11.4528	11.7036	12.8533	11.7642	10.8867	11.442
TXNDC3	7.72177	7.63728	7.72649	7.52354	7.46758	7.58826	7.69562	8.30644	7.95767	8.14602	8.66703	7.77778	7.891	8.40536	7.35944	8.40536	7.24895	7.76984	7.33043	7.21335	7.40084	7.41393	7.37439	7.71833
ORF1-FL49	9.85745	8.9434	8.78225	8.74783	8.57206	9.26235	8.85475	10.361	10.5302	9.91137	9.7041	9.11867	9.52977	9.63242	8.91542	9.63242	8.20638	8.77529	8.90899	8.61546	8.29026	8.23493	8.72802	9.27263
CCR1	8.28803	7.8664	7.69632	8.67429	8.43229	8.05832	8.10276	8.52933	8.20051	8.53546	8.20746	8.89787	8.08809	8.52289	7.87045	8.52289	7.70312	7.51026	8.18543	7.99279	7.49136	7.59283	8.02613	8.01576
NXT1	7.9171	7.89631	8.11657	7.94861	8.11876	7.85122	7.92299	7.79493	7.84384	7.83023	7.57529	7.74395	7.72154	7.71362	8.28955	7.71362	8.08638	8.05306	7.98422	8.00082	8.08482	8.18658	7.92011	7.84908
VIL2	9.87999	10.4311	10.534	10.0382	10.7439	10.4701	10.3977	9.88863	10.3673	9.9728	9.1474	9.62741	9.44373	9.58114	11.0515	9.58114	10.8793	10.6344	10.3658	10.5325	10.8349	10.8843	10.0715	10.2489
CSF3R	10.2394	10.0928	9.74527	9.20245	9.33727	9.92422	9.28524	10.3339	10.4642	9.96226	10.8056	9.99754	10.5572	10.6616	9.40991	10.6616	9.21271	9.73601	9.9183	9.43632	8.9296	8.72585	9.40359	9.85851
TNFRSF25	9.9728	10.575	10.5768	10.0896	10.5654	9.75228	10.4311	9.6262	9.55268	9.89361	9.48761	9.83569	8.93768	9.44793	10.652	9.44793	10.4219	10.7058	10.294	10.4924	10.8722	10.8816	10.2282	10.2472
TST	10.1166	10.1687	10.1606	9.94105	9.97679	10.5267	10.0085	10.3163	10.6641	9.92891	10.029	9.86471	10.2443	10.4219	10.0873	10.4219	9.71396	10.1701	9.78593	9.9841	9.46682	9.98991	9.83829	9.65121
TRAM1	10.7781	11.0494	11.0011	11.0286	11.1619	10.8472	11.059	10.7037	10.4896	10.8388	10.1268	10.4616	10.2347	10.3354	11.214	10.3354	11.1338	11.149	10.9326	11.0268	11.311	11.3697	10.8843	11.0011
MRPL46	7.9236	8.27732	8.13447	8.18543	8.44482	8.08416	8.13918	8.02021	7.87229	8.08416	7.60154	7.94481	7.6405	7.7715	8.4892	7.7715	8.35691	8.36824	8.16485	8.29784	8.38448	8.45713	8.14399	8.03248
NOLA3	11.7315	11.6838	11.5407	11.5557	11.8541	11.8369	11.6351	12.2502	12.2053	12.7803	11.9773	12.0153	11.7718	12.2739	11.6574	12.2739	11.5475	12.0654	11.561	11.1924	11.2311	11.2595	11.3967	11.5407
MPHOSPH1	7.30827	7.49785	7.28426	7.35131	7.60561	7.10363	7.45226	7.2495	6.87008	7.4699	7.09582	7.32494	6.90379	7.21872	7.50012	7.21872	7.68015	7.46828	7.54969	7.36094	7.61451	7.61573	7.5337	7.4997
RNF141	7.64588	7.45093	7.51489	7.48782	7.5168	7.70424	7.38116	7.55979	7.89903	8.06649	7.96814	7.41615	7.69907	8.04816	7.40596	8.04816	7.2468	7.30112	7.2284	7.41243	7.19311	7.27365	7.66703	7.66738
PCNX	9.78917	9.89188	9.92891	9.88356	10.05	10.4341	9.67776	11.0451	11.1184	11.0246	10.9379	10.3559	10.6893	10.7606	9.86091	10.7606	9.7508	10.0928	9.55636	9.80168	9.94962	9.49137	9.72056	10.1151
MGC3123	7.79559	7.6982	7.41293	7.4646	7.44608	7.68736	7.55164	7.9485	7.8315	7.9436	8.00912	7.71317	7.74334	7.8809	7.46142	7.8809	7.41478	7.62368	7.60454	7.49513	7.37631	7.4978	7.39605	7.51025
SEPW1	9.66958	10.0567	9.98991	9.41432	9.92547	9.50388	9.57022	9.35348	9.19166	9.1484	8.98956	9.19668	9.12291	8.91427	9.73189	8.91427	10.0692	9.7839	9.73601	9.77998	10.2547	9.71911	9.76638	9.95563
EVI5L	7.56639	7.74371	7.7097	7.62293	7.53388	7.6697	7.84908	7.74955	7.59145	7.75464	7.6916	7.42298	7.48627	7.65491	7.89316	7.65491	7.81461	7.82759	8.07867	8.08338	7.8696	7.73759	7.69358	7.59553
DIP13B	8.1958	8.18807	8.18658	7.99767	8.3389	8.62344	8.28467	8.60758	8.61617	8.56893	8.62344	8.10892	8.34042	8.72802	8.17557	8.72802	8.01888	8.38046	7.66516	7.82426	8.19376	8.11758	8.00878	8.08809
PLEKHM1	8.07898	7.98369	7.8029	7.92896	7.96609	8.20121	7.88028	8.45923	8.19709	8.4794	8.45438	8.25266	8.50478	8.44101	8.03581	8.44101	7.97014	7.8685	7.92102	7.83691	7.84978	7.8871	7.95767	7.93982
KLRK1	8.46172	8.59322	8.93051	8.01205	9.45767	8.04618	9.02138	7.93697	7.891	8.27912	7.75167	8.48824	8.21019	7.8871	8.80444	7.8871	9.20245	9.37795	8.63052	9.009	9.71803	8.86086	8.24985	9.05331
NDUFB2	10.7684	11.1924	11.262	10.6327	11.198	10.6769	11.0151	10.3286	10.2568	10.3895	9.75784	10.4771	10.1256	10.0692	11.2966	10.0692	11.6115	11.3642	11.0246	10.8507	11.3697	11.2674	10.6769	10.8349
GADD45A	7.89903	7.80908	7.5826	7.9308	7.47048	7.91988	7.9756	8.3527	8.37424	7.92011	8.4491	8.01171	8.47137	7.78052	7.40033	7.78052	7.48845	7.53134	7.84882	7.785	7.41113	7.57828	7.72845	7.72388
HLA-DMA	10.954	11.3697	11.6115	11.2275	11.3081	11.5679	11.2758	11.2512	10.9086	10.6361	10.066	10.9563	10.2736	10.4464	11.8507	10.4464	11.9103	11.7239	11.5513	11.3196	11.4901	12.1413	11.151	11.2048
TFEB	7.06441	7.15522	7.04566	7.09335	6.88796	7.36011	7.10363	7.31428	7.42047	7.59924	7.22887	7.28626	7.34976	7.71257	7.09762	7.71257	7.06165	7.20243	7.23089	7.02473	6.50104	6.7542	6.75972	6.88685
TUSC4	9.49371	9.79958	9.62126	9.42499	9.85625	9.55104	9.78106	9.22481	9.56003	9.32449	9.15031	9.38071	9.34342	9.32674	9.79205	9.32674	9.81151	10.0475	9.54912	9.67195	10.0912	9.83929	9.56478	9.58923
MRPL54	9.15232	9.53192	9.67869	9.21631	9.48455	9.10022	9.22928	8.98183	8.83118	9.17168	8.94882	8.96001	8.79462	8.89665	9.61151	8.89665	9.57249	9.53192	9.604	9.46037	9.4296	9.56381	9.20245	9.15549
ARHGAP19	8.40284	8.54044	8.08878	8.19858	8.39866	8.62395	8.35345	9.09234	8.94938	9.23158	9.30966	8.58073	8.89436	9.38071	8.21522	9.38071	8.18386	8.55558	8.15042	8.19255	8.15409	7.94069	8.24356	8.50747
POMT1	7.28816	7.49019	7.45114	7.27465	7.6439	7.30827	7.37602	7.41514	7.29459	7.31478	7.13244	7.30868	6.85584	7.21497	7.54665	7.21497	7.69529	7.63163	7.36283	7.5096	7.69286	7.71888	7.31914	7.44049
PPAT	6.63001	7.17427	6.983	7.15533	7.14564	6.89801	7.04844	7.08975	6.8874	6.99757	6.95569	7.08266	6.69078	6.87249	7.28562	6.87249	7.29536	7.03091	7.245	7.21157	7.25166	7.19521	7.1091	7.08511
PRKCD	8.89501	9.01633	8.7957	8.70072	8.88685	9.26508	8.96437	9.07795	9.05426	9.16504	8.87579	9.01385	8.93479	9.08412	8.90858	9.08412	8.88048	8.80886	8.88057	8.81413	8.64918	8.82944	8.67351	8.83262
ECHDC2	8.72968	9.00395	9.39591	8.76586	9.49897	8.44482	8.864	8.79623	8.52581	8.62546	8.44388	8.74433	8.33407	8.3147	9.4798	8.3147	9.27337	9.37863	8.77136	8.90672	9.8375	9.77305	8.67738	9.23772
KIDINS220	8.79671	8.81635	8.4774	8.72634	8.65547	8.89665	8.79516	8.94144	9.03334	9.00556	9.02204	8.86086	8.94834	9.03278	8.65315	9.03278	8.65502	8.63154	8.6288	8.54182	8.66387	8.58591	8.84481	8.82225
PLD1	7.08563	7.10464	6.72986	6.9679	6.9242	7.0551	7.17465	7.4188	7.00223	7.11071	7.0447	6.94146	6.86873	7.17535	6.83578	7.17535	6.8705	6.89035	6.89921	6.80435	6.74367	7.04154	6.71885	6.87252
SMAD3	7.84041	8.23921	8.1676	8.07333	8.20833	8.02021	8.25127	7.67082	7.7275	7.78714	7.55387	7.74038	7.71683	7.77515	8.24248	7.77515	8.23069	8.00513	7.94773	8.17482	8.52982	8.388	8.10307	8.3712
DPEP2	10.7142	10.7284	10.4954	10.2861	10.4603	11.0648	10.7058	10.687	11.157	10.9189	11.1545	10.3746	11.178	11.2941	10.6893	11.2941	10.3199	10.7625	10.066	10.2501	10.294	10.4398	10.5768	10.2771
LOC643057	14.7222	15.097	15.097	14.7222	15.3934	14.9569	14.7781	15.097	14.7222	14.8393	14.6393	14.7222	14.4841	14.6393	15.097	14.6393	15.097	15.3934	15.3934	15.097	15.3934	15.097	14.8919	15.097
PITPNB	9.70809	9.81805	9.81151	9.79453	9.82633	9.69425	9.88245	9.44373	9.68428	9.77698	9.63865	9.57143	9.45351	9.6129	9.95728	9.6129	9.90096	10.0516	9.9422	9.96428	10.1402	10.1442	9.72556	9.68188
KIAA1394	6.88149	7.10268	6.88609	6.66352	7.3873	6.74564	7.06815	6.7016	6.8016	6.68977	6.77723	6.87912	6.83889	6.89946	7.25771	6.89946	7.28185	7.20885	7.09221	7.15346	7.19226	7.05626	7.13557	6.85051
CEACAM4	7.57642	7.24077	7.1015	7.29417	7.25198	7.48269	7.14971	7.86706	8.0861	7.76719	8.43229	7.65678	8.20393	8.05482	7.23299	8.05482	7.22486	7.35076	7.24283	7.08709	6.94039	6.73465	7.36534	7.27198
TMEM126B	8.00605	8.20927	8.17797	8.26269	8.27055	8.07032	8.27617	8.15042	8.23069	8.1485	7.92033	8.46267	7.83357	7.91923	8.30424	7.91923	8.43878	8.38924	8.3147	8.28467	8.4105	8.31706	8.29305	8.2806
FPR1	13.3279	12.8886	13.0708	12.8788	12.9042	13.7829	12.8446	14.0662	14.3464	14.114	14.1844	13.8409	13.7965	14.1579	13.0234	14.1579	13.1526	13.278	13.1944	12.5444	12.4171	12.6247	12.9313	13.048
RUNX3	8.81201	9.02146	9.0575	8.73345	9.26561	8.71988	9.13901	8.53256	8.38161	8.66911	8.36004	8.76924	8.38131	8.31181	9.16913	8.31181	9.2222	9.16711	8.86912	9.00972	9.47534	9.10106	8.81955	8.98267
FRAT1	8.04716	8.12371	7.72483	7.7005	7.61897	8.37802	7.86443	8.65214	8.95892	8.71754	8.61317	8.1541	8.78679	8.69063	7.67678	8.69063	7.69533	8.01001	8.01031	7.91396	7.60292	7.59465	7.83709	7.81724
PLEKHA5	6.85742	6.96989	6.9109	6.98132	7.14507	6.98716	6.78173	6.98511	6.98289	7.13089	6.84685	7.05246	6.71771	6.92006	7.24788	6.92006	7.08802	7.05072	7.01948	6.96488	7.35634	7.40946	7.0446	7.04261
LOC645899	13.5326	13.826	13.881	13.6272	13.8963	14.0303	13.7829	13.5326	13.5679	13.6674	13.1122	13.6151	13.3833	13.5566	14.0037	13.5566	14.0127	13.9121	13.9333	13.8409	13.9831	14.114	13.7492	13.7293
RIOK2	7.35969	7.67018	7.46606	7.5096	7.41831	7.5425	7.61331	7.43582	7.3317	7.44576	7.23184	7.23661	7.27431	7.48757	7.42241	7.48757	7.65861	7.4206	7.57302	7.76984	7.79519	7.74395	7.66738	7.6581
RPUSD3	8.18484	8.46965	8.34042	8.17503	8.44805	8.24584	8.25266	8.02184	8.21124	8.20465	7.87073	8.06414	7.87878	7.96977	8.59112	7.96977	8.48354	8.51123	8.42405	8.45967	8.56539	8.69904	8.24479	8.05214
LRP10	10.8936	10.7993	10.4842	10.7345	10.4642	10.9679	10.4896	11.5513	11.6023	11.4835	11.8087	11.1036	11.0011	11.2122	10.4326	11.2122	10.2295	10.5908	10.8566	10.7644	10.2892	10.1933	10.8037	10.6377
ATP6V0E2L	8.22394	9.15638	9.20245	8.69074	9.23212	8.52386	9.06034	8.72729	8.47617	8.83038	8.26427	8.63235	8.14952	8.23683	9.07322	8.23683	9.38146	9.17938	8.85028	8.9915	9.41432	9.30815	9.00802	8.9421
IFNAR2	9.21657	8.91138	8.98991	8.82207	8.84499	9.25342	8.92781	9.14021	9.46627	9.52905	9.13406	8.95673	8.86482	9.17687	8.97536	9.17687	8.97625	8.87644	8.70294	8.71464	8.68666	8.74992	8.79315	8.79484
FKBP1A	9.08671	8.95197	8.78324	8.55339	8.78114	9.04088	8.74027	9.2598	9.00332	9.04062	8.72185	8.73392	9.11206	8.88283	8.76761	8.88283	8.77031	8.83995	8.62314	8.55452	8.3362	8.4103	8.73755	8.81452
NCALD	7.42714	7.29247	7.47153	7.09856	7.65678	7.0109	7.43853	6.90441	6.81806	7.09752	6.97722	7.20596	7.10632	7.05001	7.52757	7.05001	7.5515	7.50437	7.20848	7.40126	7.78575	7.49631	7.30868	7.42697
BCL3	8.0037	7.64722	7.7651	7.7762	7.80578	8.25056	7.84848	8.72419	8.50193	8.96803	8.64337	7.94546	8.24029	8.68909	7.50415	8.68909	7.35522	7.43785	8.08638	7.61691	7.42784	7.61708	7.73979	8.08003
ASB1	7.7898	7.80855	7.93469	7.69286	8.11498	7.8462	7.8993	7.91091	7.72632	7.6607	7.63226	7.73107	7.5952	7.65889	8.10783	7.65889	8.0554	8.0205	7.82718	7.93956	8.25671	8.31237	7.70551	7.92102
FAM26B	7.28677	7.46146	7.21321	7.39106	7.09745	7.04523	6.99846	7.21062	7.18036	7.08947	6.95028	7.10708	7.15832	7.08329	7.29227	7.08329	7.36283	7.52922	7.44809	7.48873	7.56988	7.27576	7.14301	7.19254
PSMC2	9.10753	9.37954	9.19739	9.46779	9.34342	8.9862	9.31244	9.01697	8.71204	9.11077	8.62295	9.05786	8.81893	8.91017	9.28406	8.91017	9.56558	9.31939	9.45538	9.40991	9.32142	9.48363	9.13582	9.26608
MRPL11	7.20819	7.48321	7.56813	7.40751	7.36877	7.2555	7.37806	7.2746	7.06677	7.2948	7.06399	7.36141	7.18873	7.24031	7.55974	7.24031	7.49339	7.43119	7.76141	7.57607	7.41036	7.57637	7.24847	7.42053
ACADVL	10.1151	10.7706	10.3962	10.3813	10.5357	10.4859	10.5961	10.9458	10.5678	10.3579	10.411	10.2188	10.3418	10.7644	10.9783	10.7644	11.0246	10.891	10.7465	10.7184	10.8625	11.1619	10.4256	10.5325
LRCH4	10.6062	10.8229	10.2793	10.1649	10.559	10.7159	10.6442	10.7465	11.0031	10.6716	11.1064	10.8284	10.8371	10.8625	10.5413	10.8625	10.3813	10.5357	10.2472	10.2472	10.559	10.5056	10.2122	10.3895
TMEM71	11.3803	11.0836	11.198	11.1036	11.1924	11.3642	10.9972	11.5736	11.7271	12.1629	12.0011	11.184	11.4871	11.3775	11.42	11.3775	11.1877	11.2871	10.4736	10.5254	10.5868	11.0031	11.0204	10.9326
FXYD5	8.82866	8.90544	9.09848	9.06562	9.08795	8.95551	8.82151	8.68173	8.86449	8.73162	8.68446	8.80866	8.48635	8.69165	9.00411	8.69165	9.14469	8.89687	9.18689	9.21374	9.02586	9.17471	9.04638	8.7874
CDC25B	8.19516	8.40943	8.56913	8.18559	8.61282	8.18285	8.54391	7.87647	8.08875	8.29579	7.85796	8.12431	7.87954	7.92826	8.58061	7.92826	8.62422	8.48467	8.60796	8.46949	8.56446	8.58948	8.27842	8.34194
JMJD2B	7.37844	7.45029	7.39833	7.37018	7.19758	7.8071	7.38679	7.8921	8.13039	8.10221	8.29198	7.60508	7.92102	8.33334	7.22137	8.33334	7.25899	7.40126	7.50117	7.57127	7.12796	7.1905	7.38236	7.18854
HNRPA0	8.36103	8.49479	8.63566	8.43813	8.49237	8.55558	8.4634	8.32453	8.16229	8.40337	8.27757	8.23069	8.30002	8.32008	8.70571	8.32008	8.59284	8.77476	8.29592	8.37155	8.61617	8.70224	8.6383	8.69338
WAS	12.2387	12.0936	11.9555	12.0785	12.0409	12.4458	12.1413	12.6247	12.5877	12.8151	12.8062	12.4233	12.6309	12.471	12.0975	12.471	12.0011	12.1805	12.122	12.0297	12.055	12.1901	12.008	11.9957
ARL11	6.73992	6.87728	6.7352	6.76042	6.62179	7.03592	6.66852	7.04355	7.20551	7.05106	7.24323	7.05742	7.10746	7.19521	6.67533	7.19521	6.71216	6.83879	6.89061	6.65222	6.60182	6.66261	6.71776	6.72442
IRF2	7.80509	7.48146	7.21119	7.37884	7.45745	7.52284	7.20228	7.80094	7.63836	7.81019	7.49062	7.70742	7.75412	7.57554	7.34609	7.57554	7.30841	7.25337	7.42317	7.44298	7.27291	7.26766	7.42654	7.30481
CXCR3	7.82759	8.01965	7.85413	8.1135	8.1851	8.00194	8.29164	7.5605	7.70163	8.30922	7.16586	7.72606	7.37	7.28576	8.10145	7.28576	8.15816	8.01646	8.62936	8.57701	8.80134	8.40536	8.2939	8.53108
HSP90AB1	9.32142	9.55104	9.64206	9.29765	9.66204	9.36168	9.2963	8.89294	8.82442	8.91476	8.36141	8.97532	8.74073	8.93336	9.56381	8.93336	9.75228	9.59394	9.86256	9.47481	9.68428	9.62862	9.39346	9.30056
RPS3	12.5236	12.9832	13.3093	12.6758	13.2236	12.7405	12.7718	12.5012	12.482	12.389	11.9957	12.2739	12.2108	12.1382	13.2606	12.1382	13.1008	13.1627	12.8611	13.0294	13.3947	13.3008	12.8364	12.6015
EGFL5	7.07801	7.22779	7.11561	7.07644	6.97731	7.54595	7.19614	7.72278	7.63769	7.51393	7.95118	7.57058	7.87134	7.76773	6.92744	7.76773	7.2349	7.15122	7.00814	6.94355	7.04621	6.95849	7.1539	7.3072
ZNF467	10.5654	10.6029	10.4736	10.1268	10.3802	11.42	10.4414	11.5084	12.0936	11.6936	11.0612	10.784	11.1619	11.0412	10.7722	11.0412	10.3062	10.6485	10.6209	10.2417	9.88863	10.2041	10.2736	9.83653
STATIP1	7.56364	7.8323	7.8436	7.47028	7.92447	7.64567	7.78113	7.69735	7.32081	7.6697	7.48392	7.60308	7.35634	7.54288	7.898	7.54288	7.97232	7.88082	7.8323	7.86874	7.9041	8.13238	7.60256	7.67422
C3orf31	7.21818	7.41631	7.42281	7.58884	7.64083	7.41802	7.4822	7.2557	7.30578	7.38877	7.20215	7.28169	6.95436	7.04238	7.46372	7.04238	7.65142	7.57478	7.7666	7.70238	7.45881	7.65273	7.38092	7.38324
MMP25	9.11552	9.16024	8.69925	8.97823	8.78044	9.31751	8.89289	9.52741	9.76427	9.46084	9.69948	9.33903	9.46054	9.57996	8.99711	9.57996	8.61822	8.95039	9.25587	8.87296	8.67847	8.59607	8.84691	9.04299
CROT	6.98438	7.11305	7.29209	7.12089	7.16184	7.33535	7.30176	7.12118	7.10289	7.17395	6.99626	7.23435	6.78043	6.98676	7.2513	6.98676	7.50463	7.33482	7.35591	7.30497	7.46422	7.44982	7.12856	7.1162
CLCN7	10.2986	10.4954	10.4567	10.2622	10.4736	10.4876	10.3579	10.4616	10.2716	10.0023	9.77901	10.2241	9.93516	10.1296	10.8699	10.1296	10.8472	10.7142	10.3895	10.4367	10.8098	10.8037	10.1281	10.4094
ABCC5	7.40784	7.52552	7.47272	7.51944	7.29255	7.68099	7.51175	7.87623	7.55755	7.73817	8.18982	7.38251	7.77994	7.94476	7.30447	7.94476	7.38961	7.48807	7.22436	7.27014	7.27189	7.23654	7.42445	7.59742
C3orf62	7.6972	7.62214	7.03014	7.36046	7.47197	7.8676	7.42764	7.56933	8.29026	8.14097	8.2806	7.65786	8.12931	8.35582	7.32299	8.35582	7.25724	7.34019	7.38236	7.39632	7.2414	7.0411	7.58842	7.46299
BAT5	8.72729	8.54706	8.57794	8.59494	8.56736	8.88254	8.69567	9.12147	8.87075	8.86043	9.3254	9.09852	8.83762	8.85716	8.64795	8.85716	8.62667	8.55842	8.56017	8.68538	8.52456	8.513	8.51372	8.51892
XPO5	7.68249	7.90605	7.88563	7.851	8.01888	7.8353	7.90747	7.6916	7.71017	7.59743	7.48079	7.80023	7.36079	7.57075	8.08878	7.57075	7.96692	8.07064	7.98981	7.99806	8.25599	8.26123	7.79652	7.83289
ANKS1A	8.54668	8.42965	8.22049	8.39491	8.53546	8.59903	8.78694	9.2835	9.11004	9.12077	9.21695	8.82704	9.05456	8.88254	8.38448	8.88254	8.53194	8.56615	8.44305	8.34677	8.47706	8.43229	8.33118	8.31933
AHSA1	8.3217	8.56669	8.51575	8.51623	8.60107	8.59935	8.45218	8.4097	8.39667	8.39756	8.35665	8.49848	8.56278	8.55606	8.66884	8.55606	8.6896	8.71856	8.89031	8.85028	8.86304	8.56017	8.69144	8.63002
JTV1	8.41652	8.81893	8.69663	8.66229	8.78885	8.71485	8.63869	8.63474	8.67276	8.59284	7.95261	8.40729	8.25153	8.35941	8.7635	8.35941	8.96561	8.77574	9.07373	8.8392	8.9173	9.1684	8.64184	8.52179
HINT1	10.8349	11.4528	11.3642	10.9834	11.3873	10.8229	10.924	10.8328	10.4326	10.6377	10.1731	10.5056	10.1984	9.9422	11.4114	9.9422	11.3081	11.2727	11.157	11.2595	11.442	11.6241	10.9632	11.059
ATP5J2	9.90971	10.1547	10.131	10.0862	9.95429	9.95328	9.93368	9.71072	9.55636	9.9841	9.77305	9.7589	9.73385	9.73385	10.147	9.73385	10.1757	9.98016	10.3594	10.0245	10.2861	10.1968	9.98659	9.84356
CD72	7.66801	7.46556	7.83162	7.54314	7.94512	7.91497	7.41222	7.6981	7.8364	7.3801	7.73312	7.59775	7.47221	7.15557	8.15854	7.15557	7.85769	7.98928	7.90933	7.92567	7.67404	8.07261	7.93805	8.26933
FBXL13	7.23028	7.86376	7.18655	7.14355	7.26236	7.84506	6.84467	8.25886	8.32323	8.12931	8.70482	7.89176	8.04522	8.18069	7.19487	8.18069	6.98365	7.24737	7.20885	7.24102	6.93548	6.8783	7.30286	7.58394
SIGIRR	7.68718	7.72415	7.81521	7.55691	7.84939	7.50252	7.73908	7.53151	7.47083	7.49022	7.33658	7.55494	7.45291	7.40396	7.93134	7.40396	7.94447	7.85046	7.6453	7.75892	8.01334	7.75848	7.56977	7.6312
PLEKHQ1	9.38071	9.09044	8.94054	9.11618	9.06034	9.53274	9.06589	9.28049	9.59456	9.80168	9.5775	9.49031	9.37324	9.95328	8.95513	9.95328	9.15981	9.06227	9.42347	8.86154	8.6986	8.55385	9.0953	9.08123
DCTD	8.13348	8.30562	8.56893	8.11826	8.72881	8.28769	8.34246	8.21711	7.9405	8.11726	7.83162	8.05173	7.77373	7.87582	8.62037	7.87582	8.4839	8.43975	8.50839	8.50603	8.63002	8.75865	8.26933	8.17969
LOC91689	7.50012	7.62402	7.84451	7.42162	7.83585	7.44121	7.59384	7.44689	7.52354	7.64277	7.3548	7.34714	7.03546	7.42501	7.82356	7.42501	7.8436	7.76801	7.50715	7.66889	7.88351	8.07966	7.68878	7.57228
C10orf57	7.34378	7.58377	7.6749	7.60285	7.53517	7.59258	7.63373	7.53628	7.46077	7.53179	7.60843	7.53887	7.15008	7.36779	7.7938	7.36779	7.97686	7.64323	7.62322	7.59924	7.85674	7.89903	7.45745	7.567
TTC3	7.98291	8.17567	8.17985	8.09749	8.26417	8.04444	8.22055	7.91158	7.84124	8.00509	7.71445	7.85831	7.76618	7.81702	8.24645	7.81702	8.34698	8.24436	8.01905	8.09525	8.36743	8.36006	8.18552	8.12471
TMCO1	9.50096	9.68619	9.78702	9.72707	9.72707	9.61379	9.63127	9.55477	9.33945	9.76176	9.38071	9.53192	9.39043	9.48043	10.0097	9.48043	9.98659	9.8877	9.77202	9.69855	9.90971	9.8926	9.45538	9.62518
WDR36	7.42697	7.45861	7.56565	7.54288	7.67654	7.52823	7.43932	7.38418	7.19551	7.40548	7.25964	7.29417	6.96291	7.20725	7.61195	7.20725	7.68902	7.57201	7.48568	7.49321	7.84265	7.92955	7.4159	7.59949
NUDT14	7.53628	7.36534	7.59987	7.29381	7.55496	7.38481	7.46887	7.31143	7.14851	7.26063	6.98342	7.06056	7.02904	7.29338	7.83408	7.29338	7.81333	7.54197	7.52329	7.57415	7.62105	7.68221	7.21797	7.29536
RHOT1	8.05753	7.8891	7.87992	7.97853	7.95552	8.11151	7.93616	8.3081	8.45437	8.35341	8.31497	8.36589	8.25952	8.28487	7.91303	8.28487	8.04447	8.11312	7.85773	7.77655	7.71827	7.99457	7.81882	8.03317
RPL18	12.3413	12.9923	13.0389	12.2739	12.9656	12.5444	12.482	12.41	12.4407	12.0409	11.9381	11.9475	11.6974	11.8012	13.0811	11.8012	13.0294	13.1122	12.9313	12.7194	13.1741	13.1526	12.4053	12.4953
HSPC023	8.58765	8.94736	9.05786	9.03498	9.06526	8.72672	8.93336	8.53735	8.64184	8.75913	8.39096	8.72802	8.6896	8.75865	8.9434	8.75865	9.0585	8.78885	9.16166	9.06645	8.94393	9.05095	9.04298	8.96561
ZNF395	8.33848	8.39268	8.67694	8.18069	8.64025	8.43784	8.45837	8.20361	8.26526	8.20423	7.87672	7.77538	7.84687	8.27416	8.87901	8.27416	8.60331	8.64752	8.30002	8.45923	8.57446	8.99827	8.41461	8.543
RAP2A	7.99251	8.62841	8.34616	8.4392	8.67341	8.40072	8.74652	7.89903	7.70719	7.81128	7.56793	8.21983	7.88736	7.96571	8.42965	7.96571	8.77358	8.45994	8.45153	8.70368	8.99496	8.36008	8.49479	8.61771
HSD17B8	7.29778	7.49413	7.54969	7.17753	7.85075	7.32562	7.388	7.32176	7.13552	7.48521	7.03612	7.0551	6.82887	7.17383	7.73257	7.17383	7.67242	7.37715	7.68221	7.63698	7.6379	7.78673	7.42864	7.34458
ATP6V0B	11.5168	11.3803	11.3391	11.219	11.3734	11.7611	11.3662	11.9891	12.0254	12.1989	11.8295	11.3455	11.5679	11.879	11.3775	11.879	11.2122	11.6405	11.0286	11.1297	11.0246	11.3315	11.2099	11.3036
CDC2L6	9.7096	9.65314	9.58275	9.69855	9.57143	9.97801	9.41813	9.95563	10.4198	10.4514	10.4239	9.88146	10.1212	10.3049	9.48963	10.3049	9.42347	10.0416	9.47597	9.42347	9.4829	9.28455	9.55636	9.69425
RPL13	8.80357	8.73685	8.9596	8.70169	8.95377	8.71725	8.98976	8.4915	8.27272	8.479	8.23415	8.34693	8.30343	8.38184	9.08749	8.38184	9.11568	8.91263	8.92434	9.00582	9.01873	9.11189	8.85143	8.76058
ACADM	7.19423	7.58982	7.41056	7.8685	7.54778	7.4822	7.54869	7.33685	7.344	7.33381	7.1999	7.39457	7.2908	7.19724	7.49746	7.19724	7.60583	7.49413	7.99375	7.89287	7.62721	7.80754	7.80181	7.70926
CHCHD3	7.7097	7.3522	7.60076	7.60561	7.46422	7.48667	7.67736	7.33441	7.27963	7.33088	7.16718	7.34686	7.4803	7.38877	7.51824	7.38877	7.69487	7.59123	7.78113	7.69311	7.64405	7.56364	7.64543	7.52545
RCN1	7.73853	7.70488	7.56908	7.80822	7.7855	7.67848	7.71183	7.35969	7.36243	7.60761	7.15544	7.99077	7.32393	7.71017	7.82426	7.71017	7.86322	7.75995	7.88383	7.99077	8.03741	7.75995	7.81577	7.78811
LAS1L	7.42047	7.65998	7.78113	7.41567	7.68015	7.62033	7.66889	7.4036	7.60711	7.60011	7.24382	7.28329	7.19487	7.29913	7.95179	7.29913	7.94265	7.80484	7.78714	7.73731	7.83108	8.00255	7.33074	7.44067
TMPIT	8.9173	8.96681	8.67808	8.69992	8.65059	9.06263	8.67111	10.1036	9.4418	9.99596	9.9875	8.99245	9.33047	9.75784	8.71485	9.75784	8.71619	9.06703	8.82158	8.41461	8.30002	8.45494	8.56985	8.7032
DYNC1H1	10.9404	11.2168	11.3354	11.1619	11.5084	10.7923	11.0307	10.8098	10.5815	10.681	10.5961	10.9583	10.5026	10.9379	11.3838	10.9379	11.3291	11.442	11.0204	11.146	11.8087	11.5917	11.0058	11.2561
NAT10	8.01965	8.36913	8.43461	8.28769	8.72383	8.40284	8.2923	8.25443	8.26819	8.16263	7.79816	8.10975	7.82817	7.93522	8.79462	7.93522	8.27912	8.64613	8.543	8.46039	8.79696	9.00951	8.31166	8.4003
NUAK2	7.82022	7.76773	7.48873	7.48897	7.81333	8.01472	7.67144	8.04917	8.17192	8.08852	8.30247	7.83075	8.08852	8.25225	7.79065	8.25225	7.24265	7.60202	7.84265	7.54029	7.45905	7.53388	7.74627	7.679
KIAA1826	7.71986	7.59877	7.8121	7.50239	7.72606	7.76073	7.64953	7.46146	7.53061	7.49769	7.24439	7.41222	7.21513	7.37732	7.77646	7.37732	7.93833	7.843	7.68756	7.55638	7.94861	8.08108	7.53262	7.7282
RPGRIP1	7.67198	7.55387	7.4651	7.6235	7.0464	7.96916	7.68615	7.61868	7.77341	8.02251	8.24441	7.33568	8.13948	8.06971	7.44743	8.06971	7.4194	7.65083	7.31262	7.28098	7.11047	7.39957	7.44782	7.28839
ABI3	7.98608	8.19955	8.08778	8.10681	8.31118	7.87672	8.13783	7.62872	7.57983	7.67344	7.34652	8.18144	7.80966	7.65386	8.2174	7.65386	8.32453	8.15915	8.41548	8.1242	8.37999	8.16029	7.96814	8.15077
TLE3	8.17332	7.90781	7.82597	7.61527	7.88684	8.27647	7.84145	8.93968	8.80185	8.81426	8.77179	7.94967	8.72242	8.77225	7.83182	8.77225	7.60711	7.95666	8.19654	7.80578	7.55638	7.36223	7.7729	7.97728
HLA-DRB4	9.58114	9.903	10.2568	9.89825	9.764	10.0896	10.5286	9.70279	9.53856	9.14969	9.17542	9.68776	9.67869	9.48869	9.10466	9.48869	10.6442	10.136	10.5779	10.524	10.547	10.4198	10.1296	10.5642
PHF10	8.82158	9.34512	9.1878	9.01106	9.5047	8.85252	9.26136	8.93193	8.72188	8.73639	8.47473	8.89495	8.56476	8.58314	9.18577	8.58314	9.32994	9.3834	9.07636	9.2874	9.64737	9.57022	9.05786	9.13452
LOC284757	7.72649	7.57344	7.64928	7.29298	7.46691	8.03131	7.75125	8.68262	8.41828	8.82888	8.95917	8.09486	8.06649	8.35803	7.29317	8.35803	7.56133	7.71728	7.21438	7.1053	7.50823	7.72177	7.49631	7.54378
OTUD5	9.27831	9.35839	9.389	9.20927	9.48138	9.63318	9.43882	9.65314	9.75692	9.48043	9.85745	9.49535	9.4018	9.57314	9.41741	9.57314	9.20183	9.40023	9.18037	9.24524	9.35551	9.3609	9.29181	9.28406
LOC652878	8.51733	8.53546	8.17294	8.38581	8.22855	8.84715	8.02643	8.76521	9.36645	8.55329	9.29433	8.80032	8.99295	8.67855	8.51182	8.67855	8.02335	8.49237	8.31273	7.99486	8.19822	7.93207	7.6439	8.56697
ACOT2	6.58637	6.92384	6.70021	6.74542	6.59632	6.73987	6.38474	6.69468	6.61114	6.5285	6.60103	6.66355	6.29503	6.47038	6.75202	6.47038	6.71554	6.84813	6.84562	6.92107	7.13311	6.81739	6.69462	6.6383
GRWD1	7.21321	7.43968	7.26047	7.31869	7.51347	7.37602	7.30063	7.29789	7.08348	7.43091	7.03983	7.22224	6.81146	7.06499	7.53432	7.06499	7.55797	7.51445	7.75758	7.41329	7.56448	7.64722	7.32977	7.28329
LOC205251	7.811	8.12119	8.14439	7.75167	8.14685	7.79724	7.93102	7.87106	7.69529	7.68422	7.37286	7.62033	7.31491	7.54969	8.24441	7.54969	8.31028	8.26238	8.12483	7.97191	8.45923	8.22394	7.69435	7.80578
MVP	11.0268	10.928	10.7897	10.3062	10.8507	11.0117	10.6537	11.219	11.2219	11.3196	10.7301	10.8739	10.8307	11.0515	10.7439	11.0515	10.7882	10.6081	10.8507	10.3911	10.6005	10.6595	10.2568	10.534
HIVEP1	7.37416	7.39784	7.21157	7.31947	7.14703	7.40107	7.47197	7.5247	7.68828	7.67538	7.68293	7.44826	7.55051	7.66738	7.36667	7.66738	7.25287	7.31509	7.35737	7.29651	7.04034	7.09698	7.20375	7.4311
PFKFB2	7.11873	7.08163	6.88894	6.96165	6.92574	7.12691	7.08565	8.20526	8.0378	7.88891	8.10469	7.53882	7.62964	7.56432	6.89072	7.56432	7.02092	6.91719	6.87892	6.89002	6.84062	7.08325	6.92125	7.06374
ZDHHC3	8.04179	8.07457	7.82995	7.89287	7.93785	8.33593	8.02802	8.84715	8.5242	8.62344	8.41652	8.03025	8.23381	8.41398	8.05935	8.41398	7.89067	7.82551	7.92237	7.81731	7.8685	7.88323	7.808	8.00317
FLJ20643	7.16597	7.48392	7.26904	7.19208	7.29247	7.14023	7.17524	7.12494	6.85646	7.23631	6.89443	7.16657	6.79362	7.1799	7.27347	7.1799	7.49433	7.38744	7.5366	7.55569	7.53517	7.47174	7.14289	7.19311
LOC646276	8.10255	8.09486	8.32285	8.05509	8.24954	8.17148	8.07109	7.9756	8.02355	7.87496	7.65861	7.75412	7.66133	7.70163	8.30922	7.70163	8.161	8.21342	8.12567	8.29327	8.54118	8.28292	8.13587	8.0995
LOC391745	6.84261	6.81285	6.64158	6.66212	6.54348	6.83537	6.64485	6.7629	7.05351	6.9253	6.99241	6.96819	6.91686	7.18421	6.38761	7.18421	6.69051	6.50362	6.92891	6.53744	6.58338	6.56212	6.72815	6.67223
LAG3	7.54225	7.88652	7.87532	7.23184	8.39414	7.25771	7.73549	7.0679	6.79132	7.47967	7.12949	7.9015	7.205	6.96074	8.0222	6.96074	7.94481	8.19323	7.84068	7.94238	8.76728	7.87307	7.47246	7.85534
GZMH	10.9655	11.4835	11.6051	10.5735	12.4534	10.656	11.9689	9.74171	9.84032	10.3493	9.68188	11.42	10.2489	9.6485	11.6537	9.6485	12.2053	12.4758	11.4871	11.8655	12.8886	11.6462	10.6641	11.4088
SERPINB1	10.6426	10.3406	10.3325	10.4239	10.1256	10.5194	10.3312	11.3169	11.1036	10.8566	11.224	10.6745	10.5815	10.784	10.2211	10.784	10.1105	10.0809	10.5815	10.2761	9.8282	9.87234	10.3865	10.5713
KIAA0409	8.35941	8.63923	8.67149	8.61546	8.6896	8.49608	8.68006	8.42338	8.46472	8.25056	8.33764	8.45679	8.48488	8.48793	8.69074	8.48793	8.72419	8.86252	8.60331	8.70792	8.87803	8.91542	8.50431	8.52226
HPRT1	7.6311	7.93499	7.78052	7.78862	7.88753	7.76194	7.81243	7.63053	7.59665	7.51229	7.52986	7.69259	7.43699	7.4628	7.7066	7.4628	7.87645	7.85284	7.75324	7.82597	7.92723	7.98823	7.98864	7.76044
ICAM2	9.23351	9.41166	9.8446	9.27898	9.8375	9.35085	9.34416	8.87203	8.91476	8.90614	8.5444	9.12726	8.63235	8.62841	9.83348	8.62841	9.85851	9.58275	9.42792	9.57022	9.89825	9.73284	9.35348	9.23158
SNRPA	7.85794	8.01493	7.97382	7.71155	7.95946	7.82551	7.80966	7.79008	7.75522	7.75412	7.48955	7.65364	7.56678	7.52284	8.00131	7.52284	7.9405	7.73879	8.1589	7.92011	7.98574	8.16894	7.87255	7.88234
ETS2	7.64525	7.51558	7.55979	7.45706	7.43465	8.0037	7.45313	8.52	8.53829	8.42209	8.15915	7.75688	7.81157	8.06022	7.63255	8.06022	7.50583	7.45745	7.54815	7.38583	7.36861	7.47948	7.41329	7.32048
MAN2A1	9.71072	9.92547	10.0322	10.026	9.90613	9.7933	9.93516	9.44284	9.42869	9.83653	9.4418	9.57022	9.25262	9.42242	9.85413	9.42242	10.131	9.92422	9.96358	9.91928	10.226	10.1578	9.87234	9.86256
NCF1	10.1786	10.6426	10.114	10.4449	10.0544	10.7424	10.2211	10.1088	10.7369	10.3049	10.693	11.0058	10.9922	10.3463	10.0557	10.3463	9.7041	10.1592	9.91137	10.4896	9.86163	9.47481	10.4384	10.3183
RPL11	13.5823	14.0303	13.9643	13.8963	13.8409	13.7492	13.8963	13.6151	13.5823	13.4811	13.7001	13.5944	13.6069	13.4194	13.8963	13.4194	13.8134	13.8134	13.8963	13.8577	14.0662	14.0127	14.049	13.9831
P2RY8	9.57022	9.9183	9.85512	9.69425	10.3977	9.79746	9.90096	9.32607	9.43481	9.70598	9.13205	9.68428	9.41813	9.51688	10.2878	9.51688	10.0809	9.82031	9.83929	10.066	10.3505	10.1212	9.96098	9.73808
HMGB2	8.17898	8.5869	8.04671	8.49522	8.35475	8.58314	8.53546	9.78917	9.05971	10.0301	10.1845	9.50544	9.26608	9.1878	8.33022	9.1878	8.19002	8.32419	8.35475	8.03131	8.13416	8.18582	8.38412	8.22813
RHOU	8.38966	8.27327	8.32597	8.26819	8.30818	8.1958	8.4392	8.55759	8.18413	8.4279	7.99486	7.95914	8.12887	8.35894	8.89787	8.35894	8.58995	8.27373	8.53365	8.57649	8.66741	8.71434	8.30967	8.31237
SIGLEC9	7.39599	7.24586	7.0506	7.11766	7.13965	7.679	7.29065	7.65045	7.7466	7.58858	7.3877	7.02488	7.41529	7.28234	7.29049	7.28234	7.21454	6.94484	7.05523	7.04069	7.10456	6.98935	7.02174	7.1721
TNFAIP6	10.0023	8.89897	8.70656	9.89564	9.34665	9.28282	9.81151	10.2976	9.67685	10.5126	11.0307	11.4034	10.3001	9.93594	8.44628	9.93594	8.87495	8.37575	10.0706	8.74783	8.18459	8.30783	8.78084	9.52096
C12orf41	8.85188	8.98719	9.1712	8.87003	9.20245	8.94276	9.02938	8.91252	8.77358	8.97679	8.58738	8.80284	8.67341	8.82387	9.32074	8.82387	9.33945	9.35749	8.71944	9.0105	9.44793	9.43778	8.95844	8.94586
MRPL1	7.8599	8.13621	8.14738	8.0138	8.24876	7.9041	7.92991	7.65536	7.85187	8.03131	7.56841	8.08878	7.36321	7.47107	8.33848	7.47107	8.37999	8.29026	8.26745	8.09848	8.2174	8.2806	7.98463	7.80181
C19orf12	7.38777	7.5302	7.32799	7.27772	7.61935	7.27168	7.31824	7.29811	7.20756	7.28789	7.05182	7.54327	6.99686	7.17358	7.49052	7.17358	7.75515	7.55005	7.43501	7.66499	7.53739	7.71471	7.23997	7.47326
LOC642780	7.21353	6.96801	6.82919	6.77294	6.79105	6.9194	6.92123	7.33785	7.20233	7.00411	7.30708	7.19821	7.22659	7.03719	6.73141	7.03719	6.83757	6.82014	6.88924	6.81782	6.7766	6.7861	6.90223	7.02243
CHMP1B	9.94686	10.0348	9.90534	9.99462	10.0862	10.4384	10.0475	10.2107	10.4828	10.5713	10.6641	10.1606	10.6224	10.3062	9.82954	10.3062	9.71911	10.1088	9.84709	9.98659	9.72149	9.86877	10.2347	10.1744
KIAA0020	7.24834	7.34019	7.36423	7.29143	7.54272	7.40054	7.5542	7.17364	6.83998	7.24804	7.02136	7.2569	6.82	7.09221	7.32726	7.09221	7.60384	7.27863	7.46388	7.53262	7.58661	7.75608	7.40733	7.44982
ABHD2	7.21758	6.99534	7.01923	7.0966	7.03584	7.09119	6.90196	7.51415	7.30272	7.39373	7.57218	7.2643	7.33097	7.35882	7.10488	7.35882	6.99781	7.15873	6.9374	6.94724	7.04932	6.89389	6.94526	7.02797
GPI	9.43882	9.62518	9.50388	9.54231	9.31739	9.0117	9.35454	9.16307	8.90837	8.72968	8.5362	9.12077	9.17678	8.69904	9.45233	8.69904	9.39853	9.35936	9.49688	9.7401	9.59193	9.55477	9.46779	9.54008
ZCCHC6	11.2048	10.8649	10.6616	10.7142	10.774	11.0702	10.8388	11.3803	11.6115	11.7397	11.2758	11.5407	11.0674	11.219	10.7345	11.219	10.8997	10.9922	10.9426	10.7329	10.7823	10.5429	10.5799	10.7722
APEX1	9.23032	9.46241	9.63647	9.25098	9.60682	9.38753	9.24893	9.14674	9.06077	9.03188	8.60179	8.69663	8.63683	8.71619	9.58923	8.71619	9.71072	9.39043	9.50709	9.62862	9.35749	9.89361	9.62045	9.33407
ASF1B	7.6525	7.6933	7.29262	7.38744	7.46627	8.0215	7.55445	7.31298	8.24619	7.97127	7.73257	7.59949	8.06745	8.2982	7.44234	8.2982	7.48976	7.64148	7.34809	7.43638	7.08833	7.2495	7.41902	7.2518
ZNF586	9.49786	9.27767	9.33866	9.44373	9.68862	9.41073	9.64628	9.903	9.86877	10.1547	9.81608	9.67432	9.67259	9.58377	9.45538	9.58377	9.50971	9.57022	9.02938	9.23032	9.31053	9.30139	9.49535	9.40496
LIPA	9.60265	9.30649	9.63515	10.0133	9.44549	9.51165	9.86552	8.88953	9.0436	9.03498	8.70843	9.01236	8.83435	8.92665	9.83829	8.92665	9.55022	9.4545	9.61151	9.80286	9.77998	10.3579	9.85745	9.54231
LIG1	6.9855	7.35718	7.28644	7.30827	7.43909	6.9827	7.1823	6.86491	6.68484	7.11495	6.98138	7.17364	6.69944	7.04777	7.47107	7.04777	7.43327	7.38498	7.47736	7.22339	7.31897	7.48458	7.09679	7.20156
YIPF1	8.98905	8.84764	8.67738	8.6919	8.58637	8.87901	8.57906	9.66128	9.50709	9.31603	9.28207	8.82158	9.14068	9.33136	8.72531	9.33136	8.5362	8.72242	8.88439	8.59572	8.50545	8.57745	8.53453	8.73739
TNFSF5IP1	10.114	10.2976	10.3142	10.3119	10.3559	10.2599	10.2394	9.93142	9.90431	10.0061	9.52518	10.0416	9.58439	9.59394	10.4185	9.59394	10.5621	10.3579	10.2379	10.3269	10.5056	10.6361	10.1946	10.046
TSEN34	10.656	10.3463	9.97022	9.81278	10.3354	10.2537	9.85745	11.1952	10.7781	11.4277	11.1728	10.5678	10.8699	10.814	9.57314	10.814	9.88356	10.226	10.236	10.1036	9.83064	9.34416	10.4464	10.226
SS18L2	10.2271	10.5678	10.5302	10.2501	10.6271	10.3993	10.4326	10.0211	9.98659	10.3478	10.0245	10.0097	9.98016	9.99223	10.7284	9.99223	10.6005	10.5779	10.2812	10.3703	10.891	10.7882	10.3418	10.3031
LOC340527	6.86783	6.96422	6.88855	6.86514	6.9106	7.09797	6.9045	7.18196	7.15392	7.2134	7.26315	6.93694	7.29333	7.28096	6.81518	7.28096	6.86293	6.93257	6.88583	6.84849	6.90974	6.73512	7.08591	6.79777
SNRPF	8.93383	9.09599	8.94655	9.19379	9.17471	8.84764	8.97954	8.4272	8.69992	8.81893	8.42631	9.15771	8.67219	8.7137	9.54801	8.7137	9.43567	8.2454	9.89361	9.57383	9.55913	9.4642	9.05165	9.14594
PPP3CA	7.62561	7.53353	7.52043	7.41696	7.53754	7.71231	7.48288	7.63292	7.90965	7.78519	7.8323	7.47681	7.97497	7.72437	7.52605	7.72437	7.39897	7.50631	7.32109	7.44451	7.38641	7.47555	7.57714	7.57478
MAN1B1	8.8038	8.81282	8.97818	8.66741	9.11827	8.89495	8.87747	8.73639	8.75026	8.56572	8.4757	8.46608	8.28019	8.5869	9.19454	8.5869	9.72879	9.06988	8.77358	8.89596	9.28524	9.29264	8.80444	8.69992
LOC441114	12.9832	13.3833	13.2606	13.205	13.5216	13.1526	12.9773	13.2385	12.8533	13.2236	12.4534	12.7803	12.4171	12.7049	13.4918	12.7049	13.4995	13.4483	13.7001	13.3833	13.3553	13.5566	13.1201	13.1201
IL32	8.05273	8.63566	8.39626	8.08554	8.82192	7.96545	8.40595	7.6405	7.55341	7.96719	7.46734	8.1828	7.48121	7.54404	8.8067	7.54404	8.44046	8.3627	8.36867	8.49065	8.95463	8.63474	8.09126	8.34042
PPP1R10	7.60308	7.53754	7.5039	7.42697	7.50039	7.75097	7.43582	7.78473	8.03184	8.10681	7.77841	7.89405	7.74395	8.0751	7.61783	8.0751	7.47153	7.49613	7.65608	7.50605	7.279	7.40989	7.39632	7.46691
NDUFS6	10.7465	11.1619	11.094	10.8527	11.11	10.7097	10.9514	10.6327	10.3269	10.6442	10.0928	10.7625	10.2685	10.6501	11.198	10.6501	11.42	11.0882	11.311	10.9707	11.157	11.1436	10.7424	10.7142
TPST1	7.23619	7.71532	7.54815	7.86874	7.15533	7.65438	6.90294	8.49454	8.94471	9.26136	9.47903	7.74418	9.13862	9.42347	7.27176	9.42347	7.51347	7.77341	6.85394	7.09361	6.96871	6.789	7.66047	6.94161
SLA	10.6163	10.518	10.1352	10.669	10.1391	10.6915	10.1016	11.3137	11.2785	11.0702	12.1901	11.2903	11.3967	11.4337	9.98991	11.4337	10.2582	10.1268	10.4256	10.1757	10.2405	9.99596	10.6469	10.5892
TLR4	8.36824	8.47137	7.8871	8.48433	8.07457	8.79159	8.28325	9.69661	9.18249	9.21417	9.91718	9.13079	9.41997	9.20245	8.01038	9.20245	8.07867	8.26791	8.28633	8.20361	7.76858	7.8756	8.62759	8.67111
CAB39	11.4462	11.6613	11.4277	11.3838	11.4528	11.8596	11.4636	11.9957	11.9957	11.9957	11.8688	11.4528	11.8458	11.7196	11.4701	11.7196	11.5432	11.4359	11.178	11.2099	11.5268	11.42	11.3937	11.6082
CEBPD	11.9519	11.68	11.5917	11.7271	11.7556	12.471	11.5557	13.2606	13.433	13.1438	13.2236	12.6481	12.6693	12.5083	11.9381	12.5083	11.716	11.7785	11.9726	11.7524	11.3417	11.5432	11.7755	11.4592
C17orf62	9.73189	9.43778	9.24297	8.91289	9.40816	9.64206	9.29433	10.0784	9.85958	9.90096	9.44067	9.23091	9.47168	9.67776	9.37954	9.67776	9.21487	9.34605	9.43632	9.03693	9.09094	9.11496	8.83118	9.13007
SERBP1	7.97471	8.18734	8.16621	8.06971	8.27252	8.14906	8.25886	8.00434	8.07556	8.07843	7.58615	7.88262	7.90965	7.99226	8.47052	7.99226	8.50839	8.32559	7.93146	8.05685	8.53108	8.51226	8.24205	8.16229
ZNF342	7.89513	7.98422	8.22153	8.15854	7.98708	8.33436	7.84711	7.63163	8.15143	8.24954	7.60583	7.64631	7.728	7.82693	8.43154	7.82693	8.20393	8.38448	8.42445	8.24684	8.04618	8.25481	7.98499	8.10749
SDCCAG3	8.02745	7.9506	8.05067	7.90355	8.09848	8.02184	8.02967	7.87206	7.85583	7.66568	7.60401	7.79148	7.69457	7.62618	8.14035	7.62618	8.17503	8.35013	8.0586	8.11169	8.47052	8.39184	7.84068	8.26526
EBNA1BP2	8.55676	8.98027	8.8392	8.67276	8.97769	8.58637	8.72011	8.49556	8.57955	8.6817	8.02021	8.50161	8.13814	8.17294	8.98825	8.17294	9.12485	8.65928	9.25591	8.93723	9.0156	9.0463	8.58944	8.59535
D4S234E	7.52605	7.87934	7.80555	7.8353	8.20465	7.5903	7.44982	7.39784	7.08502	7.54527	7.12003	7.3542	7.20277	7.14821	7.29874	7.14821	7.9989	8.52765	7.4149	7.65938	8.79105	8.10749	8.2372	8.12448
SLC36A1	8.64849	8.56985	8.28292	8.2806	8.31206	8.64795	8.56318	9.21748	8.90967	9.43567	9.26741	8.7536	8.81064	9.01298	8.23103	9.01298	8.48122	8.11107	8.50161	8.49522	8.18844	8.63419	8.4161	8.1384
CD79B	7.96582	8.25443	8.86011	8.1087	8.35796	8.6197	7.67522	7.94388	8.57538	7.84997	8.12028	7.91836	8.01781	7.41934	9.24516	7.41934	8.54598	8.82463	8.71309	8.76219	8.48001	8.63042	8.7046	8.94274
NOL1	7.80599	7.9481	7.96399	7.76657	8.05691	7.77434	7.95813	7.78088	7.77963	7.63652	7.59546	7.72918	7.53445	7.54966	7.99156	7.54966	8.03979	8.01775	7.90133	7.91376	8.20696	8.17255	7.84965	7.94045
MGST3	8.53735	8.48591	8.57955	8.4506	8.55431	8.2806	8.65315	8.232	8.12483	8.09989	7.66168	8.02967	8.37542	8.37629	8.66703	8.37629	9.02758	8.3279	8.74609	8.83822	8.70884	8.55842	8.38247	8.46039
MRPS16	8.27004	8.21057	8.37093	8.30002	8.3452	8.23541	8.24844	8.24985	8.1485	8.1707	7.89903	8.17503	7.95152	8.09816	8.57649	8.09816	8.50545	8.36749	8.35636	8.3932	8.21581	8.43975	8.12329	8.28886
AMICA1	13.2236	13.0389	12.6556	12.6693	12.8961	13.6069	13.1944	13.3433	13.5566	13.4483	12.5444	12.7718	13.3279	13.0708	13.0708	13.0708	12.8274	13.0294	12.6015	12.3645	12.465	12.8886	12.3645	12.6481
NUP107	8.49975	8.55676	8.558	8.26123	8.63474	8.41398	8.48173	8.30922	8.28019	8.16894	8.06707	8.23034	7.9415	8.08514	8.63725	8.08514	8.47617	8.78694	8.49608	8.41652	8.76177	8.82582	8.3267	8.60365
USP52	7.63441	7.88065	7.79519	7.70216	7.76891	7.82381	8.03918	7.77646	7.81933	7.5039	7.52545	7.73783	7.49494	7.73051	8.13039	7.73051	7.98295	8.02184	7.86553	7.93446	8.12735	8.16985	7.76599	7.84506
STXBP5	8.161	8.40337	7.77174	8.29627	7.84015	8.26633	8.11876	8.72881	8.78084	9.04706	9.32607	8.35133	8.79312	8.73548	7.75371	8.73548	7.71833	8.08809	7.91317	8.15529	7.78339	7.99077	8.28242	8.24127
FNDC3B	8.98062	8.79199	8.51846	9.12025	8.85577	9.04298	8.93643	9.81925	9.55186	9.30882	9.24374	9.34416	9.36168	9.56629	8.7104	9.56629	8.58314	8.75412	8.98292	8.91252	8.61402	8.46704	8.81379	9.18432
PRAM1	8.28117	8.3632	8.13881	8.49278	8.27208	8.84638	8.41973	8.90068	8.99496	9.0855	8.88594	8.96334	9.05786	9.41741	8.19193	9.41741	8.61866	8.161	8.73548	8.3292	7.877	8.29704	8.14566	8.21772
MTERFD1	7.48121	7.91367	7.88351	7.60076	7.88008	7.79008	7.82334	7.57104	7.54896	7.55321	7.44049	7.56226	7.41269	7.40484	7.83611	7.40484	7.80509	7.80241	7.74533	7.83915	7.96692	8.1198	7.86376	7.7651
ACAT1	8.07817	8.4897	8.42853	8.31237	8.42368	8.17229	8.53877	8.01333	7.9303	8.30717	7.42391	7.96229	7.63769	7.90583	8.43367	7.90583	8.65109	8.47301	8.56047	8.39574	8.53453	8.5284	8.25671	8.40637
AARSD1	7.14415	7.28586	7.40146	7.22753	7.38203	7.18149	7.30841	7.0261	6.98723	7.24043	6.94078	7.16476	6.88258	7.0878	7.5247	7.0878	7.44146	7.31928	7.44982	7.37648	7.40964	7.55024	7.1835	7.13982
SPHK2	8.26706	8.42293	8.38767	8.45018	8.51892	8.44356	8.44482	8.45218	8.34126	8.17351	8.08591	8.27252	8.26819	8.3009	8.71434	8.3009	8.69144	8.49328	8.50478	8.49237	8.57029	8.98905	8.37051	8.3429
DDOST	9.47168	9.76994	9.68188	10.1105	9.68315	9.6058	9.92197	9.52518	9.08931	9.87552	9.12607	9.59724	9.51688	9.58633	9.87451	9.58633	9.88146	9.72429	10.4842	10.3393	9.9087	9.94686	9.71668	9.8926
LOC646195	13.881	13.9121	13.9831	13.826	14.1844	13.9831	14.0037	13.9643	13.7965	14.0037	13.3093	13.6531	13.5398	13.6674	14.1844	13.6674	14.2705	14.2132	14.1579	14.049	14.1844	14.4458	13.826	13.826
MLH1	7.96173	8.32057	8.11373	7.98956	8.17557	8.01333	8.17384	8.14624	8.03343	8.06022	7.79092	8.06745	7.75578	7.83856	8.31273	7.83856	8.388	8.07795	8.25056	8.12448	8.30178	8.37876	8.02999	8.12044
PSMB1	11.4871	11.7873	11.8414	11.7036	11.8012	11.9652	11.7785	11.6323	11.5222	11.9555	11.3455	11.6745	11.5557	11.7433	12.0254	11.7433	12.1123	11.9475	11.9062	11.7821	11.9519	12.1277	11.6323	11.768
POLE4	9.75346	9.96682	9.83268	9.84032	9.90431	9.67945	9.77998	9.64422	9.4256	9.64737	9.1484	9.71072	9.53458	9.50971	10.2024	9.50971	10.3001	9.81151	9.98265	9.86471	10.1379	10.0335	9.69661	9.57554
HSPC196	8.1242	8.36358	8.39184	8.21281	8.38696	8.1254	8.41548	8.01755	8.16336	8.11107	7.747	8.02802	7.81653	7.86376	8.6494	7.86376	8.47398	8.37509	8.19426	8.31237	8.61106	8.68121	8.06366	8.25708
FRAP1	8.17384	8.40452	8.45788	8.4272	8.63052	8.54082	8.5099	8.39866	8.38966	8.28633	8.10029	8.29547	8.05306	8.32091	8.76252	8.32091	8.74851	8.56017	8.33334	8.46658	8.67341	8.82628	8.39808	8.57955
LAPTM5	12.0153	12.0409	11.7433	11.9519	11.9475	12.1066	11.8655	12.482	12.3229	12.5631	12.4758	12.3413	12.482	12.9313	12.0409	12.9313	12.0153	11.9726	12.149	11.8458	11.6351	11.7036	11.8012	11.716
PUS1	7.59355	7.74163	7.89164	7.74635	7.91904	7.838	7.88218	7.75245	7.77387	7.69439	7.48869	7.65579	7.45648	7.51365	8.06101	7.51365	7.88687	7.91571	7.84631	7.85572	8.02763	8.01399	7.71273	7.84357
MPDU1	7.962	8.01282	8.09795	8.24441	8.19348	8.00878	8.12359	7.76172	7.8314	7.64567	7.29247	7.66133	7.70696	7.64792	8.3902	7.64792	8.03445	8.11594	8.22208	8.28117	8.28981	8.13348	7.9445	8.01472
LOC255783	9.77698	9.8282	9.99596	9.59962	10.1046	9.94962	9.96428	10.1933	10.4132	9.7649	10.1442	9.9205	9.8926	9.9875	9.71303	9.9875	9.65861	9.7118	9.66734	9.65439	9.6686	9.79593	9.9183	9.59394
CHCHD4	7.90205	8.11914	8.05214	8.03343	8.06228	8.06559	8.0554	8.11373	8.11854	7.89014	7.66941	7.88464	7.9506	8.0286	8.18343	8.0286	8.35133	8.32713	8.11025	8.09048	8.35053	8.35765	8.12393	8.11876
FCGRT	11.2463	10.9563	11.0286	10.9112	10.9607	11.4871	11.3642	11.4148	11.3543	11.6082	11.3516	11.0204	11.4938	11.8179	11.2818	11.8179	11.1902	11.1816	10.9086	10.7301	10.6469	10.9945	10.7923	10.8952
SLC11A1	9.50285	9.40992	9.10772	9.05314	9.03229	9.62394	9.26293	10.5508	10.7431	10.3335	10.7696	9.81939	10.3999	10.762	9.20492	10.762	8.9081	9.35138	8.97654	8.95477	8.9081	8.96316	9.39996	9.71161
GABARAPL2	11.3315	11.0561	11.074	11.0117	10.6915	11.146	11.311	10.954	11.178	10.9607	11.214	10.687	11.2758	10.8543	10.7206	10.8543	10.708	10.8768	10.6399	10.784	10.8867	10.7058	11.092	10.928
VNN3	8.33494	7.9516	7.9249	8.21915	8.40421	8.60281	8.23281	8.6527	9.05218	8.92496	9.48619	8.9537	9.0039	8.78243	8.10455	8.78243	8.1889	8.32121	8.10251	7.94709	7.96491	7.89703	8.4374	8.19976
HERC3	7.41243	7.19487	7.36951	7.33517	7.41308	7.39897	7.40687	7.51047	7.48568	7.24906	7.88417	7.61451	7.76686	7.40866	7.19393	7.40866	7.25495	7.27683	7.28712	7.28853	7.1924	7.26904	7.22417	7.43506
ARIH1	7.35634	7.5472	7.31806	7.55496	7.25454	7.58661	7.4401	7.51258	7.47899	7.57322	7.90682	7.67036	7.58433	7.53217	7.11116	7.53217	7.25756	7.27261	7.30622	7.51393	7.24164	7.15244	7.49494	7.345
RTN3	7.85654	7.91457	7.71349	7.9219	7.82298	8.20976	7.96509	8.2363	8.17737	8.43755	8.36333	8.05562	8.21435	8.28473	7.76392	8.28473	7.82445	7.85797	7.86838	7.79528	7.77149	7.75514	8.01486	8.03588
LOC201175	7.97282	7.99979	7.71613	8.09126	7.75921	8.08181	7.67289	8.64257	8.38888	9.08397	8.70368	8.4472	8.33484	8.81811	8.03628	8.81811	7.64345	8.01061	8.37876	7.53157	7.40008	7.62848	7.29753	7.73577
LOC402176	7.36902	7.45226	7.13557	7.10053	7.25899	7.46325	7.3291	7.80059	7.95742	8.06559	8.00537	7.61591	7.49087	7.95418	7.25414	7.95418	7.37082	7.38465	7.18524	7.0785	7.14122	7.22486	7.08266	7.30227
GATS	8.34895	8.14685	8.05685	7.91401	8.14008	8.56232	8.22492	8.73436	8.83552	8.99357	9.14538	8.61771	8.4097	8.80752	8.10351	8.80752	8.12666	8.34616	7.74395	7.86911	8.40118	7.86588	7.93785	8.20766
HADHSC	8.10862	8.41828	8.17969	8.13039	8.2109	8.21281	8.07437	7.89067	7.96692	7.87614	7.57152	7.90355	7.69132	7.65463	8.34745	7.65463	8.51733	8.34084	8.24479	8.28693	8.54541	8.4785	8.09278	7.93757
SFXN5	6.77562	6.84885	6.67905	6.81202	6.84344	6.92951	6.75709	7.31725	6.97094	7.13267	7.07096	6.95139	6.9568	7.05303	6.74526	7.05303	6.58992	6.62517	6.89624	6.79595	6.71678	6.86896	6.72584	6.57005
DOK3	7.32476	7.37082	7.24265	7.21062	7.25724	7.31526	7.24488	8.02768	7.56076	7.77229	7.55736	7.13861	7.39233	7.47174	7.06672	7.47174	7.18509	7.27431	7.26406	7.12129	7.07633	7.04271	7.35898	7.01861
HSPH1	7.8664	8.01688	7.80409	8.08108	8.07109	8.0398	7.89995	7.67513	7.81617	7.66244	7.57642	7.9688	7.61645	7.81498	8.00483	7.81498	8.15569	8.26554	8.29627	8.26891	8.57206	8.08591	8.14906	8.1676
RBP7	9.14793	9.24374	9.00802	8.82704	8.91252	9.90971	9.0117	10.0557	9.63773	10.6951	10.2443	9.45351	10.0035	10.0097	9.16103	10.0097	9.028	9.14594	8.97462	8.85344	8.49724	9.04012	9.20545	9.0436
CD96	8.85028	9.10354	9.57022	9.14538	9.36711	8.74031	9.08487	8.4161	8.51039	8.66264	8.28292	8.62592	8.31166	8.11498	9.45707	8.11498	9.30332	9.21012	9.00453	9.11867	9.9435	9.37795	8.92235	9.00453
WDR57	8.09638	8.35345	8.42258	8.15708	8.52094	8.27865	8.35435	8.17332	7.96024	8.19045	7.75324	8.07109	7.85447	7.898	8.52535	7.898	8.54182	8.31753	8.30607	8.36008	8.52535	8.66997	8.27943	8.24441
PDCL3	7.98536	8.44552	8.47137	8.23566	8.47706	8.14174	8.33802	8.01038	8.01614	8.07457	7.5247	8.33675	7.78761	7.83691	8.51226	7.83691	8.58804	8.49975	8.57569	8.28886	8.43119	8.59406	8.12005	8.22705
LSM2	9.63865	10.2053	10.3286	9.77901	10.0312	9.65121	9.90431	9.66204	9.55913	9.59535	9.1689	9.51044	9.38575	9.36168	10.2225	9.36168	10.1212	10.1323	10.1998	9.86354	10.1369	10.2582	9.75692	9.81386
BMS1L	8.80803	9.13452	9.20311	8.80959	9.53937	8.85188	9.22704	8.81525	8.80625	8.6022	8.11476	8.6706	8.26385	8.38581	9.40023	8.38581	9.3405	9.29083	8.8436	9.03278	9.57474	9.64941	9.10625	9.16038
SLC25A34	7.24118	7.17724	7.16536	7.02066	7.31224	7.04867	7.18603	7.31824	7.51904	7.44067	7.35651	7.35308	7.06876	7.50715	7.02094	7.50715	7.17948	7.18111	7.01057	7.00223	7.21636	7.21579	6.91962	7.00266
TP53INP2	7.13244	7.23076	6.96234	7.04602	7.19196	7.3892	7.38236	7.679	7.79535	7.97728	8.31812	7.22385	7.89176	7.88821	6.95287	7.88821	6.87233	7.27506	7.00091	7.08311	6.78892	6.938	7.25771	7.2569
PACSIN2	11.2903	11.3315	11.1754	10.821	10.9404	11.6023	11.0246	12.1805	11.9726	11.6351	12.381	11.1369	11.5222	11.4242	11.1369	11.4242	10.7142	11.2048	10.7329	10.9458	10.9945	10.9189	11.1545	11.1125
PHC2	7.03212	7.03558	6.83534	6.85025	6.91311	7.03278	6.85452	7.26585	7.40186	7.13842	7.34866	7.13291	7.33867	7.16021	6.87467	7.16021	6.87353	6.93871	6.87767	6.81514	6.87805	6.84184	6.97052	6.96636
NOSIP	9.48138	9.60682	9.75346	9.764	9.94845	9.34795	9.67061	9.46037	9.4018	9.75228	9.44954	9.69119	9.52902	9.71911	9.92422	9.71911	10.0928	9.9754	9.87384	10.0772	9.96783	9.85061	9.98879	9.57847
SLU7	8.31589	8.09511	8.181	8.21159	8.32559	8.4634	8.33334	8.36445	8.64563	8.77225	8.64515	8.58133	8.78992	8.50514	8.12448	8.50514	8.29356	8.37949	8.09848	8.1726	8.08242	8.23352	8.17969	8.17014
C1orf142	6.85324	7.08186	7.07128	7.00154	7.05786	6.87648	6.91528	6.99261	6.77108	7.11402	6.93454	6.9001	6.73192	6.81597	7.24634	6.81597	7.23318	7.08771	7.15522	7.13888	7.3515	7.20517	6.88055	6.77666
MRPS26	7.97232	8.16373	8.37775	8.23618	8.60821	8.30851	8.16591	8.22153	8.22813	8.22394	7.69968	8.07687	7.84041	7.72875	8.70529	7.72875	8.62003	8.50407	8.47665	8.41216	8.56141	8.66451	8.17351	8.14881
BASP1	12.7405	12.6623	12.4458	12.2638	12.4304	13.278	12.2502	13.9831	14.0303	13.9333	13.8577	12.8191	13.6398	13.9831	12.5012	13.9831	11.879	12.4953	12.7887	12.381	12.2799	12.0453	12.7803	12.7307
MOBKL2A	10.0274	9.92663	9.903	9.88954	10.1057	10.2417	9.99754	10.0983	10.5094	10.388	10.2309	10.2782	10.4414	10.2892	10.136	10.2892	9.78241	10.1243	9.85288	9.86877	9.83471	9.81479	9.9754	10.0567
MKNK1	7.85406	7.89521	7.663	7.60728	7.55405	7.86576	7.5688	8.44774	8.35041	8.08333	8.32451	7.81538	7.9428	8.26743	7.69589	8.26743	7.67092	7.60266	7.73878	7.52849	7.4961	7.4783	7.70693	7.73706
PREP	7.59685	7.86265	7.7986	7.81364	7.88065	7.4972	7.6981	7.71383	7.56769	7.73879	7.22224	7.80267	7.42476	7.6667	7.96916	7.6667	8.06022	7.91367	8.11876	7.95742	7.94129	7.85709	7.57788	7.76255
TLR6	7.46844	7.46938	7.49413	7.31376	7.46952	7.78192	7.38498	7.90205	8.16655	7.76279	7.92299	7.70022	7.82505	7.85053	7.2701	7.85053	7.4206	7.26928	7.4577	7.50531	7.16826	7.18746	7.72252	7.56751
LOC652726	7.09548	6.97147	6.90948	6.96193	7.15244	7.13954	6.73689	6.86196	7.01194	6.84296	6.87968	7.0849	6.6981	6.76887	7.05437	6.76887	7.14935	7.13954	7.03909	7.0057	7.11954	7.43091	6.88336	7.52166
KIAA0232	7.36884	7.34625	7.27198	7.36405	7.22051	7.70766	7.35784	7.61896	7.86911	8.09126	8.42554	7.78314	7.93059	8.02395	7.14281	8.02395	7.29284	7.41567	7.47374	7.24586	7.1977	7.11229	7.40641	7.39066
CBR3	6.76233	7.02066	7.03221	6.91644	7.22355	6.85329	6.75654	6.81106	6.893	6.79495	6.63437	6.82616	6.76682	6.67651	7.38984	6.67651	7.05839	7.15296	7.04375	6.96819	6.87365	7.31163	6.97929	6.92453
ZBTB34	7.79582	7.81724	7.76022	7.68059	7.73515	8.04425	7.92627	8.0969	8.02954	8.07469	8.00614	7.92049	8.16573	8.00135	7.75302	8.00135	7.81365	7.82469	7.5822	7.78095	7.56431	7.6623	7.8454	7.96305
LOC651738	8.33528	7.68645	7.63292	7.69074	7.5472	8.14659	7.70312	8.35385	8.91778	8.25557	8.51805	8.10589	8.34616	8.07482	7.75708	8.07482	7.67444	7.88234	7.88262	7.62257	7.36842	7.4081	7.66754	7.83552
UNQ1912	8.34677	8.25481	8.37459	8.25671	8.52626	8.97818	8.53365	8.75318	8.96334	8.88758	8.99564	8.48173	8.98121	8.36187	8.19748	8.36187	8.17457	8.81379	8.07898	7.91829	8.18208	8.24175	8.49237	8.39147
CPD	9.11496	9.12435	8.85084	9.19802	8.66297	9.62741	9.04237	10.3579	10.1511	10.3505	10.8507	9.5189	9.71726	10.1268	8.90724	10.1268	8.72764	9.10819	8.82628	9.02138	8.74031	8.69144	9.15478	9.37629
OTX1	6.62932	6.74036	6.6356	6.76671	6.81338	6.80033	6.67232	7.02533	7.45181	7.08468	7.11241	6.92827	6.82354	6.93535	6.52507	6.93535	6.64776	6.75327	6.60737	6.58554	6.53468	6.58585	6.82711	6.72075
DUS3L	7.17724	7.30578	7.46844	7.05312	7.38744	7.21335	7.09067	7.29351	6.92717	7.26766	7.04927	7.18193	6.75955	7.1694	7.39743	7.1694	7.46672	7.39457	7.27943	7.34732	7.461	7.63605	7.19196	7.20286
SLC25A5	11.2275	11.7462	11.7361	11.3196	11.5297	11.4676	11.5513	11.3315	11.2429	11.1545	10.5211	10.954	10.8793	10.8493	11.5775	10.8493	11.9381	11.6574	11.7397	11.5125	11.7315	11.8688	11.5373	11.2703
ZDHHC12	7.88874	7.73853	7.64083	7.61708	7.72388	7.74955	7.6916	7.91197	7.74904	8.16621	7.83308	7.77515	7.88171	8.13283	7.57666	8.13283	7.74008	7.71756	7.84122	7.65364	7.46691	7.65417	7.34439	7.39743
PLEKHG3	9.25179	9.29083	8.95056	9.0567	9.4418	9.71803	9.38071	9.35936	9.98556	9.60489	9.67869	8.95661	9.64628	9.90971	9.23772	9.90971	9.07322	9.38668	8.93643	9.13733	9.05279	8.84318	9.13522	9.11733
QTRT1	6.61063	7.00762	6.91222	7.03546	6.79534	6.78093	6.69165	6.82651	6.5261	6.70307	6.67428	6.76814	6.71401	6.75097	7.01244	6.75097	6.92172	6.75238	7.1536	7.17289	6.85601	6.9794	6.95597	6.91799
UBE3A	7.60455	7.78546	7.64225	7.61966	7.70776	7.6387	7.67266	7.68871	7.37764	7.63097	7.28963	7.44071	7.34911	7.52586	7.9332	7.52586	7.74952	7.69943	7.55794	7.70772	7.78951	7.95774	7.65893	7.65668
FAM49A	7.92896	7.82243	7.61312	7.92421	7.72875	8.04242	7.71683	8.35894	8.31309	8.23566	8.78992	8.25443	8.56946	8.48208	7.74724	8.48208	7.8433	7.76941	7.67018	7.63373	7.53944	7.57594	8.01357	7.92955
DHRS7	11.3873	11.4701	11.2332	11.2561	11.219	11.5557	11.203	11.7873	11.4359	11.798	12.055	11.4337	11.8507	11.7129	11.3455	11.7129	11.0117	11.3226	11.1639	11.2122	11.2275	11.1592	11.3315	11.4034
RING1	9.35749	9.71396	9.80077	9.46241	9.69782	9.36793	9.58114	9.72056	9.3609	9.57249	9.23032	9.44284	9.23091	9.48963	10.0227	9.48963	10.0061	9.7041	9.75692	9.63318	9.99867	9.95978	9.36009	9.43269
ZNF438	8.66703	8.04108	8.10681	8.13238	8.4491	8.58765	8.3075	9.63416	9.17882	9.38753	8.958	9.14969	8.75865	8.77023	8.52179	8.77023	8.31273	8.30247	8.49027	8.07437	8.03297	8.03323	7.97728	8.22394
EIF3S3	9.67359	9.96783	10.3673	10.1221	10.1744	9.80886	9.91453	9.7233	9.48869	9.6579	9.35603	9.66442	9.5087	9.48761	10.0369	9.48761	10.1701	10.0075	10.1268	10.1419	10.0579	10.3746	10.1877	9.91453
SLC30A7	9.10923	9.13379	9.18577	9.27035	9.37391	9.07995	9.2629	9.19965	9.01384	9.24603	8.9988	9.28207	8.61815	9.27035	9.42347	9.27035	9.64341	9.3501	9.07474	9.22361	9.74527	9.54076	9.1811	9.43201
PDCD11	7.40427	7.68073	7.62618	7.72489	7.89048	7.77091	7.59685	7.5826	7.63207	7.37884	7.39535	7.50364	7.31184	7.52043	7.69457	7.52043	7.93956	7.88171	7.89048	7.65706	7.92237	8.02999	7.59093	7.64323
ALKBH3	8.11657	8.45494	8.41216	8.14802	8.44862	8.19709	8.51372	8.3147	7.96085	8.11594	7.81577	8.05919	8.01096	7.98179	8.60179	7.98179	8.57296	8.4612	8.23541	8.1282	8.60288	8.7104	8.27161	8.37949
LBR	8.51844	8.41889	8.30251	8.39348	8.43569	8.72052	8.36606	8.7643	8.86063	8.84576	8.81877	8.5832	8.69785	8.6851	8.31697	8.6851	8.42489	8.44221	8.28383	8.28042	8.33687	8.28687	8.60729	8.55439
SLC15A3	9.7071	9.23958	9.23032	9.17678	9.16103	9.96783	9.25433	9.97679	10.0544	10.05	9.59831	9.29264	9.59456	9.86692	9.37324	9.86692	9.21559	9.24374	9.33558	9.06934	8.87564	9.18432	9.27337	9.00148
NDUFB11	10.0838	10.6185	10.5267	10.3865	10.4588	10.2347	10.2295	10.1731	9.93722	10.1402	9.40113	9.79453	9.72243	9.89825	10.7246	9.89825	10.7923	10.3089	10.6163	10.4975	10.6915	10.6252	10.1562	10.0983
FLJ20186	8.19611	8.35423	8.0554	8.18738	8.17337	8.4547	8.36562	8.47739	8.35131	8.58025	8.40058	8.29243	8.45098	8.53113	8.31434	8.53113	8.01453	8.12796	8.39036	8.33942	7.89257	8.10496	8.15154	8.07927
C20orf18	9.83471	9.17678	9.31535	9.29905	9.23904	9.68776	9.39443	9.40693	9.72056	9.58017	9.59273	10.2976	9.23845	9.83653	9.46964	9.83653	9.26411	9.30482	9.32607	9.0436	9.30742	9.1701	8.79696	9.02874
BCAT2	7.75167	7.8462	7.9227	7.54665	7.91401	7.71779	7.65438	7.52185	7.73175	7.51621	7.14652	7.42546	7.26077	7.28316	7.95384	7.28316	7.9462	7.808	7.93634	7.98137	7.90906	8.01965	7.64768	7.57642
PLCXD1	7.60583	7.87413	7.8583	7.5288	7.50515	7.33845	7.53786	7.50437	7.40866	7.43172	7.39515	7.27607	7.23675	7.50734	7.73706	7.50734	8.30508	7.68705	7.91338	7.81933	7.64525	7.81498	7.71888	7.74724
KCNJ2	10.1337	9.05786	9.61379	9.57935	9.59831	10.0838	9.47481	10.0592	10.9972	10.3236	10.3269	10.2024	9.7041	10.1016	9.7475	10.1016	9.43033	9.63865	9.97132	9.27163	8.92539	9.27263	9.20311	9.41741
GNPTAB	7.86066	8.0586	8.31848	7.87934	8.42108	7.93372	8.35765	7.8121	7.81049	7.86526	7.64456	7.98323	7.77515	7.65678	8.17098	7.65678	8.4097	8.34473	8.16874	8.16071	8.20855	8.27455	8.02092	8.17898
THBD	7.08478	6.81967	6.91169	6.84836	7.14874	7.02235	6.92416	7.0879	7.43828	7.52804	7.47197	6.98921	7.43888	7.34036	6.87923	7.34036	6.9001	7.09738	6.83624	6.86997	6.85686	6.7776	6.78429	6.97996
CCDC12	9.4242	9.58996	9.8926	9.47597	9.83471	9.50971	9.42069	9.33192	9.26824	9.27697	8.89255	9.39527	9.18854	9.05381	9.80806	9.05381	9.86163	9.7589	9.63865	9.58275	9.88146	9.9435	9.37629	9.42499
CD48	11.074	11.2966	11.5373	11.42	11.6745	11.1924	11.3608	10.9583	10.867	10.8284	10.2976	10.8936	10.8037	10.669	11.4636	10.669	11.5736	11.5019	11.3256	11.3608	11.5342	11.6838	11.4337	11.2358
LOC653157	7.95327	7.80754	7.76044	7.41831	7.63469	8.05935	7.61591	8.39756	8.8038	8.65644	8.93444	8.26706	8.03248	8.74851	7.81617	8.74851	7.64846	7.88417	7.57666	7.54462	7.55496	7.64432	7.58704	7.53944
WDR59	8.52626	8.6596	8.72914	8.45923	8.82582	8.64752	8.54541	8.52094	8.56093	8.46079	8.42965	8.21406	8.37051	8.33565	8.72383	8.33565	8.81379	8.87003	8.49454	8.66703	8.89255	9.028	8.63052	8.66666
POP4	9.02578	9.01236	9.11867	9.13079	9.0436	8.86675	8.96728	9.0585	8.7137	9.20311	8.86889	8.82513	8.78931	8.78992	9.17882	8.78992	9.25673	9.18191	9.19166	9.10101	9.25673	9.16948	8.89712	8.94054
OSBPL2	10.0416	10.0182	9.65946	10.0109	9.80077	10.4146	9.83348	10.5608	10.5892	10.6965	10.8739	10.4603	10.7284	10.9086	9.99462	10.9086	9.63127	10.1105	9.9754	9.8446	9.7071	9.7007	9.99596	10.1419
NUBP1	7.61708	7.72212	8.02251	7.77778	7.92128	7.90438	7.83856	7.64148	7.68451	7.4928	7.31355	7.63748	7.50437	7.5398	7.92299	7.5398	8.09092	7.80196	7.94745	8.03681	7.74932	8.0398	7.7986	7.73424
LSM4	8.37001	8.61283	8.71485	8.24954	8.71267	8.27004	8.48433	8.1372	8.11876	8.23154	7.82597	8.14906	8.09669	8.2939	8.75953	8.2939	8.71856	8.43615	8.656	8.65463	8.60331	8.77777	8.36615	8.38696
NEDD9	7.01311	7.06583	6.97148	7.03193	6.92912	7.08865	7.01829	7.18054	7.11949	7.33203	7.60836	7.28845	7.37315	7.32989	6.92233	7.32989	6.9794	6.93529	7.02845	6.99446	6.92853	6.97699	6.99067	7.02506
KLF6	9.47158	9.58226	9.32932	9.31959	9.77311	9.62914	9.6068	10.1574	10.1301	10.4529	9.97477	9.79193	9.80582	9.85074	9.45775	9.85074	9.62201	9.62494	9.53497	9.55395	9.34862	9.30781	9.30267	9.24469
IRS2	8.50697	8.67429	8.4612	8.34438	8.19505	8.89189	8.45889	10.6853	9.8877	9.9754	10.5815	9.49137	9.89188	9.33407	8.27416	9.33407	8.19284	8.82322	8.15077	8.26193	8.17706	8.53546	8.64257	8.25781
KIAA1671	6.81488	7.13568	7.34787	7.24919	7.61036	7.16621	7.30532	6.56498	6.5541	7.05866	6.90847	7.39599	6.85543	7.02215	7.34924	7.02215	7.37844	7.40946	7.32285	7.55769	7.48955	7.36983	6.98323	7.8624
ZNF537	7.45272	7.52413	7.13913	7.50225	7.23184	7.80215	7.38544	8.06414	8.06612	8.14205	8.37424	7.59481	8.21159	8.17835	7.1835	8.17835	7.20754	7.37198	7.22429	7.19798	6.97094	7.38941	7.44104	7.73836
RXRA	10.2782	10.1896	10.2067	9.39591	9.91254	10.6893	10.3252	10.539	10.4723	10.6792	10.2024	9.78106	10.5325	10.4554	10.0983	10.4554	10.0896	9.98879	9.89825	9.83569	9.62319	9.89564	9.82031	9.78702
GPSM3	11.671	11.4981	11.4462	11.0836	11.3967	11.8087	11.3354	11.8928	12.0409	11.9689	11.4337	11.311	11.506	11.6462	11.5714	11.6462	11.2871	11.4754	11.1338	11.1184	11.1154	11.3226	11.1877	11.157
KIAA1706	7.33402	7.41113	7.36338	7.49041	7.5469	7.9753	7.46472	7.45745	7.80822	7.6448	7.68098	7.42784	7.62214	7.44087	7.55321	7.44087	7.43229	7.40402	7.26236	7.28548	7.35737	7.44649	7.25082	7.2171
NDUFA11	9.7463	10.0966	10.3716	9.81479	9.9183	9.7233	9.87999	9.85512	9.46241	9.68428	9.38832	9.6058	9.46516	9.42499	10.0885	9.42499	10.1786	10.18	10.2271	9.98016	10.0544	10.2537	9.63773	9.88466
YTHDF2	8.27128	8.77136	8.50545	8.70224	8.66933	8.4392	8.46965	8.5099	8.32824	8.69239	8.29026	8.29093	8.41973	8.60821	8.5936	8.60821	8.76306	8.75611	8.59699	8.67624	8.49237	8.67219	8.79258	8.8392
TARBP2	7.03632	7.20228	7.33734	7.37198	7.3421	7.15868	7.16612	7.29929	7.36194	7.0919	7.10031	7.17242	6.84101	7.01152	7.31725	7.01152	7.52804	7.50531	7.44858	7.46372	7.4981	7.50136	7.1385	7.18772
ZNF337	7.48288	7.57282	7.8188	7.43524	7.97497	7.59987	7.7666	7.57692	7.54314	7.66027	7.3801	7.53917	7.19511	7.46077	8.12329	7.46077	7.80409	7.92421	7.63978	7.66568	8.13	8.11136	7.62322	7.57594
PHPT1	8.43264	8.4757	8.39574	8.42554	8.53784	8.05798	8.23154	8.00696	7.97014	8.37999	7.79678	8.19608	7.77538	8.2405	8.57988	8.2405	8.66884	8.5444	8.75611	8.80236	8.41133	8.53664	8.05306	8.24684
USP9X	8.63235	8.68421	8.59047	8.49454	8.43555	8.75562	8.50652	9.13205	9.05005	9.20927	9.15638	8.68374	8.72764	8.93444	8.55006	8.93444	8.42065	8.53829	8.41973	8.4097	8.62344	8.43317	8.35385	8.54182
MGC2803	10.3852	10.4533	10.6128	10.3478	10.5514	10.547	10.4009	10.2782	10.4185	10.1757	10.1701	10.0182	10.1622	10.3418	10.3703	10.3418	10.7284	10.6501	10.4464	10.5094	10.7284	10.6537	10.4808	10.4284
TOMM22	8.98027	9.32142	9.38832	9.08872	9.25966	9.12077	9.15232	8.89712	8.86043	8.85252	8.1958	8.60365	8.4506	8.58804	9.26741	8.58804	9.34263	9.36942	9.17068	9.11618	9.41345	9.62126	9.03334	9.14485
HINT2	8.17936	8.64613	8.66703	8.42108	8.59572	8.36867	8.3902	8.33294	8.16263	8.37204	7.90634	8.19748	8.13587	8.06521	8.53365	8.06521	8.6986	8.33802	8.54485	8.49278	8.50096	8.77179	8.62633	8.45018
GPX4	10.4993	10.3733	10.539	10.4975	10.4414	10.4326	10.6185	9.91254	10.1718	9.7508	9.99223	10.2107	10.4054	10.1562	10.7823	10.1562	10.8371	10.687	10.4723	10.3746	10.3119	10.6327	10.6442	10.3852
FLT3LG	7.32801	7.33232	7.34892	7.22372	7.5337	7.13794	7.37715	6.99122	6.9114	7.09911	7.0376	7.23354	6.94691	7.16597	7.42145	7.16597	7.39251	7.33441	7.50939	7.39558	7.32048	7.27624	7.32599	7.45881
HEY1	7.07151	7.20258	7.32675	6.96552	6.94283	7.23771	7.18524	7.43465	7.33021	8.27373	8.00105	7.02348	7.7066	7.4208	6.96966	7.4208	6.79125	7.30063	6.99994	6.96033	6.67479	6.84682	7.06433	7.05874
GSTK1	11.0766	11.1952	11.3291	10.9679	11.3662	10.8188	11.1036	10.9212	10.7184	10.8507	10.3911	11.054	10.3802	10.7329	11.3662	10.7329	11.4498	11.1064	11.2078	11.2703	11.3901	11.3417	10.9867	11.0219
NUP85	8.08778	8.41267	8.25443	8.10109	8.26123	8.23103	8.04074	8.24954	8.06255	8.05723	7.69831	8.07768	7.91555	8.08671	8.38179	8.08671	8.38658	8.35636	8.31028	8.33072	8.47521	8.38549	8.10975	8.17482
PUM1	9.03334	9.43707	9.50212	9.23351	9.47676	9.26471	9.30815	9.15031	9.19802	9.09454	8.96681	9.15478	9.08397	9.02874	9.40693	9.02874	9.31535	9.41345	9.1712	9.35668	9.53192	9.64341	9.51498	9.36374
FLJ21986	6.57908	6.81478	6.78961	6.84947	6.58479	6.75657	6.78968	6.74762	6.475	6.93307	6.72297	6.65681	6.50171	6.71898	7.01639	6.71898	6.96745	6.91869	7.06441	7.04777	6.65056	7.06672	6.66334	6.76317
C16orf7	8.3932	7.9263	8.04074	7.79148	8.13283	8.3372	8.06092	9.02393	8.81426	8.80497	8.51846	8.91476	8.27943	8.39414	7.97867	8.39414	7.98422	8.02745	8.24844	7.79618	8.00565	7.80409	7.52655	8.04361
GLUD1	9.4256	9.61151	9.73489	9.6058	9.69425	9.69341	9.66305	9.53078	9.50544	9.42069	8.9015	9.22928	9.17168	9.46897	9.87384	9.46897	9.99462	9.77577	9.52407	9.57935	9.95879	10.0592	9.51398	9.59831
UBE2E2	7.80059	8.02251	8.05919	8.03849	7.81522	8.22517	7.67654	7.99077	7.87134	7.45477	7.42344	7.68119	7.71532	7.82085	8.30675	7.82085	8.32057	8.1226	8.1242	8.09542	7.90747	8.39836	7.90653	7.77229
LOC652578	7.12832	6.80778	6.56191	6.76628	6.60432	6.99584	6.59506	7.02151	7.57503	6.88538	6.92255	7.33279	7.21983	7.37532	6.4783	7.37532	6.75204	6.72503	6.67911	6.69698	6.50551	6.53833	6.73216	6.85101
YIF1A	7.92723	8.2174	8.38412	8.37629	8.2432	8.17749	8.30508	8.03489	8.13974	8.18613	7.73366	8.00781	7.93499	8.01144	8.47893	8.01144	8.483	8.30644	8.7826	8.53144	8.39945	8.5333	8.02335	8.09048
NDUFA12	9.0585	9.64506	9.27831	9.20399	9.67685	9.36289	9.42347	9.02715	9.06526	9.02996	8.58268	9.36289	8.70224	8.7782	9.40496	8.7782	9.8446	9.33047	9.36884	9.42499	9.59456	9.79063	9.46133	9.35603
HCLS1	12.6015	12.8446	12.7307	12.4407	12.6623	13.0898	12.6556	13.5566	13.2912	13.3666	13.7141	12.714	13.1289	13.1289	12.7405	13.1289	12.6247	12.7718	12.6556	12.5012	12.6481	12.7887	12.3699	12.1066
FAM38A	10.0959	10.3925	10.2697	10.0475	10.3269	9.78241	10.183	9.35251	9.54492	9.46779	8.83969	9.55186	9.06763	9.21012	10.5094	9.21012	10.4132	10.4924	10.1296	10.3199	10.5429	10.534	9.74257	9.88863
NT5C	9.3379	9.81151	9.87234	9.45767	9.78106	9.36009	9.71396	9.4545	9.71911	9.3925	9.06934	9.49445	9.01697	9.24432	10.0403	9.24432	10.0097	9.88146	9.90096	9.7007	9.77202	10.118	9.30569	9.50634
SOLH	7.97901	7.67242	7.52922	7.25799	7.77891	7.54148	7.67018	7.97127	7.93322	7.8988	8.18697	7.898	7.59501	8.24789	7.40964	8.24789	7.58514	7.47246	7.4259	7.48288	7.47925	7.43768	7.35876	7.62017
SUGT1	9.14485	9.07322	9.21631	9.30056	8.73492	8.9434	9.05712	8.73492	8.78225	8.77291	8.62037	8.79062	8.77073	8.58073	8.94834	8.58073	9.16103	9.06263	9.29083	9.25805	8.98292	8.97954	9.30742	9.21132
LYN	12.6556	12.1805	12.1325	12.2213	12.2854	12.6928	12.3081	12.7307	13.0389	13.0234	12.9492	12.7887	12.8191	13.205	12.2213	13.205	12.3081	12.1952	12.5877	12.3533	11.8179	12.0042	12.381	12.4347
CLNS1A	9.14674	9.31167	9.53078	9.27767	9.65861	9.25522	9.32843	9.00082	8.85821	9.06147	8.4117	8.84965	8.83969	8.78453	9.57935	8.78453	9.66204	9.22928	9.20311	9.33192	9.53937	9.76739	9.50709	9.33264
WBSCR22	7.70742	8.09278	8.18046	8.06344	8.35691	7.92128	8.16508	7.98393	7.83075	8.31359	7.5941	7.79115	7.40714	7.80882	8.34547	7.80882	8.25184	8.08908	8.47521	8.27793	8.37742	8.34895	7.98137	7.96443
GNPDA2	7.0506	7.30195	7.30687	7.2613	7.48955	7.25229	7.42501	7.16096	7.12078	7.12027	7.08582	7.08947	7.07679	6.95145	7.51258	6.95145	7.21769	7.5542	7.22924	7.2557	7.39173	7.36636	7.36027	7.3515
TAF15	10.1212	10.2394	10.294	9.99105	10.4449	10.118	10.411	10.1323	10.0475	10.0075	9.54912	9.90206	9.54801	9.68188	10.7116	9.68188	10.699	10.5678	9.86354	10.0928	10.797	10.9308	9.99105	10.2431
POM121	10.2405	10.4398	10.5892	10.3354	10.6252	10.3393	10.6142	10.1687	10.3199	10.1984	10.2394	10.1592	10.114	9.97801	10.6361	9.97801	10.5514	10.7159	10.2122	10.388	10.7593	10.9426	10.3431	10.5302
LOC642196	6.51517	6.68456	6.72014	6.7547	6.52796	6.65372	6.58089	6.54441	6.38942	6.50108	6.64294	6.44861	6.52349	6.38548	6.53135	6.38548	6.68741	6.74356	6.92339	6.8001	7.10662	6.91062	6.73536	6.59627
PTPN4	8.34404	8.40637	8.27529	8.2631	8.93643	8.08778	8.70224	7.6779	7.69101	8.02483	7.65966	8.14685	7.81933	7.79148	8.44388	7.79148	8.71267	8.72672	8.23921	8.39414	9.1701	8.53701	8.36782	8.41682
RPS29	12.5322	12.8321	13.0828	12.8148	13.0599	12.7148	12.7617	12.6372	12.6179	12.8107	12.4393	12.6631	12.4137	12.6335	12.9866	12.6335	13.1339	13.0316	12.8086	12.8348	12.945	13.2389	12.8253	12.7349
C1orf38	7.00939	7.15486	7.05552	7.23575	7.24895	7.12213	7.10278	7.78081	7.36338	7.57871	7.83552	7.63605	7.8462	7.63884	7.21171	7.63884	7.17492	7.02755	7.18943	7.08966	6.79234	6.72752	6.96801	7.19174
RIP	8.33022	8.70656	8.68374	8.45625	8.76521	8.517	8.65879	8.30002	8.23921	8.25825	7.98463	8.20423	8.15077	8.18484	8.7032	8.18484	8.6817	8.7536	8.51482	8.51892	8.64613	8.78885	8.64382	8.58314
COX7A2	11.2512	11.6082	11.7642	11.5084	11.4835	11.2048	11.4556	11.2903	11.1728	11.3226	11.3137	11.1902	11.1728	11.224	11.6377	11.224	11.588	11.5969	11.6838	11.4148	11.665	11.5775	11.3608	11.4389
NDUFB8	10.7345	11.0882	11.0972	10.7389	11.099	10.5815	10.9258	10.5834	10.2844	10.6668	9.92197	10.4398	10.1057	10.3252	11.11	10.3252	11.219	11.0334	11.0219	10.8349	11.1902	11.2561	10.6426	10.7246
LOC645296	13.1008	13.3093	13.3833	13.002	13.4995	13.2606	13.3833	13.0898	13.0811	12.9042	12.487	12.6309	12.5708	12.7194	13.4811	12.7194	13.5944	13.5089	13.2912	13.2385	13.5089	13.6398	13.0898	13.1526
GRB2	8.93964	8.65397	8.62024	8.65333	8.64257	8.97577	8.60919	9.10176	9.32668	9.09813	9.21384	9.02862	9.23406	8.97604	8.69429	8.97604	8.51732	8.64417	8.99901	8.8246	8.31341	8.35489	8.70837	8.67981
ARG1	8.86252	7.72548	7.03361	8.12301	7.73287	7.46448	8.35385	10.131	9.82633	11.1036	10.5162	9.32735	9.41497	7.46691	7.63421	7.46691	7.01817	7.79115	7.21285	7.27576	7.27146	7.12727	7.50715	8.3298
PHTF1	7.53715	7.63884	7.40733	7.35384	7.41451	7.76255	7.39233	8.38477	8.18069	8.3452	8.22659	7.75075	7.6368	7.90236	7.22956	7.90236	7.56076	7.38658	7.55736	7.33498	7.4165	7.32822	7.33668	7.56817
PSD4	6.89867	7.11904	6.91158	6.87577	6.92283	7.25368	6.93643	7.05902	7.13954	7.53731	7.31335	6.92865	6.99133	7.12262	6.87315	7.12262	6.9022	6.7996	6.98402	6.82986	6.82201	7.00584	6.68045	6.74908
VAMP3	9.50786	9.58923	9.35839	9.49897	9.35251	9.69661	9.41997	9.80886	9.61496	9.88146	9.74171	10.0825	9.7118	9.91329	9.29692	9.91329	9.49897	9.46964	9.45707	9.55268	9.09325	9.39346	9.54325	9.44706
ZC3H5	8.47782	8.76586	9.08931	8.79696	9.03103	8.62437	8.85188	8.67341	8.54947	8.54668	8.61283	8.86826	8.4839	8.52386	9.16535	8.52386	9.0194	9.05971	8.78349	8.85821	9.30966	9.36884	8.79414	8.88254
C10orf32	8.40839	8.5475	8.60661	8.26706	8.41828	8.388	8.11826	8.56615	8.34783	8.23381	8.34816	8.28845	8.29066	8.15305	8.63375	8.15305	8.64849	8.65189	8.44008	8.45837	8.65059	8.53877	8.32384	8.36659
LILRB3	12.2564	11.8541	11.6745	11.8754	11.5513	12.4171	11.8141	12.9492	13.3184	12.9313	12.9923	12.6623	12.6015	12.7989	11.9773	12.7989	11.9236	11.9341	12.0348	11.9475	11.4701	11.5407	11.8087	12.0011
ZFP90	8.25781	8.35735	8.40924	8.14269	8.52535	8.11876	8.14624	8.07591	8.19193	8.05639	7.71316	8.15476	7.63023	7.74234	8.25184	7.74234	8.43509	8.50514	8.07032	8.42209	8.55201	8.66128	8.18178	8.46267
SERGEF	7.24028	7.47784	7.62257	7.32137	7.74181	7.49466	7.3546	7.36652	7.23044	7.30227	7.0318	7.12821	6.86609	7.25454	7.51426	7.25454	7.73924	7.74008	7.51621	7.41288	7.78452	7.62618	7.38203	7.35613
LOC126208	9.14424	9.35159	9.26069	9.15902	9.35749	9.58744	9.00042	9.9422	9.83569	9.78106	9.62126	9.43882	9.81716	9.7849	9.26351	9.7849	9.14068	9.25433	9.22204	9.02317	9.13582	9.1529	9.27412	9.37157
DKC1	8.38046	8.51805	8.45265	8.29661	8.59699	8.47301	8.65688	8.40208	8.27161	8.51946	8.043	8.07867	8.17619	8.22898	8.77358	8.22898	8.56378	8.5679	8.40839	8.38853	8.70439	8.86454	8.56436	8.61729
TXNDC14	7.85534	8.06058	8.13482	8.19748	8.29866	8.03812	8.07687	7.90472	7.71588	8.06816	7.61217	7.95152	7.59225	7.98891	8.39491	7.98891	8.29455	8.21281	8.2441	8.20855	8.30288	8.28586	7.93059	7.98179
NDUFS5	9.80806	10.3325	10.4094	9.86091	9.90534	9.69119	10.1036	9.86354	9.46607	9.59273	9.50544	9.50971	9.35348	9.19024	10.1323	9.19024	10.2878	10.1442	10.2024	9.98879	10.2327	10.3539	9.79063	9.93368
CALCOCO1	7.66607	7.68187	7.32157	7.48288	7.43546	7.60178	7.59367	7.67312	7.87339	7.93833	7.9041	7.48935	7.81678	8.17384	7.52823	8.17384	7.4651	7.5252	7.47318	7.43077	7.43607	7.30884	7.54553	7.45845
LOC400027	8.34977	8.81161	8.56736	8.34042	8.65362	8.37509	8.60331	8.26485	8.29627	8.40595	8.28019	8.28117	8.04108	8.07261	8.81473	8.07261	8.48173	8.68482	8.4506	8.51372	8.82087	8.63235	8.50127	8.56278
EVL	11.3838	11.7433	12.0501	11.3493	12.5877	11.2078	11.8052	10.9655	11.059	10.7882	10.4384	11.749	10.4787	10.4756	12.1066	10.4756	12.3229	12.1629	11.671	11.9652	12.4233	12.3081	11.4676	11.5679
PARP15	6.93364	7.09864	6.94987	6.89271	7.20725	6.90386	7.12856	6.84017	6.76205	7.09352	6.8691	7.03475	6.6954	6.77604	6.91394	6.77604	7.21335	7.18421	6.97525	7.12337	7.24226	7.20613	6.96119	7.22069
TBCA	10.8699	11.2078	11.2703	10.928	11.2674	10.9032	11.0972	10.8439	10.7722	10.8768	10.5946	10.5961	10.3962	10.559	11.3036	10.559	11.4676	11.3543	11.149	11.0219	11.224	11.3967	10.9138	10.8229
PFC	8.06612	8.08591	7.92063	8.14363	8.03628	8.36241	8.14881	8.50161	8.34404	8.95736	8.72068	8.3632	8.59572	9.10309	8.0936	9.10309	8.1135	8.16263	8.13881	8.02643	7.65234	7.79245	8.01333	7.9688
IMPDH1	8.88009	8.77498	8.61542	8.35116	8.87358	9.04591	8.66416	9.04331	9.22272	8.92457	8.74886	8.57114	8.81167	8.88575	8.78944	8.88575	8.61719	8.69506	8.65726	8.51892	8.46731	8.64387	8.44652	8.4275
WDR46	7.33734	7.45515	7.51414	7.283	7.46299	7.35651	7.36703	7.24572	7.1523	7.37351	6.99265	7.1789	6.99626	7.10927	7.57554	7.10927	7.61295	7.54511	7.4972	7.51621	7.55667	7.68015	7.30778	7.10363
ZNF548	7.10865	7.02886	7.23925	7.02503	7.38695	6.97636	6.8963	7.02252	7.21305	6.92726	7.09268	6.97001	6.70646	6.83952	7.3155	6.83952	7.25799	7.2893	7.19393	7.19852	7.31203	7.32157	7.03796	7.13267
LOC283219	6.87286	7.04523	6.92373	7.13685	7.03963	7.39872	7.11724	7.27039	7.27323	7.35613	7.20693	7.02642	7.15742	7.20104	7.19965	7.20104	7.01561	6.95554	7.02904	7.07214	6.93143	6.85644	6.83021	6.92009
LOC388572	7.86507	7.61591	7.24468	7.23878	7.14613	7.47534	7.16788	8.23003	8.12161	7.56933	8.40896	7.94069	8.02893	7.80754	7.33482	7.80754	7.31806	7.25013	7.44219	7.13993	6.90477	6.90899	7.15139	7.86874
SUMO3	8.82704	9.07093	9.30407	9.11553	9.29083	9.32194	9.23845	9.00761	8.86304	8.73363	8.54354	8.71893	8.61141	8.5936	9.32994	8.5936	9.13079	9.11458	9.08872	9.15833	9.31603	9.54421	9.41497	9.07157
C1QR1	10.4908	10.2697	10.1526	10.5162	10.4533	10.524	10.2736	11.0702	10.5834	11.219	11.4835	10.7481	11.3196	11.178	10.4908	11.178	10.1402	10.4842	9.71072	10.3363	10.2582	10.6142	10.076	10.4239
PHKA2	8.65784	8.64382	8.64463	8.48173	8.60467	8.75953	8.44862	9.00311	9.00841	8.89436	9.13582	8.7621	8.70752	8.85128	8.75275	8.85128	8.63923	8.61668	8.30038	8.19789	8.69239	8.62295	8.32008	8.48541
GPSN2	9.11553	9.48761	9.40913	9.04876	9.63037	8.99564	9.30882	9.04706	8.82322	9.23091	8.7432	8.77179	8.57158	8.74212	9.52096	8.74212	9.59724	9.49969	9.36374	9.41242	9.92793	9.55636	9.06763	9.00042
KIAA1815	7.68963	7.72358	7.75324	7.65536	7.71104	7.65169	7.81911	7.51795	7.56335	7.68141	7.268	7.53278	7.44576	7.52354	7.68451	7.52354	7.95418	7.91829	7.61838	7.68187	8.14097	8.06228	7.6173	7.66432
MRPS22	8.88532	8.9988	9.11954	9.05005	9.21559	8.82888	9.11077	8.91017	8.75275	8.89954	8.53943	8.73915	8.65784	8.69107	9.18516	8.69107	9.29905	9.12147	9.009	8.98665	9.16166	9.30966	8.96561	8.87003
MLKL	8.27623	8.07279	7.90775	8.17244	7.97005	8.10102	8.1607	8.18945	8.24576	8.11072	8.40907	8.53695	8.3078	8.14697	7.97225	8.14697	7.96642	8.00406	8.12765	7.99449	8.03955	7.91209	7.97776	8.19334
RALGDS	10.9632	11.3455	11.2595	10.8307	11.5917	10.8371	11.4462	10.6616	10.3431	10.4842	10.0109	10.5371	10.1757	9.85061	11.5432	9.85061	11.5342	11.178	10.8188	11.2818	11.8889	11.5969	10.9308	11.0451
LOC648024	7.87901	8.45923	8.38733	8.13657	8.0067	8.00718	7.99136	8.13177	8.05341	7.68756	7.74181	7.81958	7.87672	7.79445	8.3648	7.79445	8.18913	8.30215	8.36913	8.42513	8.19925	8.18235	8.13213	8.12608
ZXDC	7.57766	7.48723	7.65839	7.43932	7.59093	7.72702	7.52093	7.75047	8.03681	8.07556	7.91622	7.64277	7.68963	8.043	7.66311	8.043	7.62402	7.53203	7.48648	7.47476	7.50012	7.42476	7.42181	7.51445
SIVA	8.2958	8.69795	8.49137	8.28005	8.58543	8.41387	8.41919	8.36525	8.33774	8.24074	8.37946	8.13289	8.25268	8.40252	8.72587	8.40252	8.62944	8.68435	8.52969	8.49103	8.61772	8.63158	8.2693	8.38525
RNMTL1	7.84711	7.90832	8.12949	8.17898	8.08778	7.95946	7.89961	7.98891	7.94413	7.94481	7.59805	8.04218	7.48689	7.72955	8.28019	7.72955	8.26238	8.11429	8.4272	8.09511	8.14245	8.33802	7.75921	7.90995
MPZL1	7.68809	7.61014	7.43979	7.29937	7.43889	7.8442	7.28835	7.75865	8.37485	7.99093	8.16002	7.75622	8.26073	7.72816	7.41165	7.72816	7.38839	7.65057	7.37652	7.35435	7.2249	7.33473	7.66507	7.43371
SRPRB	8.47443	8.4097	8.75518	8.58847	8.5869	8.58909	8.47893	8.32419	8.41084	8.63332	7.80664	8.16729	7.83969	8.01472	8.7536	8.01472	8.81952	8.68006	8.77023	8.52333	8.8831	9.15833	8.38326	8.4392
PPP4C	10.3163	10.3579	10.2844	10.1946	10.2295	10.708	10.3559	10.7864	10.8229	10.8188	10.6142	10.4908	10.4924	10.4975	10.5026	10.4975	10.3019	10.3301	10.3363	10.147	10.0896	10.3813	9.94845	10.1772
SLC15A4	9.15086	8.6896	8.70439	8.74609	8.60365	8.93768	8.63683	9.17823	9.71803	9.23283	9.61379	8.97954	9.22204	9.37457	8.63154	9.37457	8.69992	8.69707	8.78034	8.72011	8.27497	8.49278	8.99643	8.79159
FLJ38984	7.07377	7.24934	7.31355	7.14665	7.49681	7.2587	7.35876	7.07271	7.05469	7.11361	6.93089	7.01861	7.03235	7.03422	7.27607	7.03422	7.48079	7.4577	7.08005	7.31806	7.46844	7.49466	7.22853	7.2468
MDS032	6.84359	7.2587	7.53388	6.94833	6.83842	6.86765	6.79661	6.91438	7.05359	6.98323	6.8094	7.01948	6.74715	6.88598	7.33151	6.88598	7.32234	7.22183	7.21119	7.14429	7.24819	7.28762	7.0889	7.05235
PHF21A	10.3925	10.0002	10.2107	10.1027	9.89936	10.6377	10.1731	10.9834	11.2495	10.7722	10.5678	10.3478	10.669	10.7037	10.0245	10.7037	10.0335	10.3001	10.1036	9.95328	9.93722	9.90206	10.1073	10.4859
IL1B	10.6046	9.53687	9.88245	9.7463	10.411	10.3019	10.2501	9.9087	10.4666	10.131	9.79063	9.52819	9.99462	9.95978	10.1921	9.95978	9.19965	9.7442	10.0557	9.63647	9.12147	9.23032	9.45767	9.88954
S100A6	12.2502	12.393	12.0348	12.055	12.1745	12.5941	12.1989	12.9404	12.4458	12.7049	12.8274	12.5367	12.471	13.0811	12.3588	13.0811	12.2564	12.2799	12.2269	11.9519	11.8688	12.2387	11.8596	12.1026
TOLLIP	7.85557	7.64567	7.63658	7.50136	7.83075	8.00643	7.51928	7.81998	8.03526	7.96315	7.62055	7.47264	7.80135	8.01096	7.65786	8.01096	7.7052	7.63605	7.54109	7.40278	7.56565	7.54361	7.59828	7.37271
SNRPB	9.54192	9.78454	9.85907	9.41473	9.87807	9.71284	9.59626	9.66867	9.56404	9.3369	9.05738	9.41851	9.21486	9.17744	9.9431	9.17744	9.80949	9.72387	9.70516	9.66817	9.93924	9.97421	9.65732	9.5763
RNF13	8.09979	7.98975	7.92151	8.26294	8.04739	8.18739	8.07122	8.51347	8.50733	8.62743	8.60851	8.6846	8.51784	8.3014	7.97496	8.3014	8.08001	8.10912	7.99792	7.99056	7.83129	7.84749	8.1839	8.21012
ZNF142	8.19505	8.25781	8.22813	8.20085	8.48541	8.11594	8.18697	8.20051	8.14145	8.16071	8.06228	8.14399	7.86553	8.09909	8.4259	8.09909	8.37742	8.43039	8.23103	8.31434	8.60821	8.63375	8.08277	8.17503
UCKL1	7.79222	8.03681	8.1242	7.84041	8.19955	7.74533	7.82551	7.94095	7.87106	8.01718	7.42476	7.697	7.53496	7.74151	8.36749	7.74151	8.25886	8.16138	8.10714	7.98179	8.11657	8.19654	7.81731	7.83057
ST6GALNAC2	8.49799	8.34816	7.92156	8.38658	8.11945	8.73492	7.63441	8.92665	9.30482	9.06227	9.29083	9.02393	9.27337	9.28912	8.18913	9.28912	8.00194	8.25266	8.12393	8.15143	7.74847	7.9731	8.42065	8.56436
KIAA0157	8.26671	8.52148	8.51076	8.49556	8.38089	8.59572	8.57446	8.47893	8.34246	8.46902	8.07687	8.35973	8.03741	8.29093	8.65189	8.29093	8.65784	8.543	8.41346	8.4143	8.70843	8.8652	8.56378	8.44754
EIF4B	10.0544	10.2138	10.3895	10.1046	10.3852	10.0706	10.1296	9.97884	9.80077	9.79205	9.40023	9.49371	9.87999	9.99867	10.2122	9.99867	10.186	10.2405	10.3049	10.1057	10.3838	10.3478	10.3716	10.3019
PSENEN	7.87849	7.68983	7.81794	7.82191	7.74448	7.95327	7.83075	8.03323	8.1707	8.2982	8.19678	8.16655	8.17969	8.27373	7.66411	8.27373	7.82159	7.78761	7.96571	7.67679	7.60889	7.75464	7.83774	7.84651
ARID5B	7.73903	8.28422	8.16894	8.09026	8.38513	8.1726	8.18003	8.29423	8.05798	8.20085	8.05418	8.26073	7.75787	7.61546	8.29273	7.61546	8.50014	8.34209	8.23154	8.26819	8.61488	8.25981	8.08416	8.38364
NDST1	6.99324	7.24043	6.80044	7.05404	6.70549	7.55198	7.31789	7.492	7.43949	7.56503	7.42654	7.43622	7.71338	7.7192	6.99455	7.7192	6.93323	7.07229	6.9752	6.98879	6.81742	6.98163	7.22137	7.08546
RPL12	13.5944	13.5216	13.6069	13.7965	13.3553	13.062	13.3666	12.7049	12.7049	12.6556	12.9225	12.8446	13.1944	12.8364	13.5679	12.8364	13.5089	13.4995	13.5326	13.6151	13.4074	13.6069	13.6813	13.4578
UBIAD1	7.5188	7.93833	7.95998	7.91734	8.13149	7.80611	7.91526	7.61295	7.73312	7.86147	7.51324	7.76073	7.49769	7.62214	8.15569	7.62214	7.90106	7.90965	8.11373	7.99004	8.06816	8.27865	7.76686	7.8029
TMEM85	9.23427	9.54131	9.47244	9.19739	9.53778	9.30198	9.37457	9.28406	9.15031	9.27035	8.94393	8.87434	8.96728	8.82033	9.6686	8.82033	9.28282	9.39144	9.5189	9.43979	9.67685	9.6294	9.38417	9.18191
FLJ38451	7.08692	7.27176	6.98192	7.29651	7.46325	7.18432	7.48825	6.97528	7.02565	7.33074	6.87119	7.1596	6.95569	7.07369	7.4236	7.07369	7.4188	7.40427	7.21607	7.4159	7.43394	7.48757	7.29111	7.37065
VNN2	9.76285	9.56842	9.68928	9.514	9.56596	9.97864	9.428	10.3113	10.3515	10.0417	10.6044	10.0745	10.656	9.92541	9.79015	9.92541	9.28382	9.69656	9.46163	9.3443	9.44511	8.99476	9.83157	9.9055
RPS9	12.4758	12.7989	12.8788	12.3282	12.7989	12.381	12.487	12.7405	12.4599	12.5444	12.3645	12.2564	12.3533	12.5877	12.7653	12.5877	12.9042	13.048	12.6148	12.8062	12.7718	12.9656	12.5314	12.6758
PTK9L	9.1018	9.02758	9.13733	8.67893	9.10466	9.15902	8.86578	9.06763	9.02317	9.14594	9.04237	8.94882	9.20545	9.26956	8.85821	9.26956	8.99827	8.83654	9.15981	8.92489	8.63566	8.73639	8.93051	8.83654
PGM2	7.79493	7.69196	7.31842	7.80484	7.48845	7.98112	7.60973	7.95179	7.97867	8.53365	7.78673	7.86934	8.31359	8.12329	7.55467	8.12329	7.56639	7.62696	7.68983	7.41409	7.34652	7.57571	7.65122	7.71362
RAB3D	7.02209	6.89544	6.75967	6.93861	6.91185	7.27883	6.74643	7.4101	7.39725	7.4477	7.50855	7.27768	7.43864	7.27576	6.93609	7.27576	6.87315	6.97454	6.98784	6.89446	6.78264	6.77374	6.98618	6.8988
RSAD1	7.24694	7.30736	7.33845	7.45745	7.37453	7.26853	7.41424	6.99986	6.85037	7.20389	7.03169	7.19909	7.09221	7.25659	7.41831	7.25659	7.36938	7.44341	7.37648	7.2919	7.40337	7.44998	7.29519	7.40126
RAB5C	9.02138	8.70482	8.41346	8.83435	8.45438	8.63375	8.41312	8.83762	8.76252	9.07373	9.1811	8.99643	9.10403	9.32994	8.55716	9.32994	8.39228	8.58637	8.75562	8.61454	8.30818	8.0936	8.60907	8.69904
IRAK3	8.483	8.21808	8.17332	8.38513	8.13377	8.39945	8.32323	9.88651	9.69425	9.80622	10.1592	8.88882	9.26662	9.4734	8.19822	9.4734	8.33675	8.39945	7.962	7.9506	8.11269	8.23265	8.10651	8.14245
MCOLN2	8.08852	8.09442	8.2631	7.79493	8.64849	7.73549	8.33593	7.84572	7.71287	8.11209	7.77799	8.07064	7.31163	7.59665	8.30508	7.59665	8.56278	8.14602	8.13348	7.94812	9.01001	8.55279	8.1726	8.4117
TTLL4	7.22091	7.43062	7.20091	7.22682	6.98522	7.39799	7.15286	7.4288	7.37333	7.61036	7.83501	7.16973	7.36742	7.66189	7.17779	7.66189	7.14548	7.0506	7.23184	7.28697	7.09504	7.05164	7.11211	6.93767
KBTBD2	10.4479	10.4132	10.3539	10.0692	10.4993	10.3865	10.3216	10.8739	10.8284	10.7301	10.5608	10.2892	10.2844	10.8284	10.3623	10.8284	10.2568	10.4975	9.96428	9.99596	10.3559	10.3031	10.1268	10.1998
CCDC28A	9.65121	9.82723	9.73893	9.75	9.98016	10.0567	9.88549	10.2568	10.3062	10.2782	10.4449	9.92283	10.0166	10.1744	9.52518	10.1744	9.87866	9.81479	9.34263	9.42069	9.87138	9.93846	9.93516	9.89487
MCEE	7.52166	7.81128	7.58554	7.95512	7.56448	7.65661	7.6439	7.66411	7.4295	7.82243	7.48689	7.54815	7.226	7.53496	7.85303	7.53496	7.83884	7.91675	8.08878	7.87413	7.81653	7.88652	7.54336	7.67082
DMAP1	8.52148	8.9848	9.13522	8.69801	9.17239	8.79766	8.97261	8.88532	8.77942	8.82832	8.68617	8.8067	8.45837	8.72881	9.22481	8.72881	9.15426	9.11553	9.12025	9.1114	9.28844	9.21075	8.93193	8.60288
DDX55	8.1372	8.23618	8.38448	7.9641	8.52289	8.32263	8.232	8.18413	8.13948	7.96085	7.69989	7.91526	7.70066	7.93128	8.57955	7.93128	8.49799	8.48208	8.05752	8.29866	8.69013	8.68617	8.22776	8.26819
RNF113A	8.95394	9.18942	9.32008	9.17938	9.16307	9.07093	9.21559	8.86826	9.0156	9.07724	8.74379	8.90068	8.81761	8.86578	9.30407	8.86578	9.21695	9.31806	9.1474	9.12147	9.48545	9.41242	9.09094	8.95154
FAM113B	9.67195	9.90431	10.0873	9.68513	10.3406	9.59456	10.1744	9.19873	9.66305	9.26411	8.60331	9.08801	8.9041	8.83226	10.2568	8.83226	10.3375	10.05	9.73284	9.96358	10.6745	10.4449	9.55534	9.80886
FLJ33641	9.58538	9.08596	8.85767	9.30742	8.99357	9.63647	9.4561	9.09284	9.19739	9.11458	9.37391	9.72556	10.0312	9.5263	9.00311	9.5263	8.96681	9.28844	9.09669	8.89787	8.55385	9.20245	8.9015	9.22102
UCHL5	7.30063	7.42697	7.58098	7.38033	7.65786	7.42391	7.4206	7.49667	7.34866	7.55051	7.26114	7.32299	7.14579	7.27562	7.50463	7.27562	7.54092	7.53157	7.73129	7.61259	7.62991	7.54109	7.43394	7.40548
MAEA	8.6248	8.83965	8.59682	8.35625	8.55876	8.84376	8.52553	9.30048	9.07621	9.08209	9.16033	8.72681	8.91813	8.82383	8.61998	8.82383	8.57407	8.63217	8.60368	8.53731	8.46913	8.50934	8.46581	8.65621
TAGAP	9.09316	8.73873	8.78151	8.81444	9.10397	9.00251	9.16459	8.80905	9.21071	9.06072	9.16273	9.19227	9.2276	9.20391	8.61568	9.20391	8.82838	9.08914	8.86756	9.25847	8.65593	8.41101	8.78698	8.62451
GEMIN4	8.26238	8.3813	8.45438	8.22011	8.64752	8.25225	8.32871	8.4143	8.14952	8.09026	7.82159	8.18459	7.84413	8.06321	8.95394	8.06321	8.62215	8.48591	8.53877	8.56436	8.6869	8.4558	8.3902	8.36008
TARBP1	7.25039	7.39147	7.47641	7.48547	7.77538	7.15716	7.2068	7.38341	7.31036	7.24634	7.21857	7.68187	7.05874	7.25885	7.71316	7.25885	7.59743	7.52823	7.6279	7.48955	7.45861	7.75395	7.36617	7.50075
WDR18	8.13177	8.61963	8.74379	8.38412	8.76252	8.3862	8.54911	8.30562	8.24927	8.19505	7.82783	8.44046	8.06707	8.05067	8.86772	8.05067	8.65315	8.60365	8.89596	8.5734	8.69707	8.89255	8.30002	8.29273
RANGNRF	7.728	7.8624	7.91049	7.59258	7.84931	7.69487	7.82191	7.52804	7.46448	7.61195	7.31842	7.59225	7.29381	7.33135	7.92723	7.33135	7.87449	7.78421	7.98267	7.83884	7.95946	7.92063	7.54428	7.70861
MYST1	9.21335	9.52096	9.57554	9.49371	9.28282	9.67613	9.45538	9.78106	10.1105	9.69341	10.3493	9.42792	9.91718	9.87451	9.49137	9.87451	9.26524	9.48545	9.21937	9.33047	9.34795	9.43201	9.4798	9.26411
GPR172A	8.21468	8.517	8.54182	8.28633	8.81426	8.38285	8.53194	8.38179	8.29661	8.27565	8.01472	8.12931	7.9435	8.00781	8.72319	8.00781	8.78931	8.59437	8.70984	8.57296	8.9915	8.77574	8.30038	8.16941
TXNIP	14.3104	14.3464	13.9121	14.091	14.3464	14.3104	14.3104	14.7781	14.6393	14.4458	14.8919	15.097	14.6393	14.5387	14.2705	14.5387	14.3464	14.1579	14.049	13.881	13.9333	14.2705	14.1341	14.1844
RPL5	13.3008	13.4578	13.5679	13.271	13.5679	13.5089	13.5216	13.2483	13.1944	13.2912	12.6015	12.9313	12.9404	13.1627	13.6151	13.1627	13.6272	13.5679	13.3947	13.4074	13.6398	13.7829	13.4811	13.3833
TMED3	9.58439	10.1786	10.0085	9.96226	10.0606	9.88245	9.9435	9.41432	9.44458	9.50212	8.83882	9.32607	9.10694	8.61963	10.1369	8.61963	10.2501	10.1212	9.95879	10.0002	10.0382	10.4896	9.63127	9.78593
RCSD1	8.54616	8.74264	8.40595	8.82387	8.63683	9.03619	8.80134	8.75696	8.82628	8.99017	9.12233	9.03949	9.13645	9.15168	8.39414	9.15168	8.43189	8.37155	8.6663	8.6383	8.48741	8.30288	8.79623	9.1138
C11orf2	9.9841	10.0606	10.3301	9.73601	10.4771	10.05	10.0369	10.053	9.73189	9.8926	9.43481	9.58538	9.46322	9.66734	10.2489	9.66734	10.2612	10.2771	10.2831	10.1984	10.4642	10.575	10.0085	9.85413
CASC3	8.89831	8.68006	8.69518	9.00556	8.40839	8.83486	8.59406	8.88114	9.00761	9.00498	9.32735	8.76975	9.32194	9.28207	8.44356	9.28207	8.24684	8.52889	8.63419	8.79896	8.42108	8.32384	9.06823	8.83762
DVL3	7.7099	7.68902	7.71986	7.65706	7.70861	7.72303	7.811	8.00317	7.5903	7.91857	7.90083	7.6607	7.87981	8.1828	7.50583	8.1828	7.60127	7.74867	7.68939	7.61011	7.43443	7.58842	7.69286	7.64906
EFCBP2	6.90998	7.17132	6.90652	7.06068	6.88961	7.1829	7.03361	7.63255	7.36448	7.70022	8.05595	7.11735	7.79309	7.35181	7.03612	7.35181	6.83254	7.09352	6.8903	6.89615	6.71486	6.8696	7.07822	7.05812
GTF3C2	7.84015	8.41682	8.26342	8.46965	8.45332	8.41084	8.51426	8.31237	8.2939	8.28917	8.26485	8.25637	8.16821	8.34677	8.46039	8.34677	8.4774	8.29704	8.52094	8.4808	8.45837	8.66831	8.45739	8.50478
KIAA1267	8.91427	8.77225	8.28242	8.42677	8.74212	8.73436	8.74851	8.68817	8.56697	8.93238	8.51575	8.66084	8.76694	9.19454	8.37424	9.19454	8.58366	8.52727	8.39913	8.16336	8.35304	8.3862	8.43461	8.45265
C13orf23	7.70397	7.95384	7.83747	7.72581	8.13918	7.79561	7.70633	7.74082	7.45825	7.63207	7.55215	7.61427	7.50364	7.50545	7.82064	7.50545	7.98574	7.90393	7.70696	7.81175	8.01282	8.05935	7.84413	7.93207
CLEC4D	8.06151	7.78192	7.13303	7.88907	7.47221	7.84848	7.80682	9.95728	9.09284	9.68994	9.63773	8.81525	8.82087	8.92421	7.39356	8.92421	7.31897	7.4911	7.66918	7.0327	7.22939	7.65584	8.05273	8.22659
PCOLN3	8.42853	8.18144	8.00105	8.14986	8.35841	8.39491	8.25708	8.39808	8.12005	8.48793	8.37051	8.37828	8.20976	8.56539	8.0185	8.56539	8.30331	8.14363	8.36008	8.02802	8.1107	8.07137	8.05776	8.09486
ZNF573	6.64148	6.75054	6.91716	6.87228	6.97055	6.71006	6.81023	6.93541	6.74887	6.85459	6.81657	6.973	6.60477	6.81044	6.94439	6.81044	7.19758	7.08176	6.9286	6.89271	7.17578	7.21372	6.76377	6.76823
GOT1	7.54595	7.99004	7.8921	7.843	7.94686	7.85794	7.83162	7.64277	7.55864	7.72955	7.3286	7.62583	7.2468	7.38179	7.92382	7.38179	7.95592	7.92128	7.993	8.00457	8.28545	8.10609	7.73836	7.73515
ZFAND2B	8.72115	8.74379	8.73363	8.55759	8.74073	8.84256	8.65928	9.10354	9.03949	9.09284	9.08669	8.77291	8.7386	8.95336	8.79696	8.95336	8.65463	8.72764	8.63621	8.63052	8.64752	8.70275	8.5333	8.57446
MRPL17	8.44959	8.6072	8.66786	8.7782	8.83882	8.54706	8.67738	8.23566	8.34209	8.28586	7.89961	8.54668	8.14439	8.29592	8.82628	8.29592	8.84318	8.75765	8.84965	8.60006	8.80911	8.96437	8.51766	8.59658
SPI1	10.2067	10.2861	10.0035	10.5371	10.3001	10.7722	10.4054	10.9164	11.3256	11.4462	10.8977	10.9086	11.1877	11.3734	10.1036	11.3734	10.2716	10.2271	10.7993	10.2905	9.61054	9.91329	10.4054	10.5126
C1orf24	11.7328	11.3373	11.2121	10.854	11.1488	11.8517	10.9938	12.3348	12.4783	11.9736	11.9004	11.5489	11.8598	12.1102	11.3615	12.1102	10.821	11.1775	11.4655	11.1022	10.8134	10.8076	11.1716	11.6643
ZNF512	9.30966	9.4256	9.73601	9.35936	9.5189	9.24039	9.49969	9.15695	9.04569	9.10854	8.87075	9.04146	8.9453	9.01001	9.77698	9.01001	9.76994	9.6058	9.05904	9.33264	9.92422	9.90096	9.3333	9.54629
SYTL3	8.30529	8.64184	8.54668	8.26633	8.78401	8.84067	8.53987	9.73385	9.15771	9.46241	10.1998	9.4256	9.09756	9.01384	8.18697	9.01384	8.36241	8.44356	8.14952	8.06612	8.89831	8.232	8.46472	8.37001
POR	7.62536	7.50662	7.5195	7.41921	7.40484	7.91124	7.42864	8.50785	8.21198	8.10478	8.21342	7.54553	7.73312	8.00483	7.59987	8.00483	7.44049	7.37765	7.52703	7.32137	7.21199	7.40191	7.46039	7.58172
ALG8	7.6697	7.97728	8.09442	7.84687	8.04671	7.89631	7.84451	7.60256	7.62765	7.72719	7.36971	7.53134	7.41631	7.37715	8.04045	7.37715	7.9171	7.92991	7.97074	7.9366	8.20976	8.16655	7.88753	7.73853
TGM3	8.0995	8.21124	7.40524	7.68015	7.68508	9.35159	7.83501	9.32843	8.76521	9.80286	8.13416	7.82971	8.7536	9.17994	7.88563	9.17994	7.56226	7.67422	7.98499	7.279	7.66104	7.19106	7.87106	7.98233
NUP205	7.9756	8.27793	8.20361	8.25528	8.29198	7.95666	8.03849	8.20393	7.82626	8.10351	7.70369	8.32453	7.60481	7.86507	8.40595	7.86507	8.4143	8.33848	8.34006	8.27327	8.52727	8.38477	8.0475	8.05306
FLJ39639	7.9554	7.98233	7.73611	7.62938	8.01282	8.23783	7.9731	8.45967	8.49522	8.52226	8.77629	8.0995	8.41346	8.5327	7.95767	8.5327	7.93927	8.10545	7.91401	7.85794	7.84145	7.93102	7.63505	7.70066
ALKBH7	9.39659	9.68776	10.1296	9.7442	9.93257	9.57847	9.56003	9.69782	9.52902	9.57935	9.45951	9.42696	9.23544	9.389	9.95328	9.389	10.0274	9.80421	9.87138	9.94686	9.7682	10.0706	9.67432	9.55104
ZNF516	7.09582	7.16174	7.22968	7.13244	7.00008	7.42864	7.23708	7.34534	7.69311	7.73706	7.54428	7.38138	7.44689	7.76539	7.23131	7.76539	7.19511	6.94247	6.98723	6.98988	6.81906	7.27666	7.25454	7.1192
KIAA0319L	7.30151	7.5276	7.09067	7.60139	7.46959	7.62447	7.27706	8.06821	8.06776	7.93733	7.76015	8.48629	8.38791	8.48063	7.20359	8.48063	7.53596	7.48116	7.37255	7.35954	7.12213	7.32535	7.29369	7.47065
CDC37	10.8493	11.1436	11.3967	10.9189	11.2429	10.954	11.1697	11.0561	10.9112	10.7329	10.6081	10.7389	10.652	10.5908	11.4277	10.5908	11.3391	11.2358	10.9607	11.0862	11.4592	11.472	10.9493	11.0031
RPL27	13.2385	13.0898	13.7001	13.1526	13.7492	13.433	13.5944	12.6995	13.2483	13.2606	12.7887	13.0234	12.9225	12.8062	13.7141	12.8062	13.8963	13.5216	13.3433	13.3553	13.7492	13.7001	13.2606	13.4681
MAGOH	9.62741	9.98265	9.88549	9.58275	9.77445	9.64628	9.84939	9.67061	9.54325	9.60772	9.51586	9.41813	9.49688	9.19325	9.96861	9.19325	9.94592	9.94592	9.65439	9.68862	10.1105	9.90971	9.66442	9.74257
PRF1	10.275	10.4993	10.4876	9.98016	11.4337	9.45767	10.8056	9.38957	9.02393	9.81386	9.30332	10.8507	9.81038	9.53274	10.9632	9.53274	11.3169	11.1407	10.3925	10.5779	11.4795	10.4756	10.2197	10.2958
SLC9A8	7.67104	7.5826	7.22294	7.47221	7.45359	7.71383	7.44146	8.2432	8.50514	8.57906	8.79516	8.2631	8.28393	8.67276	7.29015	8.67276	7.40442	7.57871	7.66588	7.48313	7.31428	7.21698	7.57554	7.72358
TNFRSF10B	9.44464	9.27811	9.02314	9.49121	9.09757	9.53092	9.23483	9.57568	9.72778	9.43947	9.48099	9.37181	9.66182	9.82977	9.29074	9.82977	8.98134	9.25169	9.16181	9.50042	8.73643	8.87387	9.2822	9.42105
ZNF545	6.75958	7.0732	7.00295	6.91948	7.35803	7.26439	7.01096	7.01718	6.92049	6.98511	6.9882	7.07741	6.77192	6.88456	7.11904	6.88456	7.26026	7.2849	7.12228	7.22698	7.6235	7.62139	7.16837	7.09268
MICAL1	9.34724	9.32994	9.07034	8.77735	9.37157	9.26069	9.26956	9.41813	9.84356	9.53274	9.21937	9.25352	9.07034	9.40816	9.08123	9.40816	9.22204	9.12485	9.37553	8.96892	8.90837	9.00693	8.80959	8.66342
C3orf40	7.48168	7.49062	7.22454	7.28247	7.27863	7.51414	7.66432	7.79245	7.67144	7.6916	7.82693	7.45155	7.54917	7.72581	7.58955	7.72581	7.23435	7.53754	7.27506	7.16597	7.49369	7.37765	7.11039	7.17823
ILVBL	7.0269	7.37809	7.2358	7.099	7.46976	7.02357	7.10898	7.15987	6.95742	7.23474	6.92136	7.05386	6.73831	7.09818	7.37362	7.09818	7.47125	7.30685	7.50332	7.33048	7.43317	7.48048	7.01437	7.05689
BZW2	8.15988	8.21649	8.15708	8.24205	8.33334	8.19998	8.20496	8.09213	7.95619	8.03323	7.5903	7.86789	7.53244	7.80664	8.32597	7.80664	8.62936	8.22492	8.4176	8.27161	8.40165	8.60365	8.21198	8.00852
PRPF8	10.0245	10.1533	10.4146	9.97022	10.4616	10.0322	10.0862	9.93846	9.73098	9.70809	9.68067	9.69782	9.69242	9.65121	10.4683	9.65121	10.1744	10.183	10.0715	10.1877	10.5267	10.5357	10.1921	10.026
LOC649564	13.4578	13.8963	14.0037	13.4483	13.881	13.826	13.5566	13.7293	13.5944	12.8886	13.0135	13.3093	13.1008	12.9404	13.9333	12.9404	14.0037	14.0127	13.8134	13.826	14.0127	13.8134	13.6272	13.7001
MOSC1	8.97769	9.67061	7.84413	8.98062	8.17098	9.67359	8.44805	10.6792	9.80286	9.56558	8.9862	8.97319	9.67613	9.37074	8.78084	9.37074	8.71944	8.73699	7.82191	8.21619	8.34209	8.11914	8.77574	8.84929
CD74	10.2723	10.0588	10.2453	9.81949	10.3849	10.2346	9.60795	10.196	9.64348	9.60998	9.03016	9.71723	9.44111	9.31711	10.6017	9.31711	10.7406	10.0849	10.2176	10.1981	10.113	10.4216	10.0461	9.96418
DNAJC9	8.61668	9.00802	8.73238	8.4117	8.65502	8.48687	8.77476	8.30508	8.25056	8.37949	7.89236	8.44434	7.99436	8.1726	8.89189	8.1726	8.70368	8.68817	8.84638	8.63283	9.09284	8.85577	8.48354	8.59246
FGD4	6.86276	6.81572	6.7779	6.76728	6.85243	6.91869	6.94865	7.26003	7.16986	7.38361	7.59258	7.02972	7.12186	7.15948	6.85546	7.15948	6.90298	6.81682	6.76313	6.79942	6.60273	6.8483	6.73687	6.78419
LRRC41	8.20085	8.36659	8.63419	8.43011	8.26706	8.29128	8.23618	8.2939	8.06559	8.05482	7.94481	8.05776	7.95998	8.00565	8.48037	8.00565	8.28545	8.35894	8.40637	8.4839	8.55759	8.54857	8.28393	8.27793
GSK3B	9.40432	9.03772	9.31053	8.88385	9.07222	9.86091	9.28049	9.59394	10.1016	9.86354	9.34263	9.52977	9.49897	9.34512	9.18728	9.34512	9.1689	9.2997	8.81865	9.07559	8.83552	9.12373	8.86772	8.75765
SLPI	8.63195	7.66133	7.32451	8.17294	7.77174	7.89261	8.09848	8.42258	8.34438	8.13111	7.74932	8.59322	8.3147	8.65463	8.13587	8.65463	7.63053	8.17589	7.8221	7.23367	7.20988	7.78314	7.30578	7.80059
PDK3	7.82783	7.83075	7.44809	7.74955	7.53568	8.09743	7.5868	8.31273	8.26073	8.44754	8.33974	8.19193	8.31894	8.37575	7.65584	8.37575	7.52729	7.72076	7.77703	7.69529	7.43768	7.58592	7.74065	8.01551
PHYH2	8.60758	8.74161	8.9173	8.35304	8.96962	8.58455	8.75833	8.40595	8.59699	8.6494	8.26526	8.40839	7.82759	8.33939	9.01236	8.33939	8.99194	8.90214	8.68121	8.7826	9.015	8.74212	8.58847	8.66264
BXDC1	8.08108	8.13177	8.14399	8.00226	8.25825	7.92927	8.31384	8.13377	7.85284	8.03489	7.52379	7.82401	7.62826	7.83747	8.26745	7.83747	8.517	8.14399	8.30967	8.30288	8.25127	8.63195	7.94481	7.86706
STX1A	7.39652	7.38236	7.19551	7.30063	7.37	7.40454	7.04096	7.11777	7.31224	7.05839	7.21525	7.22051	7.0387	6.96358	7.4972	6.96358	7.45615	7.56988	7.32431	7.70138	7.59123	7.10161	7.34107	7.24834
RAG1AP1	7.97935	8.11429	8.2454	8.10351	8.00401	8.13377	8.16138	7.88206	7.8921	7.67597	7.77453	7.77958	7.93102	7.81049	8.03812	7.81049	8.12119	8.09004	8.34042	8.31812	8.09004	8.05173	8.15653	8.10681
ID2	9.87552	9.86692	10.1281	9.85745	10.3431	9.41242	10.1649	9.37391	9.41813	9.35668	9.56558	10.3658	9.89487	9.6579	10.201	9.6579	10.5678	10.2138	10.1073	10.2958	10.3493	10.1731	9.68862	10.0391
SLC26A8	6.7898	6.86028	6.80765	6.7893	6.7799	6.85114	6.67027	7.25656	6.94126	7.1026	7.13989	7.36646	6.81684	7.03701	6.71758	7.03701	6.6869	6.83278	6.85367	6.67347	6.68772	6.78696	6.69458	6.71347
GIMAP5	9.52407	9.80077	10.388	9.80622	10.2697	9.40574	9.67685	9.3379	9.07559	9.42158	8.83118	9.33558	8.93383	8.86826	10.186	8.86826	10.0873	10.0557	10.0912	10.1674	10.2771	10.0227	10.0742	9.6579
NAPSB	7.68615	8.1384	7.23237	7.45633	7.85964	7.84908	7.0916	7.49785	7.90493	7.15192	7.15768	7.53244	7.47838	7.12702	8.11429	7.12702	8.15014	7.77753	7.91153	8.13918	7.99508	7.44839	7.83936	7.71212
POLR3C	9.00632	9.00267	9.09044	9.02758	9.0304	8.80856	9.1684	8.53407	8.49674	8.71267	8.24619	8.74112	8.62841	8.54396	8.92539	8.54396	9.01631	8.93336	9.02317	8.99017	9.23158	9.13261	9.05095	9.1701
STRA13	8.48354	8.63869	8.76643	8.4003	8.77407	8.5099	8.4785	8.37742	8.36141	8.31384	7.8599	8.46704	8.03553	8.34616	8.70984	8.34616	8.80236	8.81635	8.59047	8.69951	8.78694	8.80959	8.42258	8.38089
GBA	8.07626	8.03526	7.60662	7.81296	7.83408	8.18046	7.85145	8.72585	8.18697	8.49934	8.16524	8.14566	8.25056	8.40245	7.89823	8.40245	7.91124	8.04653	8.10749	7.65678	7.63316	7.62872	7.71071	7.82849
COMMD3	10.1296	10.3049	10.4429	10.3993	10.3838	10.2067	10.3375	9.87866	9.7508	10.0715	9.3834	9.72879	9.69119	9.66049	10.4464	9.66049	10.5868	10.4642	10.4414	10.3163	10.3852	10.6128	10.0211	10.1562
LOC391257	7.18772	7.23419	7.13066	7.17793	6.8383	7.61036	7.03126	7.48313	7.8773	7.9879	8.20305	7.39377	7.87106	8.00044	6.98365	8.00044	6.83992	7.12937	7.08026	7.00471	6.91039	7.0327	7.43665	7.16026
LOC129285	8.91911	9.07157	9.01453	8.9988	9.02996	9.1712	8.95103	9.16609	9.34512	9.15478	9.1114	9.13983	9.08976	9.11867	8.9739	9.11867	8.88643	9.15351	8.76252	8.85716	8.92761	8.92665	8.86252	9.00082
C14orf94	9.16414	8.93238	8.99976	8.34246	8.7104	9.23845	8.72729	9.63773	10.1896	9.7007	9.62862	8.78561	8.62437	9.21631	8.96144	9.21631	9.10241	8.61106	8.4491	8.36052	8.36187	8.53144	8.67382	8.59615
LOC650954	10.9308	10.7246	11.3036	11.4359	10.7284	10.1744	10.5126	9.95219	9.89825	9.60682	10.3524	10.2844	10.5928	9.99596	11.0766	9.99596	10.8328	10.9258	11.0031	11.3516	10.5126	10.8793	11.4981	11.151
POLR2H	8.88385	9.24603	9.27618	8.98778	9.29264	8.91017	9.04298	8.85407	8.77529	8.94882	8.46301	8.8652	8.36615	8.57501	9.46897	8.57501	9.4545	9.4296	9.28406	9.19024	9.44643	9.33136	8.75562	8.85651
TCEAL3	6.99207	7.21682	7.12199	7.00091	7.09382	6.95282	6.89057	7.34414	7.06645	7.05501	7.01686	6.88211	6.69014	7.00216	7.34289	7.00216	7.18772	7.29111	7.14337	7.06541	7.17224	7.38262	7.07429	7.16053
FCRL6	8.25225	8.06117	8.49065	7.75688	8.41973	7.96653	8.16621	7.70182	7.75634	7.62561	7.78081	7.79245	7.82064	7.62322	8.15708	7.62322	8.27497	8.4757	8.00105	8.45395	8.75275	7.94861	7.99575	8.32091
ZCSL2	7.74932	7.8676	7.69042	8.03628	7.81019	8.09706	7.76831	8.31206	8.35385	8.18844	8.59833	8.15675	8.09816	8.16559	7.84041	8.16559	7.79008	8.00317	7.90205	7.67875	7.5648	7.64906	7.85769	7.74209
TUFM	8.67694	8.7782	8.70368	8.69398	8.56893	8.5333	8.60562	8.44522	8.23748	8.88643	8.1226	8.40118	8.94276	8.80185	8.8038	8.80185	8.84548	9.028	9.21559	8.77529	8.89596	8.82704	8.77529	8.57988
RPS13	12.7049	13.2236	13.3433	13.0294	13.3008	12.9832	13.0135	12.8062	12.6623	12.6392	12.3282	12.5314	12.389	12.1989	13.4194	12.1989	13.3279	13.3093	13.0811	12.9566	13.3833	13.3947	12.9404	12.9313
HIBADH	7.6965	7.8862	7.91401	7.83658	8.07137	8.232	8.1485	7.8188	7.81764	8.04045	7.46325	7.56544	7.6235	7.60612	8.18543	7.60612	8.27732	8.31894	7.92991	8.03419	8.29423	8.44434	7.65608	7.90022
CAMK1D	7.93493	8.05551	7.73232	7.64934	7.6515	7.82578	7.81686	8.06807	8.23559	8.0155	8.11613	7.97013	8.06128	8.45501	7.91179	8.45501	7.74738	7.52915	7.87164	7.7875	7.50674	7.73949	7.80814	7.7855
ACTL6A	7.85053	8.29455	8.08717	8.01932	8.12219	8.06843	8.14518	7.96345	7.79426	7.85028	7.57714	7.80611	7.60401	7.71423	8.25298	7.71423	8.17148	8.08717	8.15952	8.17384	8.36749	8.42293	7.87981	8.07238
DNCL1	10.8371	11.0364	10.9212	11.1728	10.6853	10.8739	11.0515	10.2878	10.4219	10.4429	10.2844	10.3539	10.518	10.2582	10.891	10.2582	10.9783	10.928	11.1754	11.0972	11.198	11.0494	11.0385	10.8722
RNF166	8.01518	8.18697	8.03297	8.12666	8.04267	8.40896	8.12483	8.32091	8.56017	8.8038	8.76788	8.61668	8.38046	8.81635	7.99077	8.81635	8.21159	8.1958	8.23748	8.23618	7.80822	7.93785	8.06391	7.93278
C22orf5	7.35556	7.38786	6.81515	7.12965	7.00874	7.34992	7.21797	7.67198	7.33935	8.00352	7.78137	7.31789	7.58334	7.77011	6.95531	7.77011	7.08511	7.21454	7.43563	7.02745	7.07921	6.92187	7.15181	6.97199
MCEMP1	9.10466	8.87747	8.00513	9.015	8.57106	9.76994	8.89831	11.5679	11.0494	10.6185	10.1511	9.56558	10.0429	10.6831	8.9915	10.6831	8.55648	8.95736	8.85651	8.77574	8.07591	8.29273	8.4634	9.47903
MIDN	10.4256	10.2379	10.252	9.73189	10.3089	10.4367	10.1812	10.7184	10.9404	11.0412	10.4299	10.0851	10.3286	10.6792	10.2612	10.6792	9.87759	10.2793	10.1002	9.8877	9.7849	9.77445	9.7041	9.85169
PPP1R2	8.89141	8.94882	9.08199	8.87495	9.23283	9.04925	9.16681	9.08249	8.95336	9.14359	8.90214	8.73004	8.63195	8.93193	9.14359	8.93193	9.21631	9.13312	8.84899	9.06034	9.30482	9.28974	9.15695	9.21417
ITK	9.19024	9.94105	9.81925	9.59607	10.3813	9.46037	9.9422	9.52407	9.24297	9.30407	8.90486	9.5087	8.74609	8.67808	9.92663	8.67808	10.292	9.87552	9.46682	9.73385	10.5961	10.186	9.67685	9.75588
GPR171	8.43667	8.84965	9.09094	8.51575	9.1689	8.42159	8.61668	8.6919	8.3372	8.50161	8.35013	9.05904	8.18046	7.97014	9.17315	7.97014	8.98905	9.0436	8.37204	8.56232	9.38832	9.03619	8.93587	9.28524
RPS8	13.2483	13.6151	13.5398	13.4074	13.7141	13.6151	13.5823	13.1008	13.1627	13.3433	12.9042	13.1201	12.7543	13.0234	13.5398	13.0234	13.5823	13.6398	13.7141	13.6272	13.5944	13.826	13.4995	13.3666
TIMM9	7.32562	7.65083	7.81461	7.77315	7.8314	7.6581	7.65661	7.57029	7.63292	7.77818	7.41393	7.46576	7.35266	7.42344	7.76384	7.42344	7.79652	7.81333	7.85641	7.78052	7.71338	8.03652	7.77373	7.4985
LZTR1	8.81952	9.1138	8.94393	8.70656	9.16232	8.88594	9.09718	8.85252	8.73964	8.49887	8.23445	8.65059	8.48856	8.58738	9.33407	8.58738	9.33478	9.1647	8.83226	9.20311	9.45707	9.30482	8.72672	8.8436
NME3	8.54947	8.87901	9.009	8.54616	9.08801	8.46517	8.75412	8.36615	8.48856	8.46704	8.12393	8.25734	8.16029	8.50161	9.02138	8.50161	9.03498	8.88439	8.61402	8.77869	9.03103	9.19668	8.58765	8.63052
RNASEL	8.8588	8.63002	8.56093	8.72188	8.79462	9.10523	8.04017	9.20399	9.26608	9.22928	9.3925	9.31603	9.25735	9.17678	8.43555	9.17678	8.60431	8.64257	8.72419	8.59658	8.6817	8.48824	8.6896	8.72115
HIRIP3	7.35166	7.67812	7.79793	7.4194	7.79965	7.58765	7.70397	7.4911	7.43524	7.57828	7.28113	7.49087	7.16826	7.28503	7.98928	7.28503	7.89405	7.86986	7.82139	7.60792	7.80966	7.88486	7.40427	7.41351
RPS14	13.1944	13.5823	13.6272	13.1008	13.4918	13.2483	13.3947	13.2127	13.1008	12.9773	12.7479	12.6928	12.7307	12.6481	13.4578	12.6481	13.4918	13.5944	13.4074	13.433	13.5823	13.5944	13.2912	13.3008
SSR4	10.8439	11.1816	11.4636	11.3662	11.1592	10.8307	11.0385	10.4908	10.3852	11.0176	10.2634	10.5286	10.2197	10.1337	11.2387	10.1337	11.5168	11.2595	11.7196	11.3081	11.146	11.4088	10.7897	10.8699
LOC650901	13.3093	13.6069	13.6398	13.4811	13.6531	13.4995	13.3279	13.5398	13.278	13.1008	12.7803	13.1944	12.8689	12.8533	13.7492	12.8533	13.7675	13.5823	13.7675	13.4995	13.5398	13.7141	13.4918	13.3184
LBA1	9.15771	8.52226	8.59535	8.92539	9.12538	8.92364	8.91849	8.70224	8.91071	9.29905	9.42069	9.77305	9.13205	9.17168	8.45837	9.17168	8.79312	8.68121	9.00042	8.70752	8.73699	8.54541	8.79062	8.8275
TXK	7.54288	7.85235	7.74234	7.90965	7.94841	7.60711	8.16729	7.73334	7.39763	7.567	7.55024	7.9499	7.6314	7.54815	7.99979	7.54815	8.1828	8.04267	7.77986	7.68477	7.91585	7.96814	8.03812	8.07333
C17orf45	11.7005	11.6886	11.9817	11.4462	11.8458	11.4114	11.561	11.5125	11.3697	11.1297	10.7897	11.1436	10.8888	10.8867	11.9689	10.8867	11.7718	11.9555	11.6115	11.6494	11.7873	12.2908	11.6351	11.3937
C7orf34	6.82188	6.63782	6.65802	6.61953	6.63186	7.12003	6.73295	6.80924	7.42529	7.18024	7.02886	6.84827	7.25555	7.16158	6.66666	7.16158	6.3966	6.55803	6.74797	6.63737	6.49449	6.7041	6.89288	6.80926
VPS37B	9.0436	9.06988	8.87803	8.79105	9.05712	9.46133	9.00951	9.44954	9.57022	9.7589	9.57383	9.18191	9.21748	9.45767	8.6896	9.45767	8.76011	8.9842	8.97727	8.83389	9.04876	8.74379	8.76849	8.61488
MCTP2	7.44839	7.397	7.3291	7.21649	7.28781	7.38817	7.44322	7.8662	7.95826	7.49002	8.01965	7.54225	7.89961	7.82272	7.17364	7.82272	7.21513	7.34594	7.21388	7.22924	7.16837	7.10198	7.45494	7.67875
AYTL1	7.9797	7.57788	6.80311	8.02184	7.55366	8.49934	8.25097	7.92567	8.64337	8.69107	7.08657	8.20561	8.06612	7.6403	7.44522	7.6403	7.3317	6.96694	6.87356	7.81364	6.63828	6.84535	7.41514	7.73783
PHF15	8.67808	8.74112	8.96728	8.63982	9.4545	8.90837	8.98905	8.47521	9.11688	8.50407	8.43784	8.83486	8.32057	8.25528	9.19024	8.25528	9.05786	9.10694	8.86826	9.1637	9.49688	9.19802	8.91476	8.87991
MAPK13	7.01374	7.44427	7.40054	7.12892	7.33212	7.6368	7.27847	7.78365	7.7192	7.78052	7.71756	7.35042	7.33279	7.63866	7.31762	7.63866	7.22615	7.33088	7.24043	7.20915	7.23381	7.33315	6.99375	7.19625
OSM	7.84978	7.37748	7.39233	7.07842	8.27455	7.65608	7.57554	8.5679	8.97103	9.03334	8.35765	7.69101	7.31738	7.85742	7.58746	7.85742	7.15067	7.33331	7.47899	7.46325	6.95575	6.86725	7.10967	7.60384
FLJ14001	7.21438	7.06184	6.87108	6.86694	6.91666	7.31262	6.74942	7.73129	8.03628	7.4311	8.10109	7.03242	7.50415	7.47967	6.90264	7.47967	7.00893	6.92232	7.05858	6.79679	6.70104	6.69221	7.01924	6.99564
LOC644863	10.8888	11.2009	10.9607	10.9326	11.0204	10.7184	10.8527	10.9632	10.7897	10.534	10.8936	10.814	11.074	10.6595	11.094	10.6595	10.9258	10.8625	11.1667	11.224	11.1754	11.214	10.924	10.9783
B3GNTL1	7.03884	7.21426	6.89147	6.88464	6.65171	7.06499	6.70964	7.79277	7.47436	8.17148	8.39533	7.25274	7.4159	7.91433	6.7287	7.91433	6.73085	6.95247	7.06415	7.01902	6.74661	6.5745	6.74779	6.90522
ZCSL3	7.25068	7.37574	7.59005	7.26888	7.57714	7.31428	7.40084	7.28405	7.20317	7.34771	7.20551	7.1558	7.06489	6.96843	7.43563	6.96843	7.51863	7.43582	7.30902	7.40257	7.69101	7.64005	7.42414	7.40454
MDH2	9.98879	10.2327	10.2417	9.85413	10.2107	9.86471	9.97022	9.95328	9.66734	9.92793	9.25805	9.58848	9.41166	9.51793	10.2091	9.51793	10.3363	10.1073	10.265	10.029	10.2976	10.2431	9.89564	9.84032
VARSL	7.75464	8.11726	8.24844	7.71183	8.08003	7.91049	7.99703	7.8647	7.68615	7.53305	7.28662	7.5605	7.43062	7.4236	8.31779	7.4236	8.33022	8.11295	7.9756	8.19654	8.16821	8.34404	7.86789	7.55979
SH2D3C	8.35515	8.28717	8.14598	8.1288	8.33253	8.43649	8.24537	8.21864	8.60984	8.43301	8.39496	8.29733	8.39785	8.5565	8.23991	8.5565	8.20419	8.19533	8.29226	8.16571	8.16419	8.13763	8.21578	8.29186
NSMAF	9.21271	9.1474	9.00761	9.07427	9.16038	9.24603	8.9434	9.77901	9.78106	9.82031	10.0403	9.48869	9.47481	9.63515	8.89294	9.63515	9.03885	8.94276	9.30056	8.86675	9.11004	9.22439	9.18516	9.15086
ELL	8.33651	8.19789	7.91091	8.07238	8.09511	8.57794	8.08242	8.82087	8.82033	8.81064	9.15902	8.46754	8.63002	8.66387	8.0101	8.66387	8.03131	8.1124	8.20332	8.17014	8.03489	7.92567	8.3517	8.35841
OSBPL7	7.30411	7.3751	7.45699	7.19615	7.58663	7.42051	7.40985	7.20358	7.21187	7.38293	7.18045	7.46268	7.01565	7.04737	7.53136	7.04737	7.53185	7.40663	7.42652	7.36794	7.90956	7.57032	7.4101	7.30562
TCF4	7.47476	7.42849	7.78519	7.67983	7.52922	7.82505	7.30652	7.50545	7.59775	7.72388	7.35825	7.3317	7.15217	7.25508	7.72108	7.25508	7.80882	7.74448	8.07658	7.80732	7.41995	7.9366	7.71532	7.74259
CYBASC3	8.60365	8.50161	8.82033	8.3267	8.63235	8.77735	8.53064	8.25153	8.36782	8.30607	8.03772	8.09638	8.21198	8.19678	8.97319	8.19678	8.79573	8.70884	8.69013	8.58909	8.4272	8.8725	8.60938	8.58366
PPM1K	7.51129	7.72303	8.40536	8.08935	8.53877	8.38089	8.29866	7.92723	8.0589	7.64237	7.95568	8.36824	7.39581	7.38069	8.33407	7.38069	8.15143	8.44583	8.00878	8.4049	8.68538	8.67808	8.41133	8.41652
MGC4562	7.86376	8.26485	8.28393	7.90205	8.19193	8.02281	8.0185	7.74681	7.96916	8.00226	7.62848	7.85356	7.50463	7.83182	8.38924	7.83182	8.35665	8.14566	8.16655	8.16559	8.29198	8.49761	7.811	7.8773
FLJ11200	7.01639	7.27247	6.95945	7.33296	7.43229	7.25401	7.29651	7.26195	7.12058	7.36797	7.06247	7.19353	6.80577	7.06693	7.44196	7.06693	7.51258	7.38379	7.31738	7.24323	7.50117	7.59877	7.23089	7.19685
NPDC1	7.37907	7.25756	7.36884	7.23795	7.39088	7.28644	7.24834	7.10725	7.18603	7.37602	7.10324	7.3522	7.09527	7.22108	7.44467	7.22108	7.25229	7.25401	7.38361	7.53035	7.52043	7.23463	7.34771	7.73257
MGC18216	8.97152	8.65315	8.35894	8.43701	8.18807	9.01631	8.46301	9.19325	9.56832	9.17938	9.72149	8.75611	9.04443	9.33945	8.77476	9.33945	8.43701	8.54252	8.2174	8.40413	8.42209	8.38179	8.50785	8.76461
SMARCA4	9.41242	9.28282	9.33136	9.06147	9.10022	8.86578	8.99751	9.03334	8.97039	8.8443	8.80185	8.89897	8.90837	8.62667	9.33945	8.62667	9.22102	9.17168	9.24297	9.30262	9.48138	9.19454	9.06703	9.10241
CXXC1	9.13146	9.21132	9.42869	9.10923	9.44954	9.19965	9.32385	9.03498	9.06823	8.86826	8.6494	8.84596	8.83226	8.8831	9.52902	8.8831	9.38575	9.45767	9.14296	9.37954	9.53778	9.48869	9.08872	9.12373
VEZT	7.26152	7.45313	7.74134	7.36814	7.22956	7.41222	7.1237	7.60481	7.65189	7.64928	7.14475	7.34036	6.99509	7.41964	7.91857	7.41964	7.65559	7.6965	7.74418	7.82551	7.46938	7.40427	7.41995	7.47967
ZBED1	9.31657	9.21335	9.04706	8.9824	9.24374	9.52717	9.2495	9.97426	9.60265	9.76285	9.99596	9.47481	9.88954	9.58848	9.17938	9.58848	9.41813	9.11733	9.00082	8.93238	9.00841	9.16731	9.2874	9.13983
MGC10471	10.2175	10.2771	10.5621	10.0838	10.4787	10.183	10.4384	10.1968	10.275	10.0727	10.118	9.91928	9.95978	10.1998	10.7037	10.1998	10.361	10.5429	10.1088	10.3493	10.8056	10.8056	10.2892	10.2122
EEF2	12.0785	12.4171	12.7543	12.4599	11.9855	12.2908	12.3533	12.0348	11.9381	11.3572	11.6323	11.4901	11.6613	11.5645	12.482	11.5645	12.471	12.608	12.4007	12.5525	12.1629	12.8274	12.3472	12.149
RLF	7.74371	7.43665	7.66432	7.63292	7.62033	7.71833	7.68559	7.80241	7.85213	7.73312	8.36749	7.79277	7.70766	7.97935	7.49699	7.97935	7.52246	7.50788	7.49019	7.50563	7.49947	7.53731	7.72719	7.57058
ZAP70	7.19586	7.38645	7.31116	7.1849	7.6088	7.2039	7.3918	7.14961	7.0958	7.3028	7.08128	7.26028	6.91374	7.17414	7.45373	7.17414	7.50493	7.44734	7.36685	7.32644	7.53867	7.43372	7.24087	7.25664
C12orf44	7.76941	7.99104	7.87307	7.66918	8.01429	7.7759	7.88736	7.75167	7.68682	7.81157	7.45803	7.55321	7.64525	7.82064	7.93574	7.82064	8.09336	8.0694	8.00082	7.90393	8.0446	8.04522	7.80664	7.64972
ITGB7	7.99486	8.76975	8.53238	8.3315	8.79199	8.08277	8.65152	7.68682	7.60178	8.43415	7.46205	8.24091	7.58279	7.55979	8.7061	7.55979	8.3813	8.33651	8.96197	8.6986	8.8443	8.6919	8.27208	8.60431
TMCC3	7.26669	7.39985	7.00161	7.46448	6.99873	7.205	7.19539	7.95696	7.81911	8.06521	8.89665	8.0215	8.00818	8.37424	7.20014	8.37424	7.24515	7.18457	7.10874	7.18655	6.95531	6.92535	7.44576	7.23367
ANKRD33	7.25337	7.35556	7.18406	7.71779	7.31355	7.71183	7.25068	7.61036	7.51347	7.82568	7.84594	7.9554	7.71104	8.01667	7.30902	8.01667	7.37254	7.14874	7.59303	7.38379	7.15668	7.20178	7.35166	7.21636
SLC44A2	11.7129	11.5168	11.3543	11.5969	11.3516	11.8052	11.4701	11.798	12.122	11.9381	12.0348	11.7944	11.9381	12.0011	11.6162	12.0011	11.4242	11.716	11.3697	11.561	11.4676	11.2758	11.6023	11.5019
ETV6	8.85344	8.6602	8.70275	8.92112	8.59167	8.89787	8.6072	9.12726	8.96681	8.97203	8.92703	9.43137	9.04298	9.08872	8.53108	9.08872	8.61198	8.51805	8.80856	8.72881	8.58073	8.63725	8.6602	8.97818
GNG5	8.27732	8.15952	7.94654	8.23232	8.04704	8.38733	8.05482	8.81893	8.74073	8.72188	8.42902	8.65739	8.37424	8.37999	8.09241	8.37999	8.00818	8.143	8.30288	8.15744	7.89316	8.06994	8.10221	7.97282
RAB20	8.61454	8.40729	8.71321	8.23154	8.55882	9.14538	8.29026	9.31657	9.17168	8.45153	9.93142	8.88482	8.63869	8.25056	8.7998	8.25056	8.55882	8.00164	8.02335	8.40776	8.16655	7.91294	7.92382	8.14952
HCK	10.3493	9.93516	9.91137	9.80286	9.80421	10.4642	9.83653	10.9054	11.0364	10.7526	10.5026	9.96783	10.3594	10.5642	10.0391	10.5642	9.75692	9.9422	10.2861	9.9435	9.39776	9.56221	9.91928	10.0075
YPEL5	9.97679	9.9205	9.67195	9.92547	9.93722	10.1877	9.8764	10.1772	10.2472	10.524	10.3838	9.87866	10.1547	10.2443	9.80077	10.2443	9.71303	9.91329	9.48545	9.40268	9.80286	9.79453	9.90534	9.76739
GPD1L	8.79766	9.11496	9.03188	8.8275	9.01001	8.66501	9.09852	8.49202	8.49799	8.58738	8.20423	8.52179	8.06255	8.22976	9.12804	8.22976	9.16535	9.41432	8.62713	8.92539	9.35251	9.26069	8.79312	8.8652
GNAI2	11.7077	11.7397	11.5432	11.472	11.6494	11.8754	11.5806	11.9411	11.9817	12.149	11.8754	11.7642	12.0841	11.9652	11.6745	11.9652	11.6886	11.68	11.7785	11.5168	11.472	11.4556	11.5806	11.4114
STXBP2	10.6965	10.6399	10.4653	10.6302	10.5429	10.7823	10.5984	11.151	10.891	10.9458	10.8722	10.6399	11.1902	11.0334	10.6951	11.0334	10.5357	10.6537	10.524	10.7015	10.388	10.3993	10.6831	10.5211
CD5	7.80855	8.00605	8.10307	7.77011	8.41548	7.66918	7.96977	7.61505	7.43062	7.8696	7.39897	7.75733	7.55112	7.53449	8.21893	7.53449	8.22049	7.99375	8.09336	7.92507	8.31004	8.03849	7.90128	7.76194
THRAP4	6.99416	7.32299	7.20429	7.23989	7.47948	7.31658	7.33121	7.37198	6.86124	7.16586	6.971	7.14023	6.99913	6.95642	7.33498	6.95642	7.50291	7.32451	7.55569	7.30227	7.45181	7.44104	7.23237	7.25964
BTBD14A	7.63053	7.53157	7.5096	7.63345	7.6195	7.98673	7.72719	7.93522	8.20332	8.47782	8.16874	7.84506	7.96281	8.34895	7.50875	8.34895	7.65215	7.87471	7.2468	7.56503	7.30556	7.41631	7.58172	7.67371
TAF6L	6.96819	7.40852	7.37	7.22385	7.54815	7.29665	7.30497	7.48458	7.11766	7.17712	6.99294	7.27059	7.1689	7.37884	7.53693	7.37884	7.53843	7.49136	7.47534	7.46531	7.36068	7.45926	7.23477	7.32451
LOC441268	7.84451	7.70829	7.40989	7.57433	7.39189	7.46403	7.51414	8.8008	7.95237	8.80856	8.91849	8.78694	8.20251	8.87699	7.40687	8.87699	7.40524	7.65584	7.70369	7.28943	7.61591	7.66466	7.27733	7.54917
PAICS	7.59949	7.87014	7.77261	7.76279	7.80664	7.72388	7.91884	7.5824	7.57386	7.79519	7.35498	7.59828	7.27304	7.45983	7.87255	7.45983	7.77117	7.87045	8.37671	7.86206	7.77117	8.02519	7.76229	7.8071
CRBN	8.57955	8.57701	8.85028	8.61106	8.75833	8.72188	8.78625	8.67738	8.58268	8.50307	8.22122	8.53019	8.47473	8.42108	8.75562	8.42108	8.92421	8.66884	8.51805	8.69074	8.92235	8.8786	8.73056	8.85344
PET112L	7.32096	7.54361	7.67634	7.43309	7.51258	7.66244	7.47452	7.4972	7.29558	7.42894	7.07624	7.32234	6.8783	7.05437	7.74181	7.05437	7.817	7.64257	7.75371	7.61868	7.65045	7.87255	7.35244	7.34924
SAE1	9.59273	10.1337	10.0416	9.62518	10.0809	9.63416	9.9728	9.7007	9.52096	9.58439	9.02317	9.7071	9.22835	9.10354	10.046	9.10354	10.2771	10.0489	9.93368	9.75588	10.3478	10.3252	9.72149	9.63318
CACNA1E	6.84484	6.63829	6.60388	6.83321	6.53582	6.77076	6.60002	7.00008	6.8376	6.95277	7.11286	7.4288	6.7707	7.0099	6.6571	7.0099	6.5576	6.62073	6.86217	6.49393	6.61348	6.58143	6.45411	6.64483
EIF3S6IP	11.2358	11.6685	11.9103	11.2674	11.671	11.5645	11.506	11.2534	11.0176	11.1407	10.4642	10.681	10.8253	10.8388	11.9475	10.8388	11.9191	11.8507	11.4754	11.4938	11.7397	11.9236	11.3642	11.3642
ZNF38	7.7275	7.59898	7.89782	7.57983	8.02021	7.65536	7.90548	7.55252	7.62237	7.61103	7.31478	7.52284	7.32695	7.47246	7.96719	7.47246	8.11476	7.75167	7.55518	7.79913	8.07626	8.03954	7.72606	7.81653
MGC15763	7.59093	7.80168	8.14245	7.70742	8.0839	7.76773	7.86443	7.80168	7.73611	7.36448	7.57058	7.92237	7.48521	7.48547	7.94023	7.48547	8.21711	8.13238	7.70804	7.84506	8.22776	8.27252	7.93322	7.84413
RRS1	7.72937	7.7729	7.94714	7.62214	7.92475	7.83936	7.6311	7.67712	7.79519	7.6525	7.37232	7.53061	7.26476	7.3043	7.94299	7.3043	7.92507	7.81296	7.9779	7.69259	7.98956	8.22855	7.71804	7.72324
AKR7A2	9.19739	9.26351	9.38753	9.14359	9.21487	9.05279	9.11004	8.93518	8.74539	8.67219	8.42487	8.8713	8.87203	8.80856	9.34933	8.80856	9.28844	9.29264	9.17168	9.26471	9.30332	9.39591	9.08596	8.97462
RPS19	13.9831	14.1341	14.1579	14.1341	14.3104	14.114	14.1579	14.1341	13.9643	14.1844	13.6398	14.114	13.5944	14.0127	14.24	14.0127	14.4841	14.24	14.7781	14.24	14.3464	14.4056	13.881	14.0662
FAM62A	10.6101	11.3391	10.8867	10.4077	11.1235	10.5075	11.146	9.84709	9.76176	10.0429	9.32008	10.0382	9.64206	9.67945	10.9733	9.67945	11.1036	10.9458	10.7389	10.8188	11.3998	11.4148	10.7015	10.7781
MGC3020	6.86322	6.95916	7.0703	7.12702	7.39251	7.01224	7.06672	6.79175	6.87382	7.15797	6.90593	7.19953	6.80311	6.90549	7.29979	6.90549	7.21846	6.98622	7.30342	7.20789	7.32636	7.36703	6.8734	7.31123
SNX10	11.0364	10.9138	10.6537	10.9138	10.7345	11.2785	10.7037	11.2332	11.5775	11.7129	11.1235	11.3838	11.2512	11.2534	10.7526	11.2534	10.8739	10.9867	10.7301	10.8566	10.6442	10.5094	10.8472	11.1639
LOC441155	7.69074	7.18746	7.51426	7.36079	7.36223	7.68207	7.40442	7.75634	8.00352	7.69848	7.64846	7.851	7.30856	7.74609	7.40866	7.74609	7.65169	7.51489	7.20077	7.16397	7.23015	7.4188	7.26888	6.97173
RAB5A	9.80421	9.6579	9.44954	9.48761	9.66128	9.91137	9.66442	10.0567	9.87138	10.0797	9.78241	9.59535	9.78917	9.87866	9.6129	9.87866	9.49535	9.66442	9.31446	9.27469	9.61742	9.50971	9.55477	9.7849
USP4	7.74535	7.6847	7.60874	7.60425	7.65095	7.96379	7.72753	7.93798	8.23685	8.07625	8.33638	7.84491	8.11852	8.09723	7.59897	8.09723	7.64395	7.81367	7.56352	7.63902	7.68634	7.70586	7.7162	7.74228
DDX46	7.75324	7.86553	8.04551	7.84177	8.09048	7.81764	7.97443	7.92033	7.99767	7.9688	8.07296	7.92382	7.6364	7.6916	8.13077	7.6916	8.18947	8.0831	7.88788	7.89823	8.3217	8.18734	7.89542	7.95975
CDC23	7.57529	8.13974	8.04704	8.06117	8.27529	7.99456	8.16559	7.82551	7.46325	8.01888	7.67144	7.89823	7.67538	7.76044	7.87106	7.76044	8.33528	8.00878	8.08242	8.21057	8.41007	8.58314	7.99539	8.02802
ADM	11.6115	10.2153	10.4616	10.2878	10.6537	11.0412	10.0644	11.1697	11.6974	11.4901	10.8843	11.0117	10.4993	10.6399	10.3393	10.6399	9.94962	10.1622	11.2122	10.5126	9.34202	9.28406	9.764	10.784
ATP5G2	8.45055	8.58417	8.66937	8.5553	8.72923	8.6657	8.59163	8.54267	8.34514	8.4592	8.14981	8.34335	8.29743	8.29158	8.76423	8.29158	8.82998	8.65204	8.57679	8.59985	8.68613	8.89324	8.54653	8.40785
TLR2	7.04621	7.09382	6.68747	7.16476	6.96497	7.33422	6.904	8.02745	8.22434	8.14476	8.21581	7.70861	7.51706	7.8029	6.99054	7.8029	6.94156	7.07075	7.1632	7.09589	6.96725	6.91268	6.90821	6.93618
HIST1H2BK	11.3543	11.6323	11.1545	11.4981	11.157	11.3838	11.2275	11.2941	11.264	11.2534	11.1877	11.1235	11.3081	11.4871	11.1064	11.4871	11.1206	10.9679	11.3734	10.9054	10.9054	11.0836	11.5297	11.0515
CEBPB	13.0234	12.9404	12.5877	12.465	12.8788	13.3433	12.683	14.091	14.1579	14.0303	13.9643	13.062	13.3433	13.3093	12.9773	13.3093	12.8533	12.7479	12.7543	12.8961	12.5631	12.5083	12.482	12.683
TMEM127	7.99806	7.94938	8.07137	7.69831	7.81794	8.15014	8.00164	8.47398	8.09486	8.38581	8.64382	8.06908	8.52148	8.19426	8.17797	8.19426	7.92844	8.03297	7.68207	7.59348	7.76773	7.94177	7.69925	7.7582
C6orf32	11.9341	11.8889	11.8541	11.8141	11.9817	12.1745	12.0011	12.8191	12.9404	12.7479	12.8886	12.1859	12.3588	12.8274	12.0453	12.8274	11.8845	11.9594	11.9147	11.7005	11.7005	11.9191	11.8928	11.879
CRIP1	9.84032	11.2387	10.7593	9.87234	10.7369	10.1921	10.8566	9.82452	9.66533	10.8412	9.2997	10.0166	9.10101	9.59724	10.6284	9.59724	11.2785	10.7526	11.1902	10.9887	10.8816	10.8253	10.4239	10.0097
NUP62	9.87138	10.0335	10.2379	9.96523	10.1221	9.99105	10.1268	9.67519	9.68679	9.68315	9.1529	9.58996	9.35551	9.32385	10.3019	9.32385	10.2347	10.0622	10.2175	10.0752	10.3787	10.669	9.7463	9.6223
SEC6L1	8.37775	8.14566	7.98499	7.88292	8.09669	8.43039	8.03323	8.48687	8.56232	8.39533	8.41682	8.11657	8.1052	8.49065	7.97191	8.49065	7.99136	8.17797	8.1828	8.04704	8.02483	8.14716	7.99703	7.811
MRPS27	8.19323	8.4612	8.23541	8.10545	8.54857	8.22208	8.11429	8.1707	7.89287	8.20766	7.61708	7.8993	7.70342	7.76016	8.54911	7.76016	8.57649	8.42826	8.45545	8.23154	8.51426	8.44522	8.06344	8.09405
CSNK1D	8.67358	8.77381	8.52833	8.32253	8.47542	8.73814	8.40203	9.56523	9.3843	9.25364	9.7745	9.04018	9.12209	9.05332	8.44799	9.05332	8.37693	8.61752	8.59934	8.53952	8.28343	8.2953	8.54928	8.66001
DUSP1	11.8012	11.6537	11.4177	11.442	12.6693	11.6494	11.9817	12.9154	12.8151	12.7653	12.9773	12.482	12.1629	12.0501	11.8052	12.0501	12.0042	11.7821	11.7433	12.4053	11.074	11.0151	11.5407	11.1338
SCYL1	7.61079	7.44031	7.3599	7.20559	7.38341	7.57478	7.2171	7.70861	7.843	7.78625	7.45706	7.24439	7.3306	7.80935	7.27198	7.80935	7.28365	7.38033	7.49369	7.19269	7.245	7.37732	7.23967	6.97041
FLJ45244	7.14548	7.14874	7.24337	7.08582	7.21406	7.21261	6.977	7.23143	7.64749	7.54008	7.66311	7.1999	7.43229	7.45029	7.2351	7.45029	7.18974	7.15595	7.15335	7.06228	7.02565	7.18473	7.0153	6.88197
BAZ1A	9.00206	8.81597	8.47732	8.81371	8.65869	8.99979	8.71622	9.58196	9.37077	9.50811	9.67179	9.58183	9.14145	9.40925	8.57282	9.40925	8.92071	8.91179	8.76256	8.72375	8.63241	8.5269	8.77321	8.84778
LOC388312	7.80215	7.32925	7.37439	7.29753	6.99007	7.39189	7.33135	8.0861	8.10681	7.56959	8.3652	7.92567	7.96743	7.82474	7.3278	7.82474	7.24415	7.33668	7.43622	7.26507	6.94014	7.03401	7.27229	7.67654
NPAL3	7.98891	8.16508	8.45545	8.19125	8.49724	8.30424	8.52047	7.9405	7.98393	7.91988	7.67221	8.15854	7.83338	7.89658	8.54485	7.89658	8.50478	8.33334	8.20802	8.24722	8.67502	8.50895	8.23406	8.20638
MGC7036	9.389	9.3834	9.20399	9.5047	9.39853	9.46322	9.35085	9.69976	9.66204	9.79958	10.3393	9.95122	9.85745	9.68776	9.32607	9.68776	9.28974	9.19739	9.37233	9.16038	8.97954	9.009	9.56832	9.48363
ARHGEF18	10.361	10.8284	10.7465	10.549	10.8328	10.8952	10.5892	10.4239	10.9583	10.547	10.4267	10.5094	10.6005	10.4311	10.9867	10.4311	10.8952	10.7993	10.8606	10.7803	10.9189	11.2387	10.6792	10.797
KCTD17	8.13149	8.48354	8.69144	8.17557	8.53064	8.4506	8.12567	8.49155	8.33974	8.13948	7.64277	8.20927	7.94177	8.00082	8.79414	8.00082	8.8112	8.54354	8.45494	8.53701	8.9453	8.7536	8.14518	8.13377
EMP3	11.0093	11.7901	11.879	11.094	11.6974	11.2387	11.5125	11.0836	10.8649	11.1235	10.784	10.7499	10.5946	10.9607	11.8295	10.9607	11.6537	11.8012	11.3226	11.4242	11.8327	11.6405	11.2561	11.2595
GALNT4	7.87134	7.78113	7.51092	7.48808	7.90128	8.01718	7.58784	8.09336	8.08935	8.24205	7.54511	7.67464	7.72581	8.18208	7.47197	8.18208	7.55215	7.44715	7.92447	7.67	7.38817	7.79148	7.32431	7.61838
SAP30BP	7.72632	7.64631	7.61546	7.47092	7.877	7.98323	7.7759	7.80578	7.98157	8.10145	7.75608	7.61103	7.76628	8.01688	7.60792	8.01688	7.69907	7.68615	7.62536	7.4319	7.843	7.64567	7.47504	7.54314
SRM	7.8479	8.05572	8.24762	8.30607	8.15438	8.06587	7.8851	7.88065	7.78625	8.04883	7.21171	7.59711	7.53887	7.43722	8.23647	7.43722	8.22933	7.96371	8.56378	8.30562	8.0398	8.37742	7.99199	7.99412
NDUFA8	8.87901	9.15426	9.35668	9.10241	9.23427	8.86252	9.02715	8.89665	8.83176	8.94144	8.41216	8.93768	8.58073	8.54485	9.38668	8.54485	9.23212	9.20475	9.37074	9.1474	9.34724	9.30262	8.92816	8.76306
LCP1	12.7989	12.9225	12.683	12.9773	12.8611	13.1944	12.8062	13.3279	13.2385	13.5089	13.6151	13.433	13.4918	13.5089	12.8274	13.5089	12.9225	12.9656	12.9923	12.8533	12.683	12.8533	12.7405	12.9566
LGALS2	8.27093	8.40284	8.52386	8.00483	8.44583	8.12608	8.55431	7.94654	7.26277	7.92661	7.01489	8.25413	7.41243	8.38219	7.91294	8.38219	9.05588	8.69074	8.66264	9.02996	8.35212	8.8483	8.57158	8.27827
TIMM23	8.48455	8.55277	8.39744	8.59353	8.3749	8.22048	8.4514	8.11922	8.05953	8.28249	7.89169	8.17874	8.18459	8.05631	8.39025	8.05631	8.44784	8.33502	8.60691	8.55137	8.45242	8.49259	8.49229	8.38595
ENTPD1	8.18807	8.13377	7.81175	8.19505	7.83023	8.41652	7.962	9.39346	8.98778	9.19873	9.0585	8.6022	8.93193	8.90027	8.0322	8.90027	7.62017	7.91952	8.65152	8.11876	7.83856	7.89601	8.19193	8.14659
MT1F	8.27647	9.25262	8.28503	8.66264	8.45679	8.15203	8.14716	8.79696	7.99004	8.40776	7.9989	8.57701	8.11328	8.27161	9.05209	8.27161	8.83552	8.4794	8.89092	8.38513	8.60529	8.85291	8.61106	8.72672
GNLY	10.0111	10.2607	9.86098	8.55907	10.244	9.35383	9.99691	9.13189	8.91873	8.79714	8.88454	9.86158	9.29532	9.37499	10.112	9.37499	9.80203	10.3494	9.76355	9.97901	11.2014	9.33115	9.76507	10.3719
C16orf63	8.07032	8.32353	8.09883	8.42258	8.44356	8.26554	8.27565	7.92864	8.15653	7.99436	7.88652	8.10221	8.01888	8.15337	8.38412	8.15337	8.49887	8.40452	8.18343	8.29627	8.51263	8.49121	8.43264	8.02574
CPSF4	9.28524	9.5537	9.65013	9.2874	9.61742	9.23427	9.39591	9.2997	9.21075	9.12538	8.80444	9.0436	8.78161	8.87647	9.66305	8.87647	9.6129	9.65236	9.34724	9.4561	9.81805	9.77901	9.15638	9.20475
GPR68	7.22454	7.53715	7.23939	7.21785	7.58909	7.15832	7.61036	6.80642	6.87689	7.2629	7.02669	7.16347	7.07036	7.24427	7.6933	7.24427	7.54838	7.4606	7.22445	7.52566	7.82474	7.35858	7.26766	7.55198
PITRM1	7.4259	7.17277	7.42835	7.3265	7.59051	7.37715	7.67168	7.20766	7.16347	7.25771	7.04758	7.33879	7.07446	7.30794	7.48825	7.30794	7.61279	7.59973	7.70138	7.53517	7.59949	7.67615	7.55467	7.3097
TBXAS1	10.289	10.0638	10.0869	9.82326	9.84971	9.93862	9.90924	10.0549	10.2633	10.1011	10.2084	9.68218	10.3807	10.3361	9.77063	10.3361	9.70836	9.92038	9.96312	9.87714	9.34534	9.81918	10.1278	9.81799
STK25	8.26554	8.41919	8.60467	8.31068	8.51575	8.46267	8.42631	8.36103	8.39268	8.17332	8.01824	8.13283	7.90493	7.99979	8.82192	7.99979	8.57253	8.79623	8.3641	8.48687	8.79062	8.85621	8.27529	8.18413
RIPK3	7.97443	8.00352	8.00781	8.20976	8.04851	8.08671	8.00818	8.37542	8.26485	8.28117	8.55279	8.47521	8.13918	8.31589	7.9688	8.31589	8.12448	8.08277	8.21251	8.01667	7.97127	7.91153	7.81049	7.92596
DGAT1	7.75995	8.01309	7.70113	7.73759	7.74488	7.99861	7.86178	8.48173	8.23034	8.30247	8.12219	7.90438	8.0525	8.32955	7.91734	8.32955	7.91585	7.87614	7.6972	7.7141	7.73549	7.78575	7.81175	7.62484
B4GALT7	8.1178	8.21222	8.51123	8.18807	8.39667	8.12567	8.21492	8.18069	8.04017	7.82474	7.5824	7.92128	7.5198	7.77034	8.60252	7.77034	8.52765	8.34706	8.1726	8.22659	8.58023	8.83118	8.09989	8.03526
PHF20	7.90438	7.89903	7.75371	7.69562	7.77753	7.85583	7.80357	7.99436	7.96952	8.11025	8.33407	7.97935	8.01551	8.26933	7.85235	8.26933	7.79426	7.79652	7.8433	7.83552	7.76628	7.72303	7.83691	7.67919
EDG6	10.2138	10.0444	9.82031	9.31806	9.89361	10.1547	9.58017	10.2537	10.6668	10.6252	10.1786	9.48216	10.2211	10.3643	9.79861	10.3643	9.58744	9.8446	9.93594	9.44793	9.65013	9.54801	9.86471	9.64341
SLC39A1	8.61241	8.47005	8.42065	8.27208	8.2806	8.57158	8.31309	8.66451	8.83389	8.38888	8.58847	8.3075	8.60006	8.66297	8.4272	8.66297	8.53019	8.3315	8.28467	8.22329	8.30508	8.25016	8.23783	8.42258
HADH2	8.57501	8.99976	9.06034	8.77291	8.99295	8.87075	8.76643	8.50193	8.63474	8.78824	8.05377	8.4279	8.00929	8.41719	9.0632	8.41719	9.08669	8.97203	9.00498	9.00082	9.13312	9.22044	8.58314	8.62487
SYNJ2BP	8.21281	8.30038	8.75275	8.20332	8.56141	8.34473	8.36749	8.37051	8.29273	8.34126	8.143	8.30886	7.85122	8.29743	8.77529	8.29743	8.78885	8.7137	8.17589	8.17866	8.72242	8.90251	8.32263	8.50697
TLR7	7.38158	7.46973	7.34036	7.79965	7.35266	7.67312	7.44839	6.95602	6.99665	7.56111	7.09462	7.56304	7.30154	7.65045	7.49914	7.65045	7.59553	7.92063	7.82505	7.78365	7.69358	8.00981	7.3949	7.48627
BCAS4	7.38999	7.40524	7.79148	7.33643	7.9435	7.8583	7.67082	7.55112	7.66607	7.29536	7.31411	7.39815	7.36387	7.22445	7.9445	7.22445	7.97621	7.90682	7.60643	7.71231	7.8921	8.02834	7.56988	7.5605
TKT	12.3026	12.4233	12.2739	11.9381	12.0209	12.6392	12.2564	12.7803	12.8062	13.3279	12.4407	11.9519	12.2961	12.8611	12.0841	12.8611	12.4233	12.4407	12.0936	11.7271	11.8845	12.2564	11.9891	11.6494
MAPK14	6.97671	7.06967	6.99669	6.92283	7.08046	7.14584	6.95046	7.64169	7.38465	7.35348	7.30964	7.5316	7.34415	7.30286	6.94428	7.30286	6.95873	6.96759	7.12741	6.99392	6.89645	6.98852	7.03265	7.17279
RNPS1	9.07427	9.1712	9.25179	8.96843	9.33407	9.05005	9.14538	9.0105	8.91849	8.84548	8.57106	8.77735	8.74031	8.76121	9.3405	8.76121	9.48043	9.16307	9.13079	9.36577	8.98183	9.32142	8.8871	9.15168
KLHL8	8.00194	7.82452	7.48845	8.14685	7.76255	8.13238	7.91585	8.79462	8.45923	8.41461	9.17394	8.74652	9.00632	8.5598	7.79965	8.5598	7.79519	8.02679	7.9236	7.90714	7.6697	7.81243	8.04218	7.89631
IDH3A	7.56769	7.71127	7.67404	7.46844	7.86351	7.66777	7.59123	7.41329	7.44743	7.39377	7.04103	7.31022	7.0202	7.32137	7.747	7.32137	7.86351	7.7984	7.64567	7.52757	7.62583	7.96952	7.48494	7.63373
KATNB1	8.19654	8.21406	8.05418	7.91317	8.4634	8.44628	8.33651	8.6986	8.49934	8.62215	8.58591	8.14802	8.1676	8.38448	8.23618	8.38448	8.25266	8.24844	8.08181	8.12219	8.01824	8.15675	7.7773	7.82474
CFLAR	11.588	11.3543	11.3493	11.4498	11.1902	11.6685	11.3838	12.2165	12.4171	12.487	12.4458	12.0841	12.0785	12.7405	11.4242	12.7405	11.3516	11.6838	11.4556	11.2758	11.262	11.1639	11.4389	11.7556
SF3B3	8.56184	8.9162	9.11688	8.69615	9.00632	8.71321	8.86203	8.36141	8.49479	8.22855	8.0839	8.33369	8.12483	8.11758	8.99643	8.11758	8.8786	8.96843	8.61963	8.73104	9.40359	9.24753	8.75765	8.74161
CALM1	10.2793	10.5551	10.3852	10.2347	10.8977	10.1622	10.6595	9.76638	9.8282	10.1877	9.83929	9.95978	10.0002	9.94962	10.5357	9.94962	10.6046	10.4588	10.2634	10.3993	10.821	10.4993	10.4284	10.5026
KIR3DL2	7.55366	7.68044	7.09527	7.44087	6.99615	6.91884	7.5039	7.61838	6.8641	6.78382	7.55366	7.72154	7.14344	7.1759	7.92475	7.1759	7.0711	8.0185	7.23435	7.70182	7.66392	7.34714	7.84015	8.19045
POLG	9.68776	9.77305	9.89936	9.55268	9.87384	9.7118	9.84032	9.83179	9.764	9.56629	9.49031	9.52407	9.36645	9.63127	10.0382	9.63127	9.92547	10.0943	9.61667	9.72879	10.3594	10.1073	9.5537	9.73893
WDR6	9.18942	9.51044	9.74171	9.15833	9.7233	9.29264	9.31446	9.28844	9.23158	9.05005	8.70792	8.8636	8.70275	8.83654	9.75692	8.83654	9.70598	9.66049	9.24432	9.41902	9.84356	10.0885	9.29692	9.25179
MYCBP2	8.53498	8.68739	8.6869	8.74913	8.70439	8.53064	8.56893	8.3712	8.53453	8.59935	8.51426	8.92155	8.23842	8.39147	8.80325	8.39147	8.95213	8.79258	8.58544	8.71811	8.89356	8.94054	8.60431	8.63283
ARHGDIB	14.091	14.4841	13.9473	14.1844	14.1341	14.5387	14.24	14.6393	14.5882	15.097	14.5882	14.4458	14.3464	14.8919	14.1579	14.8919	14.049	14.2705	14.2132	14.0303	14.0303	14.3104	13.9643	14.0127
TBC1D2	8.16559	8.2602	8.1254	8.27865	8.04218	8.59658	7.87963	8.33369	8.62841	8.161	8.58314	8.17676	8.42159	8.6383	8.21057	8.6383	8.42853	7.95767	8.06022	8.19348	7.92844	8.01404	7.94413	7.93128
C18orf17	8.09126	8.33118	8.40729	8.0446	8.41719	8.2225	8.25825	8.12329	7.97443	8.06117	7.49681	8.02999	7.65189	7.85213	8.27865	7.85213	8.49556	8.59284	8.20496	8.31753	8.49975	8.72383	8.22153	7.97935
C1orf138	6.85616	6.89874	6.67688	6.74136	6.75955	6.78279	6.6791	6.91188	7.01939	7.1168	7.06359	7.04566	7.23631	7.14152	6.75634	7.14152	6.76544	6.90298	6.81788	6.71552	6.70296	6.66659	6.73685	6.76462
CDKN2D	9.00426	8.75838	8.92076	8.69771	8.79792	9.03146	9.06005	8.98011	9.52994	9.1595	9.19022	8.56968	8.71781	8.97999	8.72181	8.97999	8.55122	8.73416	8.61882	8.75445	8.66141	8.5791	8.77757	8.75658
LOC652685	7.78473	7.95237	8.07724	7.72177	8.21251	7.78081	7.88234	7.73424	7.78688	7.95998	7.87339	7.77753	7.57852	7.59877	8.25637	7.59877	7.92011	7.92596	8.01667	8.03628	8.13783	8.22705	7.99251	7.72581
ITGA5	9.51044	9.69661	9.4296	9.56003	9.6579	10.0274	9.51328	10.0198	10.2986	9.87138	9.91928	9.60682	10.0873	10.4666	9.764	10.4666	9.42696	9.71396	9.33638	9.74527	9.34416	9.34795	9.57474	9.61865
PFKP	8.25097	8.7032	8.34084	8.15476	8.68739	8.29327	8.65411	7.87255	8.15174	8.34706	7.54336	8.27865	7.94238	8.03343	8.64296	8.03343	8.53987	8.35665	8.49556	8.63725	8.78349	8.51426	8.35475	8.43509
HBP1	9.08334	8.88953	8.69107	9.06459	8.8392	9.17542	8.85291	9.4734	9.54421	9.65651	9.88549	9.28844	9.53937	9.31603	8.6663	9.31603	8.84067	8.95154	8.82967	8.90332	8.87699	8.63566	9.32271	9.09387
TMED9	8.9988	9.07427	9.09172	9.212	9.05005	9.04443	9.17471	8.99295	8.86203	9.21695	8.4863	8.89189	8.81702	8.86086	9.19528	8.86086	9.30569	9.33866	9.43137	9.07157	9.09172	9.05526	9.07942	9.00632
DOK2	7.29656	7.84005	7.54887	7.79746	7.45573	7.47211	7.6844	7.22118	7.20974	7.2173	7.30661	7.57048	7.42895	7.48248	7.53906	7.48248	7.73029	7.49592	7.91449	7.98315	7.70785	7.48819	7.68058	7.71908
LOC642090	7.31789	7.49868	6.70548	7.44322	7.38617	6.80889	7.28626	7.3892	6.46559	7.43524	6.6807	7.33717	7.16879	7.37453	7.55905	7.37453	7.58569	7.38092	7.39632	7.58334	7.70719	7.64887	7.53432	7.47504
MAPRE2	9.44373	9.37391	9.47903	9.392	9.72556	9.52977	9.58923	9.16731	9.11867	9.08249	9.3609	9.40991	9.32994	8.89294	9.70598	8.89294	9.67613	9.72243	9.3333	9.50388	9.79958	9.5087	9.4561	9.36942
USP24	8.62546	8.79159	8.93835	8.63771	9.08052	8.59246	8.71619	8.46843	8.41216	8.25481	8.31848	8.60562	8.28242	8.04017	8.9988	8.04017	8.88185	9.13645	8.4472	8.71138	9.06703	9.04237	8.66831	8.66741
NKTR	9.45233	9.83471	9.85625	9.48138	9.68994	9.28455	9.77763	9.48455	9.4242	9.34605	9.4018	9.42158	9.04706	9.31657	9.87999	9.31657	9.81386	9.84939	9.40574	9.41641	10.026	9.95219	9.66734	9.64506
KIAA0179	7.19063	7.42181	7.53823	7.29049	7.41665	7.28265	7.21274	7.10218	7.07238	7.14023	7.01503	7.17569	6.94916	7.09785	7.37512	7.09785	7.31738	7.34771	7.33279	7.27683	7.52139	7.53628	7.29713	7.41243
NAALADL1	6.89328	7.05404	7.14272	6.97859	7.06184	6.78128	6.91346	7.12641	6.79266	6.89186	6.91508	7.04792	6.64928	6.90582	7.16576	6.90582	7.31526	7.20857	7.08125	7.01841	7.13543	7.15843	7.01832	6.77572
CCND3	12.7718	12.9566	12.7405	12.6556	13.1289	12.8961	13.0389	13.3008	13.3433	13.2385	13.2483	13.2483	13.1122	12.9773	12.8611	12.9773	13.002	12.9492	12.4953	12.6309	12.9404	13.0898	12.5444	12.465
PPP1R16B	7.05894	8.05129	7.92751	7.84122	8.13686	7.93522	7.98369	7.53179	7.30342	7.7566	7.80966	8.13552	7.52823	7.4566	7.47356	7.4566	7.99004	7.97728	8.27565	8.09638	8.59203	8.24289	8.03526	8.0525
TMEM77	7.61133	7.73424	7.87413	7.64299	7.92751	7.8993	7.89744	7.6314	7.81678	7.66818	7.48494	7.57714	7.5425	7.84958	8.08043	7.84958	8.10916	7.78923	7.84687	7.72388	7.91338	7.96261	7.78834	7.83408
EHBP1	7.48313	7.66289	7.68615	7.58279	7.8121	7.85505	7.89067	7.45477	7.57692	7.45272	7.33935	7.44858	7.3828	7.44467	7.87413	7.44467	7.7729	7.84738	7.56565	7.7165	7.93146	8.0215	7.60401	7.67
LOC388969	8.14205	8.25329	7.91734	8.09311	8.15952	8.55676	8.39985	8.26073	8.50054	8.26157	8.5598	8.42826	8.65688	8.83328	8.00164	8.83328	8.01518	8.18144	8.03628	8.06745	8.10651	8.19709	8.36008	8.16874
GORASP2	7.49239	7.79724	7.82114	7.87045	8.01061	7.79222	7.78421	7.68187	7.54869	7.86178	7.37629	7.67312	7.33106	7.51706	7.86706	7.51706	8.10109	7.8583	8.31549	7.93522	8.02021	8.1282	7.60814	7.65337
FGR	11.4528	11.3137	11.0307	11.184	11.2941	11.588	11.4034	11.5268	12.1066	11.9726	11.3226	11.198	11.442	12.0254	11.3998	12.0254	11.4938	11.1728	11.1184	11.0176	11.0412	11.0117	11.1619	11.11
SNAPC3	7.10898	7.38361	7.30841	7.64792	7.4159	7.2919	7.19119	7.24043	7.21131	7.39424	7.10718	7.33734	7.39273	7.26422	7.4454	7.26422	7.70089	7.35343	7.53109	7.53731	7.35507	7.48434	7.27863	7.37574
RNF149	11.6936	11.5513	11.3516	11.6405	11.4034	11.9891	11.4676	12.3148	12.3699	12.3282	12.6623	12.149	12.3645	12.487	11.5513	12.487	11.2966	11.7036	11.7036	11.4088	11.3455	11.146	11.9236	11.9817
LOC389289	8.4275	8.69951	8.98665	8.39268	9.09669	8.49367	8.75611	8.3009	8.43784	8.2229	8.00643	8.54396	8.06201	8.01282	9.05904	8.01282	8.9299	8.87803	8.50603	8.66545	9.14674	9.07322	8.4785	8.49121
ARHGDIA	9.72556	9.81608	9.7839	9.82031	10.1088	9.73189	9.83471	9.93516	9.53937	10.0692	9.49535	9.73284	9.55268	9.76638	10.0429	9.76638	10.0085	9.85061	10.2685	9.94592	9.84709	9.96523	9.82723	9.84606
OXSR1	9.12291	9.29827	8.95394	8.87316	9.2422	9.33558	9.41242	9.38753	9.54686	9.71588	9.40991	9.05381	9.35159	9.25352	9.03949	9.25352	9.06877	9.05381	8.85525	8.91017	9.29765	9.08801	9.04083	9.07789
WDR26	7.90634	7.75608	7.52851	8.10411	7.73229	8.08043	8.03553	8.02519	8.22492	8.14439	8.55842	8.24441	8.54182	8.52626	7.52899	8.52626	7.60076	7.6311	7.80135	7.75196	7.34052	7.54941	8.24441	8.23034
SF3A3	9.62518	9.86995	10.0862	9.35348	9.88356	9.39776	9.79593	9.34512	9.3501	9.00761	8.75318	9.19166	8.90214	8.8588	10.1845	8.8588	9.96428	10.0023	9.37954	9.61226	10.0928	10.2812	9.3609	9.58439
UNC84A	7.88935	8.12887	8.13918	7.9325	8.22434	7.92537	7.993	7.96571	7.79445	7.76858	7.59348	7.60154	7.57692	7.67444	8.27004	7.67444	8.17229	8.05639	7.98891	8.07867	8.09336	8.34547	7.96261	8.00643
SLC25A28	9.99311	10.0644	9.94479	9.94479	10.1649	9.99754	10.2053	10.1442	9.98137	10.0644	9.91453	10.3019	9.5263	9.81038	10.4771	9.81038	10.3252	10.3375	10.0348	10.1578	10.5928	10.5735	9.82541	9.92547
SAT	12.9313	12.517	12.3699	12.7194	12.9313	12.608	12.7887	13.1526	12.9042	12.8364	13.6531	13.5216	12.7479	12.9566	12.471	12.9566	12.608	12.7049	12.5367	12.5314	12.393	12.4007	12.4304	12.5367
GTF2H4	7.58746	7.68559	7.9797	7.70113	7.90205	7.76719	7.95384	7.55797	7.57282	7.59481	7.18904	7.57201	7.41717	7.51303	7.97843	7.51303	8.00852	7.88445	7.83408	7.87614	7.97098	7.99412	7.67812	7.67983
GRK6	8.86154	8.83176	8.81952	8.55558	8.96843	8.85651	8.87203	9.16103	9.07222	9.37954	8.76975	8.38966	8.89831	8.99751	8.85128	8.99751	8.60252	8.62086	8.69707	8.53735	8.41312	8.40924	8.74539	8.74652
LCMT1	7.73873	7.92473	7.89407	7.72658	7.97727	7.77597	7.71942	7.59113	7.60445	7.72439	7.36319	7.45953	7.4521	7.64711	7.96201	7.64711	7.7982	7.85276	7.81172	7.86865	8.08025	8.04417	7.72129	7.65533
DERA	9.07724	9.13733	9.30882	9.33638	9.19024	9.0194	9.23427	9.20311	9.23958	9.06526	8.92761	8.95336	8.8436	8.98905	9.30332	8.98905	9.26235	9.31446	9.39967	9.23491	9.37074	9.39853	9.14674	8.97203
ADCK2	7.48547	7.89067	7.96977	7.56565	8.29164	8.07165	7.63421	7.88736	7.75552	7.76628	7.34904	7.52139	7.29536	7.61896	8.25781	7.61896	8.49278	8.0995	7.98137	7.94413	8.12666	8.23034	7.64972	7.58554
CUGBP2	8.48088	8.48621	8.37527	8.25009	8.49955	8.4991	8.38577	8.63893	8.76986	8.69306	8.94907	8.72003	8.73039	8.65229	8.35797	8.65229	8.40849	8.47203	8.49053	8.45501	8.39003	8.25714	8.3549	8.43626
C8orf1	7.7165	7.91857	7.71155	7.76966	7.87206	8.16729	7.80215	8.16373	8.28803	8.67502	8.45739	8.13948	8.28586	8.5284	7.82759	8.5284	7.82036	7.98034	7.70766	7.6368	7.7938	7.72649	8.0589	7.82971
LTBR	8.3641	8.15988	8.05033	8.16485	8.15854	8.76306	8.01888	8.82628	9.14674	8.82628	8.07867	8.14205	8.39913	8.93898	8.23034	8.93898	8.33565	8.14986	8.39836	7.95914	7.67221	8.09311	7.83585	7.79008
NGRN	8.08508	8.22279	8.42828	8.30292	8.20897	8.09851	8.24296	8.11356	7.99875	7.86213	7.91991	8.02193	8.19815	7.96203	8.27066	7.96203	8.23803	8.21442	8.13117	8.37424	8.58466	8.20675	8.38588	8.31856
SARS2	7.88652	8.2631	8.02613	7.99004	8.18543	7.99251	7.96315	7.96814	7.80732	7.88684	7.3828	7.87174	7.4454	7.49648	8.21251	7.49648	8.23313	8.03445	8.33802	8.17619	8.40452	8.54354	7.72649	7.77841
CDKN1C	7.29665	7.18097	7.29284	7.61133	7.59367	7.50225	6.90549	6.8756	7.02972	7.32176	6.70281	7.33622	6.93164	6.9302	7.54896	6.9302	7.98608	7.87795	7.59348	7.82243	7.98065	6.82955	7.30902	7.10188
HDDC3	7.97254	7.89513	8.01309	7.68615	7.99666	7.87582	7.6697	7.91471	7.66801	7.70742	7.53157	7.84068	7.68221	7.58931	7.87816	7.58931	8.16559	7.8862	8.09909	7.8347	7.8624	7.99347	8.03652	7.83162
GIMAP6	8.02901	8.03648	8.21322	8.05407	8.35112	8.02713	8.26425	8.04255	7.95428	7.96666	7.58359	8.0429	7.72959	7.63446	8.27455	7.63446	8.39054	8.27033	7.98114	8.18595	8.52125	8.36118	8.11431	8.13824
SLC37A3	6.88876	6.92684	6.89306	6.7697	6.7638	7.03071	6.76116	7.58927	7.37789	7.40015	7.50471	7.06713	7.06129	7.2986	6.79412	7.2986	6.83173	7.01111	6.84516	6.79049	6.78985	6.83293	6.70818	6.93258
SARS	10.4876	10.6641	10.7246	10.4054	10.8493	10.5713	10.6485	10.2736	10.4009	10.4398	9.84606	10.1968	9.98556	10.1772	10.9112	10.1772	10.7803	10.821	10.6284	10.5541	10.9346	10.9972	10.4219	10.3363
TSG101	9.55725	9.45233	9.21748	9.51586	9.22361	9.67685	9.71668	9.68776	9.63647	9.79746	9.63242	9.25966	9.87759	9.80168	9.34665	9.80168	9.25262	9.30407	9.19247	9.27095	9.37728	9.22928	9.55268	9.51257
CCND2	8.99444	9.12147	9.26741	9.07995	9.29361	8.51766	9.26608	8.30136	8.07064	8.40839	8.23034	8.6663	8.43975	8.45679	9.1474	8.45679	9.12373	9.14359	9.18854	8.84638	9.32271	8.84481	9.02483	9.41568
HIST1H1C	9.12435	9.72056	9.47481	9.97801	8.81473	9.1474	9.27831	9.84032	9.1701	9.95429	10.2878	9.25673	9.77577	10.1812	9.48043	10.1812	8.57619	9.09599	9.61054	9.29264	8.73104	8.68006	9.20927	9.06077
RAC2	13.048	13.3008	12.9492	12.8689	13.1526	13.3184	13.062	13.6398	13.3008	13.4995	13.3184	13.1526	13.4194	13.2483	13.1856	13.2483	13.1741	13.0708	13.0898	12.8446	13.1289	13.048	12.6481	12.9225
VASP	7.9705	8.20703	7.72227	7.99258	7.61469	8.06127	7.73933	8.18167	8.3801	8.09651	8.50906	8.20162	8.40818	8.67255	7.82403	8.67255	7.58272	7.98645	8.13122	7.89278	7.36108	7.30417	7.95523	8.01548
TMSB10	13.2606	13.6674	13.4074	13.6151	13.4811	13.1627	13.4194	12.9225	12.7194	13.1741	12.9566	14.0127	13.0389	13.1856	13.5823	13.1856	13.6813	13.4918	14.0303	13.7675	13.5566	13.4578	13.4483	13.5216
PLEKHF1	8.60821	9.00951	9.29361	8.55842	9.87999	8.27093	9.18432	8.06201	8.17503	8.35582	7.82626	8.6896	8.26193	7.90522	9.22361	7.90522	9.22835	9.35159	8.86252	9.36793	9.88549	9.16103	8.55201	8.79462
KIAA1600	8.7061	8.62799	8.3527	8.74704	8.63002	8.78349	8.28981	9.32735	9.16103	9.46516	9.49137	9.38228	8.93898	9.3609	8.50193	9.3609	8.39756	8.58804	8.58133	8.49848	8.49278	8.29743	8.65246	9.0567
CSGlcA-T	6.87696	7.14289	6.88052	6.99084	7.06194	7.21721	6.91657	7.3877	7.20059	7.40852	7.27216	7.28503	6.96213	7.15658	6.89073	7.15658	7.1122	6.93238	7.16065	7.09392	6.76937	6.87867	6.80153	6.88173
MAPK1	8.6781	8.72356	8.44094	8.54825	8.39128	8.72496	8.47767	9.01014	9.11829	9.20593	9.27923	8.62888	8.89293	9.15373	8.47	9.15373	8.46528	8.67709	8.66934	8.48452	8.54473	8.33398	8.60343	8.62819
NDUFS7	9.36464	9.45707	10.0896	9.58114	9.79861	9.46964	9.63242	9.30649	9.08735	9.24136	8.8483	9.16731	9.14594	9.14594	9.79593	9.14594	9.99223	9.61604	9.62045	9.72149	9.74873	9.8236	9.38668	9.44864
BCKDK	9.48545	9.71911	9.65861	9.6262	9.75588	10.0772	9.87384	10.5946	10.4284	10.3312	10.3895	9.88954	10.0075	10.1786	9.85851	10.1786	9.5087	9.73893	9.85413	9.67061	9.35085	9.87552	9.48657	9.59962
SLC22A17	7.15626	6.97592	7.03328	7.0086	7.0884	7.21065	6.99005	7.45793	7.36282	7.49929	7.19871	7.45403	7.35886	7.46589	7.24629	7.46589	6.99604	6.93076	7.19129	6.93316	7.00551	7.03836	7.06256	7.09231
LOC284023	7.08283	7.27716	7.58172	7.35574	7.40573	7.2401	7.56959	7.47336	7.36353	7.54896	7.38379	7.42317	7.0208	7.33643	7.96653	7.33643	7.58746	7.56304	7.54646	7.37254	7.7275	7.72324	7.34082	7.38179
ABHD3	8.88827	8.63521	8.35435	8.73699	8.49556	8.95103	8.45102	8.71563	9.01697	8.69338	9.24136	9.19873	9.50544	8.85821	8.54591	8.85821	8.54857	8.61866	8.60661	8.66451	8.40208	8.13149	8.74212	8.66229
KRTCAP2	10.8952	11.3417	11.4871	11.0473	11.4177	10.9583	11.2871	10.7882	10.7625	10.9308	10.0797	10.4924	10.3623	10.3478	11.4389	10.3478	11.4592	11.3354	11.2595	11.1728	11.5736	11.6613	10.7781	10.9138
DNAJC8	10.226	10.6081	10.6716	10.2188	10.6029	10.2669	10.4808	10.3852	10.1127	10.2241	9.78106	10.0544	9.92283	10.0133	10.7369	10.0133	10.7481	10.6327	10.0943	10.4037	10.7224	10.7284	10.252	10.4479
EPS15L1	7.30518	7.23575	7.23661	7.17132	7.04087	7.68422	7.22721	7.47582	7.95854	7.52947	7.92991	7.40068	7.32081	7.58615	7.11241	7.58615	7.31478	7.19474	7.21199	7.29965	7.25102	7.14376	7.19695	7.06559
TOM1	7.20286	7.07143	6.93819	6.9683	6.96703	7.15948	6.94402	7.06756	7.3059	7.19909	7.1798	6.88233	7.16148	7.52703	6.77902	7.52703	6.97954	7.11395	6.95593	6.9064	6.98169	6.8096	7.0068	6.90206
CPEB3	7.86934	7.80241	7.71588	7.72033	7.78761	7.94967	7.72702	8.10892	8.19654	8.20722	7.80882	8.30038	7.6581	7.91622	7.85769	7.91622	7.85337	7.8121	7.58569	7.48689	7.76801	7.84177	7.3448	7.64567
DPF2	9.59724	9.58114	9.6262	9.4642	9.76176	9.77698	9.5537	9.71668	9.94105	9.92283	9.63416	9.49897	9.6223	9.77998	9.55268	9.77998	9.51044	9.63127	9.23904	9.6129	9.66128	9.60265	9.60265	9.20715
VPS45A	7.6004	7.67634	7.72358	7.59093	7.78714	7.83774	7.7984	7.58982	7.37389	7.57692	7.33774	7.57554	7.27506	7.63186	7.77261	7.63186	7.96952	7.70312	7.72252	7.62193	7.89405	7.88028	7.72011	7.74587
ARL2	9.09852	9.15771	9.61865	9.24297	9.51977	9.20603	9.23091	8.95582	8.84202	8.7386	8.52047	8.99976	8.44247	8.62247	9.59394	8.62247	9.56923	9.51688	9.2835	9.23544	9.38417	9.57656	9.01106	9.08397
ZYX	11.2727	11.4389	11.092	11.178	11.1064	11.5407	10.9922	12.1859	12.2502	12.008	11.7129	11.5268	11.7556	11.7036	11.4528	11.7036	11.0364	11.2674	11.68	11.178	10.3431	10.9811	10.928	11.1064
MTSS1	7.41424	7.42835	7.66411	7.51324	7.50196	7.43443	7.54624	7.1167	7.13924	7.24028	7.13323	7.36842	7.38498	7.13673	7.48494	7.13673	7.70742	7.53333	7.47197	7.54998	7.53956	7.49002	7.40337	7.48916
ST8SIA4	7.63529	7.46314	7.44511	7.59353	7.45833	7.77175	7.54624	7.75723	7.89372	8.0073	8.06442	7.73595	7.80774	7.76905	7.45392	7.76905	7.35195	7.57698	7.60454	7.55967	7.43976	7.49962	7.6408	7.60383
C14orf112	9.05786	9.4545	9.69661	8.99017	9.46897	9.05588	9.13261	8.8588	8.78885	8.9915	8.28693	8.81702	8.51226	8.61771	9.51586	8.61771	9.36884	9.43269	9.17394	9.1701	9.53582	9.66442	8.97604	9.15833
NALP1	7.82317	7.8048	7.61164	7.62022	7.93123	7.7406	7.68148	7.8406	7.9128	7.69888	8.21193	7.9154	8.14227	8.10746	7.56342	8.10746	7.70103	7.62108	7.8236	7.75109	7.6256	7.59366	7.75719	7.79186
PPFIA1	7.52821	7.60483	7.40247	7.55846	7.55151	7.69201	7.44506	7.96536	7.88022	7.89306	8.23334	7.78122	7.81339	8.06232	7.37411	8.06232	7.43981	7.71654	7.51206	7.56569	7.47015	7.4676	7.56597	7.64509
DYNLRB1	10.5094	10.6893	10.7758	10.4299	10.4198	10.4284	10.5572	10.2612	10.3733	9.80077	9.98265	10.1016	10.2041	9.76994	10.7058	9.76994	10.6252	10.7897	10.4701	10.6081	10.8997	10.5254	10.5286	10.2878
FLJ22471	9.23158	9.3333	9.85413	9.25433	9.6223	9.45538	9.7442	8.99017	9.34665	8.73594	8.91127	9.02654	8.77407	8.53498	9.69855	8.53498	10.036	9.91254	9.18353	9.54008	9.84138	9.84709	9.26741	9.27546
NAT5	7.92162	8.22704	8.26381	7.93916	8.03802	7.97624	7.99949	7.82758	7.80892	8.05548	7.68316	7.78307	7.65968	7.7669	8.15569	7.7669	8.18478	8.17647	8.04312	7.99186	8.20221	8.2848	7.86296	7.9964
COX4I1	12.6928	12.9656	12.9313	12.6995	12.9773	12.7989	12.7543	12.9566	12.608	12.7887	12.4007	12.4458	12.4758	12.608	13.1944	12.608	13.2127	12.9832	12.8886	12.6995	13.0135	13.1438	12.6623	12.7405
MGC39518	8.46754	7.8851	8.06816	8.10916	7.87963	8.53877	7.97621	9.08334	9.39043	9.15232	9.39591	8.59786	9.20399	9.05588	7.88961	9.05588	7.9797	8.06587	8.01309	8.15854	7.70049	7.62293	8.61963	8.71204
RRAS	8.59203	8.69338	8.95736	8.90724	8.70368	8.90614	8.86952	8.36241	8.21406	8.14881	7.61546	8.34547	8.15569	8.00226	8.7993	8.00226	9.67869	9.07868	8.98062	8.85651	8.84548	9.00761	8.43975	8.32285
FLJ10986	6.78449	7.09067	6.78605	6.75173	6.71694	7.05812	6.8953	7.28143	7.19365	7.21872	7.05849	6.76089	6.83856	7.07075	6.7826	7.07075	6.81224	6.80623	6.9242	6.71265	6.69885	6.79715	6.76063	6.86587
TMEM106C	8.19002	8.00981	7.74371	8.18003	7.96785	7.65045	7.78688	7.66244	7.48392	7.85413	7.6607	7.94563	7.67812	7.57743	8.06366	7.57743	7.82139	8.03628	8.08072	8.20121	8.05685	7.92864	8.24289	7.88684
RRM1	9.31366	9.6058	9.34724	9.03772	9.20603	9.13582	9.48869	8.90027	8.72881	8.95056	8.43415	8.83589	8.43667	8.63419	9.38071	8.63419	9.4256	9.39346	9.34512	9.28844	9.75507	9.50388	8.93383	9.10309
COL18A1	7.12839	6.99267	6.68266	6.78168	6.63329	7.08552	6.76837	7.03443	7.43024	7.20012	7.16843	6.98651	7.02439	7.16774	6.81451	7.16774	6.94201	6.98332	6.91019	6.79801	6.707	6.83468	6.56632	6.68894
MRPL22	8.4448	8.86361	8.6298	8.63777	8.66471	8.38558	8.56047	8.46601	8.21263	8.56646	8.12139	8.46513	8.29939	8.17714	8.68437	8.17714	8.74657	8.80557	8.98413	8.68639	8.72706	8.67673	8.30631	8.53951
SPAG7	8.34006	8.36824	8.50363	8.32559	8.35385	8.29273	8.25781	8.23103	8.04179	8.25413	7.83691	8.15203	7.97471	7.84506	8.54354	7.84506	8.57075	8.46172	8.38285	8.50363	8.35636	8.56539	8.28693	8.03131
CAMKK2	7.91222	8.23809	8.18003	8.114	8.25708	8.7104	7.70049	8.83969	9.14793	9.55913	8.79573	8.59935	8.96892	9.26471	8.16436	9.26471	8.25637	8.25184	8.31894	7.60011	7.93927	8.34977	7.68902	7.85075
KIAA1542	9.46037	9.78807	9.83064	9.48455	9.99867	9.59394	9.69425	9.58996	9.67776	9.15031	9.42696	9.41166	9.37233	9.36009	10.0772	9.36009	9.9422	9.71668	9.59724	9.92422	10.2211	10.1352	9.43778	9.68862
C14orf138	8.12005	8.11594	7.7466	7.82474	7.97014	8.05445	8.22517	8.49065	8.41133	8.54911	8.90782	8.45018	8.66342	8.39458	7.93499	8.39458	7.81243	7.84068	8.03526	8.13	7.81998	7.89123	8.17482	8.19858
NPL	10.5908	10.1268	9.81805	10.0211	9.73385	10.3301	10.0075	10.3911	10.4588	10.2091	10.821	9.83268	10.4146	10.2599	9.4642	10.2599	9.24753	9.59607	9.68776	10.1622	10.0348	9.33558	10.6716	10.0274
TREM1	7.72154	7.73549	7.39743	7.61645	7.67144	8.1178	7.71338	8.77629	9.22704	8.87747	9.48657	8.44522	8.74212	9.32843	7.57961	9.32843	7.59949	7.77986	7.83257	7.6667	7.41056	7.31106	7.81333	8.27617
SPATA5L1	7.73577	7.72649	7.67712	7.79032	7.59258	7.87229	7.75634	7.89713	7.84978	8.08003	8.11169	7.88082	8.12359	8.06414	7.82924	8.06414	7.79065	7.85794	7.6667	7.62826	7.67919	7.72937	7.68422	7.58809
ZNF683	7.41831	7.58411	7.00399	7.74609	8.39756	8.38581	7.33859	6.95583	7.68645	7.23338	6.8196	7.61758	7.8685	6.94369	7.46121	6.94369	7.55864	8.07137	8.4259	9.05971	9.11458	8.25225	7.4928	7.42501
COPB2	8.49121	8.72968	8.24521	8.4558	8.48354	8.53546	8.48687	8.88882	8.66545	8.74913	8.62247	8.40413	8.43229	8.63375	8.42826	8.63375	8.46472	8.3517	8.65059	8.42065	8.37001	8.43878	8.22049	8.24762
E2F5	6.934	7.00935	7.06343	7.13279	6.80314	7.19539	6.7927	6.94617	7.15533	7.19079	6.81303	6.74643	6.8455	6.84543	7.11329	6.84543	7.1477	7.25885	7.35282	7.18327	7.02805	7.27493	7.15595	7.38033
AXUD1	9.86354	9.1684	9.05095	9.18037	10.1296	9.56003	9.65651	10.4787	10.6965	10.9212	10.0516	9.85413	9.37954	9.80286	9.64422	9.80286	9.2422	9.40574	9.3405	8.99976	9.0194	9.03693	8.86454	9.18728
SLC12A9	11.0412	11.1012	10.814	10.518	10.8722	11.3572	10.8977	11.8248	11.8655	11.224	11.219	10.812	11.2219	11.4981	11.0451	11.4981	10.656	10.6769	10.7706	10.8253	10.7481	10.9404	10.7224	11.1184
TMEM88	7.20258	7.02557	6.64978	6.67102	6.67763	7.1508	6.63531	7.22682	7.57254	7.48845	7.53804	7.08913	7.23156	7.56616	6.85658	7.56616	6.57834	6.80104	6.99509	6.86904	6.54473	6.68004	7.00962	6.89268
RPS27L	10.3733	10.7058	10.3559	10.5254	10.6185	10.2271	10.652	10.0274	10.0097	10.5211	9.45767	9.94105	9.79746	10.3301	10.6302	10.3301	10.8722	10.3539	10.7097	10.5551	10.8439	10.5779	10.2225	10.4908
PCYT2	6.91233	7.16576	7.3359	7.15374	7.3219	7.00313	6.99919	7.05985	7.11534	6.99007	6.86163	7.06184	6.79159	6.89038	7.20228	6.89038	7.44605	7.14996	7.10161	7.26816	7.45078	7.39233	6.99191	7.08744
COX7C	11.4636	11.768	12.2108	11.5679	11.8655	11.4556	11.6613	11.3226	11.198	11.0204	10.6377	10.9945	10.9138	10.5678	11.8179	10.5678	12.0116	11.9103	11.6537	11.6838	11.8596	12.0785	11.4528	11.4938
SYT11	7.56277	7.93446	7.84958	7.64588	8.06058	7.50939	7.89236	7.49746	7.39189	7.73577	7.33243	7.811	7.54798	7.62512	8.00352	7.62512	7.88082	8.00226	7.68615	7.84931	8.23493	7.7715	7.60308	7.91734
ACP6	6.98446	7.19521	7.35613	7.10238	7.21911	7.42994	6.92886	7.99508	7.63345	8.03581	7.82036	7.35898	7.27562	7.48916	7.20789	7.48916	7.09856	7.2435	7.08645	7.06635	7.07036	7.21797	6.9752	7.02675
SOS2	7.26706	7.11855	7.09057	7.16986	7.20178	7.41308	7.10096	7.54646	7.62434	7.3599	7.77673	7.32745	7.63255	7.41393	7.41514	7.41393	7.11514	7.17224	7.04602	7.04736	6.98471	7.08591	7.24788	7.26277
RPA1	8.35096	8.65109	8.60288	8.46039	8.9299	8.66545	8.73436	8.37459	8.55241	8.05572	8.31753	8.3527	8.56615	7.95205	8.45265	7.95205	8.8392	8.66501	8.59658	8.94834	8.9835	8.84764	8.67855	8.5333
SCRN1	7.49494	7.56585	8.09126	7.77863	7.72052	7.91174	7.57571	7.35574	7.72776	7.65463	7.18491	7.51	7.41056	7.26888	7.81128	7.26888	8.04883	7.7715	7.94265	7.74955	7.77778	8.21281	7.76279	7.46531
TPCN2	7.74448	8.06292	7.97415	7.9779	8.0305	8.20423	8.01688	8.56232	8.47443	8.42258	8.86952	8.42338	8.65463	8.71856	7.9705	8.71856	7.90175	7.81436	8.04108	7.95327	7.68477	8.06707	7.94686	8.48208
DIRC2	8.30675	7.98157	7.90682	7.88486	7.81412	8.26791	8.10179	9.25805	8.738	9.1474	9.29497	8.27943	8.76586	8.8636	8.03741	8.8636	7.93982	8.02768	7.99666	7.81998	7.89689	7.93446	8.0499	8.19223
MUM1	7.71104	7.81857	7.68397	7.48703	7.98608	8.04218	7.86351	7.60711	7.96653	7.48568	7.21974	7.51258	7.26222	7.60843	8.13783	7.60843	7.87413	7.90022	7.96692	7.99163	8.23352	8.32453	7.64005	7.64299
ZNF281	9.16166	9.29692	8.93238	9.10101	9.05279	9.65439	9.028	10.2347	10.2188	10.2225	10.2861	9.93142	10.0322	9.88549	9.01811	9.88549	9.12147	9.58439	9.21748	9.09234	8.91476	8.89712	9.12607	9.64628
SETBP1	6.84481	6.98518	6.89482	7.19976	7.28098	6.99007	6.88111	6.98798	6.84532	7.21607	7.00052	7.11715	6.73658	6.84784	7.16973	6.84784	7.17059	7.14597	7.56544	7.32299	7.25724	6.83488	6.91205	7.27506
C9orf132	7.43309	7.81543	7.70766	7.5824	7.87339	7.50804	7.72649	7.38069	7.40126	7.51509	7.25508	7.49585	7.27229	7.39535	7.82272	7.39535	7.89782	7.7729	7.69381	7.69831	7.75167	8.00818	7.6853	7.73107
CIC	7.60686	7.63421	7.58809	7.19639	7.65364	7.8364	7.49466	8.02999	8.01096	7.85075	7.63484	7.38941	7.60662	7.76457	7.53109	7.76457	7.53917	7.5952	7.44121	7.32285	7.50922	7.33535	7.26983	7.41529
HDHD3	7.12751	7.12693	7.2639	7.07161	7.36742	7.10106	6.90183	7.22968	6.89518	7.15832	6.90367	7.09196	6.85768	7.04851	7.62377	7.04851	7.31446	7.24265	7.15658	7.15924	7.4149	7.26605	7.12154	7.20334
EVA1	7.2964	6.94595	6.87807	7.03259	6.97025	7.26523	7.0799	7.24565	7.14677	7.2804	7.03448	7.36293	7.2368	7.45016	6.92977	7.45016	7.10063	6.87388	7.13401	7.03067	6.90796	6.9596	6.98497	7.14058
QP-C	10.4037	10.656	10.7389	10.3911	10.2501	10.2188	10.1984	10.3687	10.0122	10.3993	9.9841	9.81608	9.99867	10.0959	10.7897	10.0959	10.7258	10.6163	10.5946	10.4326	10.4498	10.8188	10.1116	10.1845
GRPEL2	7.59987	7.93469	7.85557	7.96085	7.85028	7.89513	7.91258	7.44666	7.60332	7.52851	7.53944	7.67654	7.48782	7.70551	7.84122	7.70551	7.70607	7.89903	7.78862	7.93207	8.04045	8.13974	8.04361	7.99738
ORAOV1	8.2982	8.38513	8.36782	8.41216	8.67694	8.5734	8.61344	8.55606	8.59786	8.2174	8.33528	8.44101	8.19164	8.28467	8.80803	8.28467	8.58909	8.59167	8.33528	8.46561	8.92155	8.94003	8.40118	8.62155
MGC15912	8.29198	8.52626	8.60058	8.14906	8.42065	8.24127	8.50193	8.62395	8.54857	8.57379	8.06321	8.34895	8.16894	8.41682	8.89436	8.41682	9.09852	8.93968	7.9499	8.26554	8.87075	9.11553	8.388	8.91849
RPS6KA5	7.46739	7.55944	7.4682	7.45525	7.3615	7.46079	7.1382	7.43392	7.62625	7.78266	7.79156	7.52426	7.53939	7.60432	7.31027	7.60432	7.22806	7.50984	7.16628	7.29718	7.31278	7.08966	7.53069	7.55069
SPFH1	7.26195	7.2281	7.31036	7.13717	7.02662	7.20243	7.13605	7.74561	7.63813	7.61331	8.24205	7.52222	7.46576	7.50225	7.16096	7.50225	7.25082	7.09713	7.13346	7.06585	7.18761	7.24875	7.22202	7.08645
LOC441191	7.67948	7.73648	7.94745	7.43394	7.9797	7.71155	7.85794	7.73229	7.82452	7.54595	7.56678	7.65234	7.49223	7.39251	8.13974	7.39251	8.08809	8.03025	7.57911	7.74818	8.02395	8.23647	7.60924	7.67059
MTA2	8.35894	8.50895	8.35803	8.29305	8.68421	8.33334	8.3452	8.39268	8.15618	8.21678	7.76457	8.20638	8.01718	8.17014	8.76521	8.17014	8.56736	8.57843	8.42487	8.34583	8.72188	8.49975	8.21983	8.29627
MGC16028	7.10115	7.2495	7.32028	7.16158	7.3276	7.32096	7.36079	7.04338	7.12937	7.16148	7.21438	7.14536	6.87244	7.14289	7.33381	7.14289	7.45325	7.39233	7.37232	7.3922	7.33548	7.44858	7.02786	7.13762
MGC52282	6.70574	7.05663	7.03909	6.84902	6.92643	6.92097	6.91277	6.64804	6.71662	6.78822	6.61306	6.76009	6.7882	6.60733	6.74054	6.60733	7.03553	7.09806	6.97996	7.22574	7.27809	6.82398	6.65262	7.06747
NELL2	7.69831	7.89048	8.35096	8.31359	8.82087	8.03489	8.46472	7.9688	7.72278	7.85583	7.74316	8.16894	7.66392	8.07296	8.32519	8.07296	8.66501	8.80752	8.09706	8.66229	8.38089	8.47991	8.64515	8.44305
FUK	7.91734	8.09126	8.04781	8.09004	8.1124	7.92212	8.17557	8.01171	8.00909	7.91923	7.72235	7.9445	7.74008	8.00434	8.50478	8.00434	8.20221	8.14008	8.12005	8.1198	8.33249	8.42368	7.8851	7.94841
TNFAIP2	10.4341	10.029	9.76638	9.71911	9.91137	10.1256	10.3765	9.5537	9.81716	9.7475	9.72977	10.1921	10.1786	10.4771	9.72707	10.4771	9.81278	9.69976	9.87999	9.93516	8.97532	9.49786	9.92197	9.83569
CALCOCO2	7.36617	7.39815	7.07036	7.37162	7.23939	7.35282	7.23591	7.59638	7.50492	7.73129	7.64237	7.70719	7.31	7.68645	7.31355	7.68645	7.25927	7.28533	7.31393	7.16771	7.26622	7.3755	7.25337	7.16634
FAM44B	7.74783	7.86147	8.01718	7.71104	8.06181	7.81958	7.91622	7.56565	7.58569	7.57642	7.43748	7.55667	7.34131	7.51445	7.9756	7.51445	8.08277	8.01518	7.73257	7.92212	8.07482	8.14174	7.8624	7.61645
PLXNA3	7.14926	7.53217	7.21682	6.92596	7.63866	7.07387	7.34609	7.14272	7.03583	7.08563	6.80207	7.02886	6.794	6.96694	7.54998	6.96694	7.41514	7.26853	7.17395	7.50176	7.38033	7.56817	7.18473	7.36353
LOC642755	8.49493	8.57598	8.83498	8.41006	8.75459	8.59885	8.58838	8.19783	8.4208	8.30546	7.86856	8.05416	8.03615	8.05279	8.80185	8.05279	8.73462	8.81678	8.42206	8.57353	9.0167	8.83274	8.39773	8.41375
LRIG1	7.0916	7.64405	7.50437	7.37365	7.45248	7.31885	7.36983	7.26476	6.94531	7.27039	7.18007	7.30518	6.78055	7.11349	7.62293	7.11349	7.46022	7.20935	7.35308	7.43309	7.69259	7.65016	7.35556	7.43607
KARS	8.14245	8.32263	8.33369	8.36187	8.28393	8.09795	8.30038	7.93546	7.88652	8.00852	7.69042	8.45438	7.99703	7.89382	8.28159	7.89382	8.43555	8.3372	8.3627	8.31549	8.23921	8.48741	8.23921	8.16193
C22orf19	7.91258	7.89287	7.70948	7.84931	7.75464	8.07768	7.6314	8.31434	8.38089	8.25528	7.93757	7.82505	8.03392	7.86726	7.6951	7.86726	7.73853	7.62377	7.81958	8.09989	7.58123	7.76255	7.64215	7.76457
ERGIC1	8.29335	8.31255	8.08417	8.25569	8.05264	8.41195	8.09674	8.57022	9.0385	8.83727	9.12745	8.39861	8.83209	8.91083	8.17166	8.91083	8.08545	8.36573	8.14299	8.23852	8.07763	8.06891	8.32049	8.34261
HKR3	8.7032	8.59047	8.77574	8.5146	8.67569	8.86304	8.82033	8.89255	8.98719	8.83389	9.07034	8.70707	9.015	9.01106	8.9041	9.01106	8.76788	8.63283	8.61198	8.60365	8.55558	8.74652	8.46301	8.66786
MED25	10.7058	9.93257	10.2295	9.65651	9.86091	10.2431	10.1968	9.84825	10.6302	9.94479	10.2211	9.53274	10.0912	9.93969	9.45849	9.93969	9.56478	9.73808	9.32008	10.2067	9.92283	9.56923	10.2472	9.63865
VNN1	7.88907	8.0554	7.89689	7.97191	7.27683	8.55048	7.70719	10.2309	9.17598	9.7401	9.53856	8.03553	7.90995	10.029	7.98638	10.029	7.42414	8.73363	7.20651	7.51026	7.09335	7.82401	7.10746	8.13323
C20orf177	8.71856	8.86889	8.65246	8.92235	8.95154	9.32008	8.94054	9.43707	9.25031	9.34665	9.46516	9.17315	9.32271	9.28619	8.90486	9.28619	8.83589	8.68909	8.80284	8.66084	8.80565	8.9739	9.11954	9.11778
LOC651612	7.42016	6.98378	6.94214	6.90422	6.58201	7.00867	6.77514	7.47815	8.01824	7.2284	7.78192	7.08468	6.92726	7.09619	7.00387	7.09619	6.76862	6.7716	7.10106	6.92232	6.70756	6.62132	6.65635	6.78561
SLC35B2	7.56988	7.68141	7.55283	7.48197	7.70255	7.45342	7.44649	7.34866	6.98163	7.48955	7.08913	7.2875	7.09214	7.35244	7.59258	7.35244	7.6368	7.53449	7.7282	7.57766	7.73424	7.70571	7.37046	7.46022
LTBP4	7.48873	7.73129	7.55667	7.384	7.90933	7.31376	7.48723	7.40402	7.37748	7.28576	7.03155	7.32028	6.89284	7.20627	7.80094	7.20627	7.75097	7.77958	7.33498	7.69968	8.0205	7.83108	7.41139	7.27716
CRIP2	7.53517	7.75075	7.87878	7.48667	8.05129	7.81412	7.65983	7.61259	7.36779	7.51489	7.33151	7.27526	7.19407	7.39088	8.38089	7.39088	7.69358	7.83108	7.45429	8.20683	8.24356	8.08747	8.01429	7.68559
F2RL1	8.60179	7.80784	7.80629	7.91526	8.2923	8.60661	7.72358	8.3075	9.00395	8.84764	8.46231	8.63419	8.67429	8.55329	8.37629	8.55329	8.04618	8.10824	8.43264	7.58634	7.73815	7.79445	7.8921	8.00352
FKBP5	8.77685	9.29361	8.94938	8.7635	8.95001	8.85621	8.72531	11.2168	10.8952	10.8229	11.3697	10.4533	10.4876	10.3623	8.68852	10.3623	9.08487	9.19668	8.77574	8.75696	9.09852	9.16038	8.9848	8.95917
HIP1	7.3828	7.30238	7.10019	7.28155	6.87491	7.44982	7.56817	7.55769	7.41615	6.92554	7.8737	7.2687	8.07296	7.67983	6.87744	7.67983	7.10856	7.21737	7.21088	7.13165	6.96954	7.17876	7.17967	7.24721
STK39	7.86443	8.40413	8.30717	7.70163	8.48208	8.04108	8.23953	7.64525	7.70312	7.89405	7.49893	7.82272	7.27478	7.41113	8.26706	7.41113	8.61729	8.2229	8.01932	8.0037	8.78084	8.4774	7.77261	8.04045
ORM1	8.18582	8.67111	7.83552	7.79178	7.9263	9.30056	8.45395	10.4954	11.0219	10.3643	10.5143	8.65152	10.5211	8.52456	7.38498	8.52456	7.39725	8.69615	7.18473	8.1208	7.28185	7.92788	8.79766	9.65651
REXO4	8.42209	8.70224	9.03558	8.45438	9.03822	8.7032	8.68121	8.53064	8.44482	8.31962	7.9554	8.35304	8.03489	7.89744	9.13379	7.89744	9.17394	9.09718	8.59786	8.67502	9.20475	9.27337	8.38477	8.49799
TBKBP1	6.83962	6.81821	6.81827	6.70525	6.94302	6.91292	6.74968	7.11662	7.5115	7.17578	7.18735	6.98342	6.82234	7.0042	6.88864	7.0042	6.75705	6.77	6.97272	6.6363	6.72586	6.73378	6.72077	6.70493
VDAC3	10.4009	10.8543	10.6302	10.5452	10.5026	10.411	10.6399	10.3505	10.1233	10.18	10.201	10.0959	10.1151	10.1622	10.5892	10.1622	10.7864	10.6641	10.5026	10.5452	10.7758	10.7575	10.4876	10.3442
PRDX1	11.3256	11.8327	11.7036	11.3081	11.5373	11.2534	11.5775	11.0494	10.9212	11.0268	9.98879	10.8098	10.4628	10.4723	11.7129	10.4723	11.8179	11.5432	11.5432	11.3572	11.6838	11.8248	11.214	11.2332
ZNF18	8.143	7.9641	8.04017	8.13348	8.22153	8.25127	8.14685	8.43415	8.57906	8.62841	8.60938	8.36141	8.48687	8.72585	8.2405	8.72585	8.10714	8.14205	7.84015	7.90265	8.10749	8.19608	8.25266	8.23953
NSUN5	8.89031	8.68909	8.69239	8.6602	8.84929	8.51372	8.5679	8.58591	8.63982	8.51733	8.35212	8.42258	8.37828	8.30508	8.85621	8.30508	8.77407	8.77073	8.8588	8.77291	8.69107	8.79159	8.61913	8.70482
FNBP4	8.47262	8.89189	9.03693	8.38179	9.04795	8.58171	8.86043	8.53784	8.60562	8.39667	8.25298	8.53943	8.30038	8.39985	8.92603	8.39985	9.00632	8.80625	8.52982	8.78824	9.09234	9.02654	8.69518	8.74539
LOC641710	8.43039	7.88464	7.78862	7.14971	6.6301	7.56769	7.35591	8.68764	8.64849	7.91622	7.99436	7.58279	8.29627	7.80682	7.63505	7.80682	7.39957	7.43748	7.35076	6.87315	6.48545	6.90347	7.42461	7.78113
CLEC7A	7.7621	7.44611	7.22787	7.54062	7.24231	7.62768	7.29362	7.63477	7.8171	7.57295	8.18255	7.86559	7.82695	8.06093	7.10228	8.06093	7.20063	7.29669	7.56981	7.59486	7.21848	7.14367	7.57724	7.54115
SOD2	9.82211	9.33723	9.54921	9.27159	9.19841	9.71814	9.31888	10.0822	9.86167	10.2035	10.2897	9.89491	9.92796	9.62348	9.24303	9.62348	9.15356	9.53144	9.45986	9.42887	9.12241	9.0412	9.7036	9.76994
HEG1	7.22155	7.08392	6.91292	7.00399	7.01596	6.97865	7.17309	6.77999	6.66233	6.89405	6.93767	7.04587	6.99584	6.92554	7.05523	6.92554	7.32206	7.18631	7.05258	7.0286	7.30902	6.82871	7.08094	7.25054
LOC645649	7.90832	7.70696	7.8773	7.90832	8.31068	8.29026	7.99412	8.07333	8.7635	8.7521	9.00693	8.78749	8.63771	8.47991	8.12845	8.47991	7.88652	8.1384	7.69879	7.8107	7.87582	7.85053	8.04955	8.05572
S100A8	14.8393	14.5882	14.049	14.6393	14.24	14.6393	14.5387	15.2521	14.9569	15.2521	15.3934	15.2521	15.3934	15.3934	14.4841	15.3934	14.0662	14.4458	15.2521	14.3464	13.7965	13.9473	14.4841	14.8393
PRMT5	8.29743	8.06816	8.13111	7.83023	8.04423	8.143	7.95092	8.31631	8.7536	8.45679	8.26596	8.14952	7.80023	8.19376	8.26819	8.19376	7.92537	8.03323	8.0839	7.78029	7.84774	8.03077	7.79277	7.73001
RPS23	9.54686	9.86354	10.1391	9.87552	10.114	9.86163	9.81479	9.51044	9.51688	9.23491	9.01753	9.29433	9.37391	9.21487	10.3825	9.21487	9.96358	9.89188	10.0567	10.1687	9.66629	10.388	10.1526	9.35085
TCEA3	7.37215	7.76858	7.80317	7.51841	7.69132	7.45272	7.63023	7.47874	7.23619	7.08048	7.18524	7.20277	6.89739	7.42864	8.17706	7.42864	7.57478	7.63728	7.80241	7.59898	7.74349	7.993	7.88234	7.18123
HP	7.57828	7.1689	6.86171	7.43091	6.8405	6.74036	7.06551	7.96229	6.84304	7.42204	7.40901	7.2349	7.21414	7.64114	6.95583	7.64114	6.87735	6.87329	7.10487	6.86832	6.76874	6.8807	6.83957	7.17059
ASAHL	8.29066	8.25934	8.59833	8.34783	8.27647	8.32597	8.48793	8.04108	8.09848	8.05129	7.95886	8.06816	8.5146	8.13177	8.23003	8.13177	9.05904	8.56539	8.28693	8.42631	8.28724	8.41461	8.53987	8.44805
LOC646434	7.96261	7.25247	7.25082	7.12015	7.29298	7.16422	7.10874	7.71986	7.80611	7.35843	7.85862	7.49827	7.74082	7.27733	7.30518	7.27733	7.14627	7.10865	7.19297	7.14167	6.96708	7.00597	7.36046	7.50563
AES	8.22849	8.472	8.38375	8.25514	8.44518	8.26147	8.31263	7.97811	8.09434	8.21435	7.6945	8.08568	7.7766	7.79951	8.36785	7.79951	8.47032	8.51314	8.4361	8.42972	8.51021	8.35034	8.11716	8.08761
SF3B2	11.4389	11.6241	11.6974	11.7821	11.7873	11.7785	11.9652	11.8655	11.8248	11.7462	11.4981	11.5373	11.5775	11.5297	12.149	11.5297	12.0654	12.0682	11.7944	11.8369	11.9726	12.0409	11.4901	11.7077
FAM82C	8.18974	8.13587	8.3389	8.13621	8.22394	7.96113	8.1589	7.75395	7.56616	7.75688	7.54869	7.74975	7.67679	7.64345	8.05752	7.64345	8.22492	8.0215	7.95205	8.14333	8.49608	8.16941	8.17192	8.13149
LYPD2	6.49591	6.71095	7.01464	6.76368	7.10342	6.92525	6.79019	6.54408	6.6476	6.74603	6.79104	6.89981	7.00614	6.66421	7.41665	6.66421	7.10776	7.04406	6.983	7.14463	7.30937	6.84777	7.18796	6.60403
CLIC3	7.94654	8.01932	8.27161	7.74418	8.82967	7.6279	8.09909	7.50662	7.55051	7.91952	7.94413	8.77407	8.09989	8.09048	8.36358	8.09048	9.009	8.45292	8.49522	8.33022	8.95917	8.21858	8.00164	7.91555
EPHX2	7.17554	7.4259	7.64148	7.32413	7.54404	7.54008	7.4985	7.43804	7.45293	7.4165	7.26439	7.37907	6.94778	7.31252	7.41113	7.31252	7.66489	7.46672	7.87471	7.46828	7.81243	7.89578	7.41831	7.6816
RUVBL2	7.62237	7.97254	7.78779	7.62597	7.81175	7.69788	7.58196	7.53715	7.46493	7.70312	7.29778	7.44666	7.283	7.43909	7.81522	7.43909	7.94023	7.64631	8.09611	7.77561	7.86443	7.87014	7.55024	7.51246
SPCS1	10.0742	10.7097	10.5254	10.5961	10.5735	10.3049	10.5413	10.0928	9.90613	10.5678	10.0706	10.1116	10.0245	9.86471	10.4132	9.86471	10.4054	10.4628	10.8936	10.7058	10.5371	10.814	10.4771	10.3787
ATP5A1	11.2758	12.0042	11.749	11.5373	11.665	11.4242	11.5917	11.2595	11.0204	11.2966	10.5928	11.0882	10.8867	10.7424	11.7556	10.7424	11.8458	11.5917	11.8295	11.6613	11.798	11.879	11.3493	11.2998
CSTB	10.549	10.8349	10.7706	10.7424	10.6399	10.6185	10.3301	10.5108	10.0862	10.7706	10.1649	10.2082	10.6616	10.2976	10.928	10.2976	11.146	10.6101	10.6853	10.7206	10.7526	10.5572	10.681	10.7993
DKFZp434N062	7.01127	7.34938	7.47398	7.21171	7.22874	7.12247	7.2849	7.0378	6.95976	7.31252	6.89436	7.0026	6.85367	7.14094	7.24624	7.14094	7.37065	7.1558	7.50136	7.31491	7.36011	7.43014	7.18317	7.16997
CD97	9.85083	10.1069	9.63222	9.47015	9.81269	9.95326	9.88671	9.99001	10.3289	10.1962	10.3545	10.0101	10.0968	10.179	9.72384	10.179	9.88711	9.86226	9.74834	9.82345	9.84841	9.70317	9.77364	9.70239
GAA	7.54646	7.55051	7.40385	7.63866	7.29473	7.79965	7.54815	7.936	7.96315	8.09669	7.90906	7.33685	7.78081	8.221	7.47476	8.221	7.53333	7.4194	7.79197	7.30622	7.16079	7.52545	7.39377	7.22372
GPR114	7.95261	8.66128	8.19223	7.78081	8.45292	7.67875	8.65547	7.26182	7.16408	7.95975	7.23892	7.6933	7.02159	7.26725	8.42853	7.26725	8.40839	8.52933	8.17835	8.19091	8.78453	8.77136	7.55093	7.89067
AGPAT2	7.37135	7.26393	7.10346	7.0088	7.05119	7.17816	6.90881	7.46601	7.25323	7.32343	7.23444	7.04585	7.41374	7.49211	7.03592	7.49211	7.15439	7.14433	7.12902	7.0575	6.96488	7.08765	7.01143	6.99916
RGS18	11.3572	11.2727	11.4389	11.3417	11.5125	11.6162	11.5475	11.6351	11.8541	11.506	11.9147	11.5557	11.9289	11.5839	11.3493	11.5839	11.2387	11.8458	11.2758	11.2048	11.2785	11.4498	11.472	11.2009
MCM3	7.5252	7.94686	7.55702	7.57642	7.76044	7.43968	7.70238	7.39632	7.34513	7.42529	7.25414	7.41567	7.51766	7.50902	7.732	7.50902	7.49369	7.6439	7.88234	7.65998	7.68594	7.62193	7.70138	7.78339
ACP1	8.40452	8.40776	8.41084	8.40284	8.57843	8.42108	8.43784	7.90682	7.88935	7.96281	7.97471	8.1178	8.11295	7.8662	8.36141	7.8662	8.43461	8.19091	8.4049	8.50697	8.60365	8.44356	8.47398	8.3862
PCNT2	8.11758	8.42108	8.43317	8.06649	8.65784	8.12666	8.3009	8.13587	8.06491	8.13039	7.80555	8.42159	7.96261	7.87134	8.53784	7.87134	8.76121	8.73004	8.1485	8.2982	8.90214	8.62037	8.04242	8.08108
HSPBAP1	9.09044	8.82387	8.68218	8.66786	8.54354	8.92421	8.66666	9.51165	9.45538	9.68619	9.76994	8.95394	9.34416	9.38668	9.01753	9.38668	8.7137	8.89535	8.57446	8.53238	8.67808	8.82513	8.80911	8.85716
ZFP36	11.9855	11.6162	11.2941	11.5168	12.2678	11.6838	12.0254	11.8507	12.4304	12.1413	11.9103	11.5775	11.7196	11.9289	11.8655	11.9289	11.149	11.6351	11.4938	12.0453	11.3775	11.3543	11.203	11.5125
MRPS24	8.99976	9.31657	9.54231	9.03188	9.28455	8.89356	9.05786	8.8112	8.61866	8.97532	8.30562	8.64563	8.40072	8.41652	9.25879	8.41652	9.24297	9.23158	9.4734	9.3501	9.32607	9.51688	8.92539	8.74264
C16orf57	8.86726	8.46658	8.24248	8.50096	8.42631	8.79258	8.27865	9.52297	9.36218	8.9835	9.3501	9.07724	9.08334	9.34119	8.50785	9.34119	8.34246	8.26123	8.96334	8.53194	8.19284	8.16874	8.57296	8.72764
OAZ2	10.8307	10.3019	10.2175	10.1497	10.0752	10.3001	10.3687	10.1221	10.559	10.3393	10.5868	10.2067	10.7781	10.9164	10.0049	10.9164	9.95563	9.98265	10.252	10.275	9.91718	9.86471	10.6224	10.3325
RAB7	11.0117	11.203	10.9755	10.9164	10.9679	11.5125	10.7526	11.4901	11.8012	11.6974	11.4676	11.1639	11.4676	11.5168	11.149	11.5168	11.0882	11.092	10.8163	10.8997	11.0268	11.0612	10.9887	11.0702
MRPL18	8.14952	8.4105	8.51766	8.53877	8.30644	8.37925	8.42932	8.14399	8.06745	7.95666	7.95975	7.91988	8.19426	7.94265	8.27529	7.94265	8.39184	8.43264	8.37925	8.54541	8.43701	8.4176	8.44805	8.36782
EMD	9.66204	9.94479	10.3119	9.94962	10.2347	9.97679	9.9205	10.0002	9.6579	10.0085	9.86552	9.44954	9.52096	9.56558	10.4756	9.56558	9.93368	10.3199	9.86552	9.93846	10.2905	10.2309	9.8926	9.99105
OPLAH	7.17513	7.22344	7.1915	7.12626	7.01976	7.35812	7.17389	7.72843	7.32535	8.29202	7.85458	7.19952	7.0764	7.55673	7.0539	7.55673	7.0251	7.01979	7.33176	7.17076	7.04439	7.02442	6.82763	7.00433
FER1L3	7.44743	7.54148	7.8323	7.71423	7.67634	7.7052	7.43699	6.82437	7.44826	7.41665	6.49157	8.04491	7.18524	7.279	7.58909	7.279	8.28769	7.76359	8.10221	8.01999	7.81933	7.91555	7.36079	7.45905
FLJ21945	7.60508	7.77646	7.90106	7.53861	7.9554	7.7241	7.71423	7.68615	7.4803	7.48703	7.29822	7.37311	7.31262	7.32476	8.01518	7.32476	7.95327	7.87754	7.61079	7.69132	8.19255	8.02355	7.62597	7.74751
DHRS9	8.7626	8.67695	8.32216	8.85566	8.53857	8.49414	8.62767	9.03289	8.28446	8.99316	8.98963	9.38228	8.89176	8.71249	8.00225	8.71249	8.91484	8.52072	8.66565	8.50124	8.42913	8.51837	8.32911	8.42753
C9orf111	7.81911	7.87901	8.10478	7.82022	8.55716	7.81857	7.79585	7.80882	8.06344	7.45313	7.61838	7.83389	7.5188	7.49162	8.00513	7.49162	8.65644	8.11826	7.90832	8.0372	8.34438	8.4634	7.92844	7.96229
PINK1	9.54076	9.03693	9.37728	9.35603	9.0953	9.23283	9.21748	9.17068	9.17823	9.00082	9.44458	9.17765	9.66204	9.38417	8.5099	9.38417	8.62155	8.96054	8.51123	9.40816	8.60107	8.4259	9.69855	9.41242
RAB32	8.78885	8.73004	8.70189	8.72468	8.47005	9.00311	8.60179	9.29692	9.19873	9.20245	9.15771	9.01753	9.1114	9.23283	8.72468	9.23283	8.66585	8.91071	9.02138	8.66997	8.2982	8.53498	8.79105	8.69663
ECHDC3	7.09923	7.08458	6.94688	6.82911	7.00805	7.0099	6.9373	8.47301	7.90128	8.13149	9.06034	7.45803	8.31812	7.40054	7.07258	7.40054	6.91281	6.92705	6.88885	6.85701	7.06219	7.0376	6.98254	6.77673
H2AFY2	7.4159	7.28203	7.4628	7.46672	7.53917	7.50098	7.59206	7.20711	7.19254	7.29948	7.0919	7.22574	7.03788	7.06803	7.53217	7.06803	7.6173	7.61546	7.25319	7.38835	7.71804	7.77091	7.3258	7.40442
PHACTR2	8.36052	8.37925	8.5146	8.44754	8.49155	8.42338	8.42677	8.55503	8.29704	8.57075	8.13881	8.63105	8.17835	8.25388	8.66451	8.25388	8.68374	8.49027	8.10545	8.49202	8.84638	8.92703	8.48591	8.64257
SLC25A4	6.7288	7.03626	6.88803	6.91611	6.78848	6.73537	6.86867	6.72196	6.57247	7.06645	6.55989	6.88784	6.57383	6.5463	6.96989	6.5463	7.09206	6.97657	7.27593	7.05766	7.04245	6.88552	6.75362	6.75949
TMEM14C	8.59406	8.88827	8.99924	8.77574	8.92155	8.7137	8.73699	8.61488	8.72011	8.35841	8.43555	8.40165	8.71944	8.41346	8.89356	8.41346	8.87901	8.72115	8.81161	9.58114	8.61344	9.0452	8.96615	8.80185
HECW2	6.73872	6.91297	6.78078	7.15658	6.83923	7.1596	6.75726	7.7099	7.80629	8.15113	8.22394	7.53388	7.7097	8.13621	6.98304	8.13621	6.92497	6.94464	7.20484	6.96469	6.82218	6.69849	7.0583	6.91076
LOC388564	7.64611	7.87395	8.15042	7.79445	8.23069	7.98137	7.8462	7.79115	7.73229	7.81577	7.5288	7.59743	7.56793	7.53134	8.31166	7.53134	8.20683	7.95975	8.26342	8.07898	8.11107	8.15476	7.74082	7.57075
GPR177	7.14695	7.384	7.36068	7.55166	6.82063	7.51865	6.87084	7.44968	7.63093	7.22984	8.24523	7.54204	7.98995	7.80668	6.91225	7.80668	6.92912	7.20338	7.0649	7.20771	6.92166	6.72029	7.8082	7.09818
CUEDC1	8.88114	8.42902	8.33334	8.73056	8.41216	9.25966	8.77291	9.2371	9.58538	9.20545	9.25522	8.99564	9.27263	9.1138	8.6831	9.1138	8.91542	8.80185	8.62633	8.48256	8.18658	8.76405	8.60058	8.46608
C10orf26	7.68349	7.69132	7.52354	7.3871	7.42281	7.53693	7.38877	7.7743	7.62597	7.58123	7.9756	7.5168	7.83717	7.81933	7.45589	7.81933	7.49002	7.53731	7.61505	7.4514	7.42932	7.29899	7.52304	7.44631
MGC52000	8.33369	8.37542	8.19193	8.26385	8.67855	8.66585	8.69074	8.58455	8.61198	8.72634	8.37775	8.4794	8.56378	8.64993	8.37204	8.64993	8.4808	8.46079	8.27497	8.3527	8.29066	8.51892	8.23003	8.25225
LRRC6	7.69989	7.7241	6.77227	7.05882	7.14301	7.42162	7.33879	7.82817	7.49347	7.07436	7.32619	7.64821	7.33212	7.67144	7.04398	7.67144	7.08338	7.38641	7.0947	7.1628	7.27304	6.68065	7.29364	7.08348
SAMD4B	7.1231	7.16347	7.14652	7.19563	7.18666	7.15533	7.22429	7.34771	7.32526	7.63505	7.58453	7.31262	7.17916	7.88065	7.07282	7.88065	7.13303	7.2351	7.2569	7.16634	7.13	7.05593	7.00181	7.0433
GALNACT-2	7.4997	7.74181	7.45745	7.33935	7.30518	7.59501	7.4713	8.34126	7.89316	7.80135	8.37509	7.85964	8.15952	8.11695	7.48248	8.11695	7.3448	7.14519	7.41181	7.37108	7.55467	7.39251	7.53611	7.70049
BOLA3	8.48793	8.88044	9.03772	8.58909	8.83328	8.513	8.77358	8.19091	8.14068	8.55462	7.82924	8.31434	7.8127	7.7759	8.75611	7.7759	9.00082	8.71321	8.86632	8.76586	8.92043	8.96728	8.40637	8.41919
FLJ10379	8.42932	8.1485	7.92299	8.35894	8.33974	8.22976	8.42293	8.62003	8.4808	8.93444	8.8157	9.17882	8.5099	8.57843	8.13881	8.57843	8.45994	8.17653	8.36659	8.06151	8.25016	8.12949	8.17014	8.26342
RALA	8.91961	9.08931	8.88254	8.90782	9.22835	9.13079	9.19873	8.87003	8.87003	8.71944	8.46704	8.65644	8.66997	8.64224	9.2013	8.64224	9.29827	9.1684	8.72383	8.90837	9.38753	9.53458	9.10466	9.0632
CTSD	10.9922	10.9972	11.2311	11.3697	11.1407	11.5969	11.0011	11.7755	11.4242	11.5679	11.1697	11.2429	11.203	11.4498	11.3516	11.4498	11.3734	11.1436	11.1436	10.9655	10.8843	10.9346	10.5946	10.708
LATS2	7.28045	6.86483	7.02379	6.81189	7.18278	7.25927	7.16222	7.28979	7.18983	7.38203	7.46715	7.10198	7.04289	7.09698	6.95104	7.09698	7.16184	7.02379	7.00099	7.00066	6.97476	7.07712	6.93659	6.91572
DUS1L	7.23831	7.62293	7.81577	7.36111	7.56304	7.22753	7.26026	7.26439	7.09527	7.29459	7.1748	7.10992	6.97816	7.23619	7.52729	7.23619	7.6726	7.58334	7.69311	7.44381	7.62848	7.67	7.17198	7.22648
SRP46	8.93768	8.82033	8.93768	8.83274	8.83486	8.89596	8.88532	8.44667	8.37706	8.14952	8.30529	8.42631	8.66703	7.91153	8.76461	7.91153	8.84481	8.89665	8.68909	8.88827	9.02317	9.00042	8.79516	8.92665
CST3	12.122	12.1745	12.393	12.2502	12.1989	12.2387	11.749	12.2456	11.4636	11.6574	11.4311	11.7433	11.8596	11.8928	12.6015	11.8928	12.683	12.3645	12.0785	12.3472	11.9289	12.7405	12.0727	11.8179
MFGE8	8.03343	8.84481	8.85252	8.23034	8.94471	8.3009	8.52179	8.37629	9.00632	8.31309	7.891	8.19223	7.83182	8.15113	9.13079	8.15113	8.94054	8.71563	8.46267	8.5094	9.34512	9.36009	8.36241	8.58944
C9orf74	9.18577	9.48963	9.60265	9.21075	9.63242	9.36942	9.0585	9.23772	9.08872	9.08123	8.72383	9.07942	8.88044	8.77407	9.49253	8.77407	9.72429	9.46037	9.62518	9.42869	9.49897	9.92197	9.10923	8.95056
ACAD11	7.6664	7.76194	7.76686	7.61295	7.85145	7.59973	7.76404	7.61546	7.70066	7.63698	7.49087	7.67404	7.24906	7.49613	7.79309	7.49613	7.92421	7.81678	7.4311	7.82783	8.051	8.08935	7.64148	7.73759
DCUN1D1	8.54857	7.79406	7.55518	7.9989	7.82718	8.32091	8.31631	8.14763	8.44388	7.98323	8.10783	8.07658	8.15305	8.26526	7.62033	8.26526	7.95946	7.86296	7.54869	7.80215	7.66047	7.99041	7.77958	7.83747
SYK	8.543	8.22628	8.06414	8.24479	8.33022	8.65246	7.99077	8.9453	8.74379	8.73104	8.25781	8.5333	8.7799	8.90251	8.49799	8.90251	8.32871	8.3264	8.43119	7.80935	7.67948	8.28845	8.30818	8.02184
VPS4B	9.40816	9.51586	9.49371	9.57847	9.42792	9.85512	9.53078	9.86471	9.79746	9.84606	9.88245	9.67061	9.82169	9.79861	9.61054	9.79861	9.44373	9.5629	9.39527	9.54492	9.46779	9.48138	9.6129	9.67259
SPRED1	6.86156	7.06176	6.80552	7.06551	6.7219	7.04621	6.76402	6.95178	6.8513	7.19965	6.67698	6.69245	6.61752	6.89842	6.84974	6.89842	7.23843	7.05976	7.06151	7.20411	7.05001	7.19284	6.84938	6.84186
DKFZp761P0423	8.90724	9.30056	9.69119	9.08052	9.7096	9.32323	9.30056	9.1474	9.09756	8.79671	8.83389	8.93284	8.72383	8.57569	9.51498	8.57569	9.57847	9.84709	9.32323	9.34342	9.81386	10.1511	9.51793	9.30882
KSP37	9.57143	10.2211	9.64422	9.19668	11.0246	8.8112	10.2793	8.72188	8.3166	9.12607	8.54616	10.1497	8.87495	8.69951	10.1731	8.69951	10.7593	10.784	9.43979	10.2669	11.2219	9.68862	9.17678	9.48963
FLJ21438	11.4337	11.6974	11.6294	11.1545	11.7433	11.1407	11.6462	11.4835	11.2078	11.1064	10.9655	11.1697	10.8997	11.0268	11.8541	11.0268	11.7524	11.7361	11.3493	11.4835	12.149	11.7785	11.1407	11.5268
ICT1	7.56392	7.90055	7.83658	7.91338	7.72076	7.57929	7.89542	7.53944	7.30778	7.83338	7.35898	7.78238	7.32541	7.57127	7.77753	7.57127	7.80215	7.83438	8.19893	8.00014	7.95152	7.84687	7.6779	7.72052
LOC641996	7.92991	7.47663	7.58216	7.27506	7.47504	7.61195	7.41409	7.91222	8.00643	7.35634	8.07795	7.60011	8.25781	7.65215	7.2687	7.65215	7.20979	7.20867	7.63074	7.4101	7.14627	7.2095	7.85235	7.72649
NECAP2	9.12804	9.22835	9.17938	8.93051	9.31603	8.97261	9.02654	8.97203	8.68764	8.76586	8.87495	8.86304	8.91778	8.64337	9.03103	8.64337	9.17168	9.05165	8.93768	9.34512	9.22704	9.20399	9.27263	9.09234
DAAM2	6.49288	6.59522	6.4177	6.38218	6.53165	6.63319	6.48847	6.88869	7.34714	7.1385	7.56111	6.49338	6.86459	7.23843	6.52272	7.23843	6.46012	6.39805	6.45872	6.55451	6.46014	6.40883	6.37101	6.54105
N-PAC	8.03918	8.03445	8.01667	8.32482	8.11295	8.30886	8.25599	8.09004	8.29093	8.27497	8.33294	8.38658	8.44008	8.50193	7.9227	8.50193	8.0138	7.91763	8.19002	8.23265	8.06745	8.02543	8.33199	8.16406
TOX	6.51292	6.91839	6.96813	6.95554	6.60594	6.74327	6.86429	6.56799	6.65715	6.84461	6.61028	6.95541	6.8137	6.89409	6.77821	6.89409	6.9907	6.83527	6.83724	6.78683	7.082	7.02931	6.91415	7.02582
C17orf61	8.99698	9.20655	9.46964	8.99924	9.31053	9.10694	9.17542	8.99245	8.82788	8.93336	8.19348	8.52226	8.45153	8.49027	9.37629	8.49027	9.56003	9.25262	9.30407	9.20038	9.32735	9.764	8.87316	8.68006
F2R	6.89721	7.29948	7.3317	7.55112	7.62293	7.38341	7.52947	7.14613	7.02617	7.16634	7.66754	7.87532	7.54404	7.21513	7.61708	7.21513	7.53278	7.59846	7.81543	7.71127	7.8188	7.24895	7.74209	7.43748
CKAP1	9.61667	9.98137	10.0369	9.45538	10.0966	9.51793	9.98265	9.48363	9.56381	9.61379	9.23283	9.24432	9.29905	9.49786	9.95219	9.49786	10.0579	9.89361	9.7007	9.67869	10.1027	10.0049	9.68619	9.70279
ZBTB9	7.35368	7.52025	7.58279	7.43077	7.64543	7.36243	7.54646	7.30082	7.1799	7.27593	7.07633	7.21454	6.99199	7.28185	7.54314	7.28185	7.55905	7.70488	7.40946	7.45325	7.55407	7.71613	7.39233	7.43213
KIFAP3	7.76279	8.0751	7.96315	7.76384	8.19376	7.75894	8.13323	7.64405	7.52899	7.8662	7.32413	7.74609	7.32317	7.44937	8.03323	7.44937	8.23618	7.98369	7.92661	7.87878	8.12931	8.20221	7.62991	7.9779
LOC129531	8.39808	8.53829	8.42108	8.68817	8.57501	8.43878	8.57701	8.30818	8.15042	8.25097	8.18878	8.60821	8.07437	8.23809	8.5242	8.23809	8.44552	8.61283	8.74539	8.71563	8.52933	8.57446	8.64752	8.67276
HBLD1	9.07265	9.28912	9.21132	9.20183	9.34605	9.32916	9.46779	9.26235	9.07474	9.27163	8.87647	9.00556	9.09234	9.11733	9.55104	9.11733	9.31657	9.43137	9.2371	9.32271	9.19454	9.65439	9.16414	9.22439
FLJ20512	8.76788	9.08123	8.98027	8.51766	8.99564	8.42405	8.71204	8.63332	8.37155	8.36358	8.21376	8.28019	8.20152	8.34438	8.83274	8.34438	8.82322	8.81333	8.9862	8.79062	9.27095	8.89596	8.51623	8.60605
C1orf71	9.86552	9.62862	9.68994	9.81038	10.053	10.0475	9.89825	9.66629	10.1256	9.6262	9.32074	9.85625	9.79861	9.72429	10.1454	9.72429	10.2685	10.1369	9.54421	9.99223	10.1432	10.3505	10.0838	9.80518
IDH2	7.54378	7.78598	7.6173	7.89014	7.80023	7.68878	7.8323	7.40257	7.35574	7.77034	7.25899	7.7368	7.50117	7.48412	7.68422	7.48412	7.84978	7.66189	8.38364	8.00929	7.90055	7.86706	7.53731	7.63866
GRAMD1A	9.60682	9.78702	9.58923	9.42158	9.72149	10.076	9.73385	10.7389	10.8722	9.99867	10.186	9.6294	10.0489	10.3269	9.9183	10.3269	9.65314	9.66629	9.61865	9.58538	9.42792	9.63318	9.48363	9.76285
CHD9	8.79696	8.8713	9.18432	9.04443	9.13261	9.09387	8.85651	8.82272	8.94655	8.80565	8.37542	8.58508	8.47617	8.72383	9.20545	8.72383	9.18432	9.08596	8.62215	8.9173	9.4545	9.24893	8.96505	9.01236
CYC1	9.32074	9.31806	9.5629	9.29083	9.58377	9.33136	9.26471	9.19739	9.0953	9.33047	8.60058	9.03822	8.73104	8.83038	9.67359	8.83038	9.72556	9.44284	9.73098	9.51586	9.50212	9.67519	9.0226	8.90614
ALS2CR13	8.67624	8.87495	9.00267	9.20603	8.96334	9.23958	8.96505	8.67219	9.05279	9.10101	8.74783	9.03693	8.92761	8.82272	9.20715	8.82272	9.52902	9.15549	9.12291	9.19616	9.19024	9.39967	9.06877	8.86889
LOC645058	10.3802	10.3119	9.93594	9.82169	10.0671	10.131	10.0983	10.7499	10.3658	10.5848	10.539	9.97884	10.3911	10.2175	10.0002	10.2175	9.95978	10.147	9.68315	9.7041	10.147	10.0322	9.99754	10.3062
ARHGAP24	7.15068	6.97476	6.93995	6.99663	6.80754	7.19611	6.88702	7.52186	7.67326	7.48387	7.59388	7.05272	7.41565	7.46094	6.88641	7.46094	6.92674	7.12155	6.93667	6.93665	6.86271	7.07827	6.98198	7.18181
LOC388720	13.433	13.6531	13.6531	13.6398	13.9333	13.8577	13.8134	13.4918	13.7492	13.6398	13.271	13.5566	13.4811	13.6151	13.8134	13.6151	13.9121	13.8577	13.6272	13.7001	13.881	13.8963	13.7141	13.7141
FGD3	11.6323	11.9019	11.8845	11.7524	11.8327	12.1591	11.898	12.4458	12.5314	12.4599	12.683	12.2854	12.1413	12.6015	12.0889	12.6015	12.008	11.9855	11.9236	11.7873	11.879	11.8845	11.5969	11.7462
AGTPBP1	9.32323	9.30742	9.11496	9.37954	9.11004	9.66629	9.37954	10.0369	10.2537	10.3325	10.2472	9.43778	9.94845	10.0622	9.07222	10.0622	9.08199	9.23958	9.20245	9.22567	9.0463	9.15168	9.59607	9.72977
MRPL20	8.41828	8.84715	9.06381	8.50603	9.02393	8.70656	8.67276	8.62215	8.39945	8.41548	8.23154	8.31962	8.25481	8.21376	9.08872	8.21376	8.93587	8.95661	8.58171	8.65502	8.90782	9.13007	8.54396	8.48433
MGC45871	6.733	6.88173	6.56847	6.62859	6.78625	6.88078	6.80517	6.93507	6.65292	7.18686	7.07971	6.86758	6.85079	7.28155	6.74141	7.28155	6.73357	6.83026	6.70369	6.62235	6.68534	6.63093	6.53068	6.68732
LOC651309	9.06227	9.15168	8.86772	8.57701	9.00311	8.9824	8.7386	9.67195	9.86471	9.81278	9.70179	9.15638	9.19528	9.84032	8.89897	9.84032	8.88827	9.34863	8.42338	8.61815	9.08872	8.99295	8.81635	8.96108
SBF1	9.24039	9.41902	9.37074	9.08931	9.4242	9.48363	9.40113	9.19247	9.30966	9.12233	9.23158	9.11004	9.23283	9.1484	9.44373	9.1484	9.42792	9.56558	9.54492	9.46322	9.82723	9.59094	9.22204	9.15031
PPP2R2A	8.24619	8.04335	8.14716	8.26791	8.03681	8.42513	8.10478	8.6072	8.70368	8.43555	8.42065	8.38696	8.52933	8.62487	8.27732	8.62487	8.28358	8.26269	8.01888	8.08908	8.05273	8.04267	8.31508	8.21619
C16orf28	7.567	7.50155	7.29015	7.16918	7.61052	7.89048	7.66333	7.87134	7.79793	7.80555	7.88323	7.57322	7.67565	8.0794	7.46352	8.0794	7.57302	7.45542	7.42629	7.35308	7.50136	7.65234	7.44689	7.38896
SLC2A6	8.5362	8.3906	8.61454	8.41007	8.30178	8.48208	8.40373	7.74349	8.10545	7.9809	7.25454	7.91049	7.90653	7.94481	8.74752	7.94481	8.96386	8.70656	8.51327	8.42258	8.29327	8.3657	7.98708	8.26596
FLJ37307	7.22276	7.0841	6.85677	6.89401	6.69469	7.04034	6.85902	7.018	7.17224	7.01763	7.24456	7.16042	7.29713	7.17809	6.93428	7.17809	6.87168	6.76416	6.98356	6.88113	6.97183	6.8121	6.86014	7.05593
HDAC1	10.7706	11.1639	11.2429	10.6745	11.2561	10.8843	10.9834	10.6501	10.5572	10.4384	10.1281	10.4828	10.4219	10.3019	11.3967	10.3019	11.4277	11.1639	10.8269	10.8371	11.4148	11.3256	10.549	10.693
IL18R1	7.86911	7.99944	7.62193	7.97254	7.70312	7.94901	7.84229	10.8349	9.43707	10.2394	11.149	9.75	9.67432	9.75346	8.01551	9.75346	7.6581	7.91526	8.03681	7.48121	7.99163	7.64588	8.15337	8.32207
LOC651143	8.69144	8.58944	8.38696	8.72764	8.6986	8.78824	8.23921	9.22617	9.21559	8.64074	9.23351	8.92816	9.50634	8.75656	8.43229	8.75656	8.30424	8.59572	8.45625	8.7432	8.38733	8.30178	8.6706	8.87316
DDX56	8.21376	8.47089	8.49202	8.09542	8.43264	8.22855	8.19654	8.31166	8.1384	8.06908	7.98267	8.14659	7.8029	8.10892	8.68482	8.10892	8.35941	8.53987	8.26526	8.3047	8.56436	8.58171	8.10411	8.15952
LY96	10.8472	9.98879	10.2138	10.9054	10.1419	10.1786	9.80168	10.9032	10.8843	11.2903	11.3291	11.2871	11.1184	11.1816	10.3312	11.1816	10.3183	9.75588	10.7606	10.1547	9.72056	9.72149	10.5254	10.7224
MAT2A	10.6029	10.8253	10.8009	10.2716	10.9655	10.4464	10.6716	10.4367	10.2976	9.92422	9.69976	9.82452	9.78807	10.0825	11.099	10.0825	11.0612	10.7575	10.4341	10.3865	11.0176	11.2941	10.3911	10.4164
FLJ13910	6.73824	6.79322	6.48289	6.8354	6.61723	7.01626	6.70901	6.75414	6.70163	7.06662	6.87597	6.78972	6.79141	7.05683	6.69299	7.05683	6.60854	6.85451	6.5805	6.73863	6.59125	6.50678	6.64409	6.48371
NUDCD3	7.4651	7.45706	7.68293	7.36321	7.79065	7.63978	7.54778	7.45342	7.46255	7.52284	7.12571	7.31224	7.24788	7.42764	7.6779	7.42764	7.7666	7.69435	7.58955	7.54553	7.71155	7.65998	7.48412	7.44826
AP4B1	8.76586	9.13918	8.96437	8.80134	9.00453	8.69615	9.08199	8.87075	8.54219	8.8275	8.7032	8.66831	8.49887	8.65411	9.11231	8.65411	9.04443	8.92539	8.88594	8.95513	9.3333	9.2963	8.63419	8.88044
NUFIP2	8.54044	8.03772	8.21222	8.30247	8.13039	8.16164	7.8871	8.75275	8.82272	8.76121	8.64257	8.62247	8.26427	8.56436	8.24356	8.56436	8.50251	8.2372	8.10478	8.03741	7.70948	8.03297	8.03419	8.03812
PSCD4	11.5806	11.506	11.3838	10.9655	11.5557	11.8655	11.3196	11.6115	12.1548	11.7718	11.1902	11.1667	11.1407	11.671	11.5125	11.671	11.2463	11.3196	11.2871	11.1545	11.1125	11.3196	10.8816	11.1436
PROK2	11.8688	12.1123	11.7077	11.4676	11.7755	12.6015	11.4114	13.1741	13.271	13.3833	12.41	11.7036	12.2334	13.062	11.9019	13.062	10.9426	11.7556	11.9891	11.7642	11.2758	11.178	11.8541	12.6556
C1QA	6.82229	7.20389	7.21592	8.0222	7.04676	7.17767	7.15716	6.69207	6.92938	6.98033	6.62715	7.13368	7.03422	6.7285	7.48079	6.7285	8.63521	7.34904	7.62105	7.31619	7.30261	7.03765	7.14796	7.04128
TBC1D4	7.32541	7.59805	7.61691	7.61235	7.68371	7.52413	7.52379	7.43148	7.25082	7.60889	7.39377	7.3877	7.07576	7.5039	7.73175	7.5039	7.75371	7.70861	7.52627	7.57228	7.85557	7.82505	7.79032	7.76098
C6orf48	6.94484	7.2687	7.47476	7.51207	7.64215	7.28586	7.08612	7.26094	7.50117	7.06902	7.30841	7.33232	7.02926	7.17916	7.29065	7.17916	7.55683	7.5188	7.46973	7.76742	7.47153	7.49182	7.60011	7.18075
IL1R1	6.53523	6.59898	6.53588	6.66502	6.47196	6.55678	6.54799	6.64715	6.64422	6.69667	7.09527	6.88286	6.84718	7.00522	6.70307	7.00522	6.37982	6.52632	6.62875	6.51955	6.36993	6.54682	6.56603	6.52635
PTCD2	6.70572	6.6515	6.90945	6.90725	6.93643	6.90189	6.74341	7.05469	6.76556	6.94594	6.70714	6.85269	6.57456	6.83914	7.18655	6.83914	7.10188	7.07727	6.9823	6.86151	7.19614	7.224	6.75136	6.88376
PRAF1	7.1977	7.23546	7.37333	7.13762	7.67875	7.46205	7.2513	7.10161	7.12385	7.1162	7.10788	7.22968	6.76885	7.09888	7.43804	7.09888	7.3421	7.42849	7.38217	7.3599	7.58809	7.48897	7.30112	7.22385
PEX11B	8.83328	8.95001	8.81893	8.55648	9.12233	8.87747	8.76694	8.79414	8.68482	8.77869	8.63002	8.53144	8.59203	8.53108	9.01298	8.53108	9.01453	8.79766	8.63982	8.92155	9.10625	9.10819	8.98825	8.88594
SERPINA1	8.78597	8.74044	8.58588	8.67939	8.59622	8.77988	8.5434	8.92012	9.05324	8.91456	9.07297	8.96395	9.10796	9.14808	8.77365	9.14808	8.63714	8.65315	8.75578	8.67009	8.64387	8.51785	8.6023	8.8708
CXCL16	10.0211	9.6129	9.55833	9.8877	9.25879	10.265	9.72429	10.9563	10.8566	11.146	10.8606	10.18	10.9867	10.1419	9.82723	10.1419	9.55268	9.9205	9.56478	9.56923	9.48455	9.3501	9.95429	9.72429
RP9	8.0328	8.00718	8.43509	7.93395	8.53194	8.34816	8.26385	8.14906	8.25298	7.97014	7.62193	7.86588	7.92567	7.69435	8.67972	7.69435	8.56835	8.40536	8.07843	8.13283	8.43813	8.70843	8.1372	7.96173
FLJ13639	7.33956	7.04498	7.05984	6.83781	6.90133	7.20277	6.65878	7.35114	7.55915	7.24005	7.63045	7.47134	7.30992	7.59618	7.00845	7.59618	6.96924	6.85858	7.26043	6.90766	6.95848	6.75919	6.83843	7.19357
TRAPPC4	8.83435	9.16307	9.27095	8.8636	9.17882	9.07942	9.03558	9.00453	8.86252	9.0156	8.83435	8.80856	8.73639	8.78561	9.30742	8.78561	9.25966	9.13983	8.76849	9.0855	9.2963	9.19093	9.06934	9.02578
PPRC1	7.92102	7.90634	8.08482	7.90055	8.12448	7.74316	7.95854	7.8773	7.93278	7.75371	7.39652	7.70459	7.46205	7.63505	8.29002	7.63505	8.10609	8.20638	8.02643	7.84687	8.08908	8.24789	7.66228	7.83501
RNASEH2A	6.93878	7.19925	7.30026	7.06717	7.03917	6.88072	7.04034	7.0202	6.79793	7.01431	6.91853	7.07397	6.80012	6.93872	7.25264	6.93872	7.30856	7.25982	7.32006	7.16422	7.23531	7.14519	6.87584	6.89711
CKAP5	7.38892	7.63862	7.61168	7.52052	7.71893	7.51444	7.44452	7.51942	7.42464	7.53816	7.11198	7.33322	7.04014	7.30074	7.68503	7.30074	7.74194	7.59233	7.54994	7.56062	7.77467	7.70004	7.43857	7.54634
TIMELESS	7.15924	7.51928	7.1167	7.1977	7.17198	7.29338	6.96577	7.08701	7.28017	7.1821	7.08933	7.38679	6.76466	6.94628	7.38481	6.94628	7.45803	7.28548	7.58533	7.36921	7.48648	7.37182	7.10776	7.24919
C6orf129	7.73449	8.71321	8.10609	7.85794	8.02184	7.70893	8.09581	7.85356	7.69632	8.02714	7.3515	7.73392	7.19711	7.41288	8.21711	7.41288	8.3627	8.20855	8.60365	8.50545	8.19608	8.01646	7.52263	8.0694
IGSF6	12.4953	11.588	11.7129	11.5222	11.5679	12.2213	11.7642	12.3472	12.7989	12.0453	11.7556	11.9381	12.517	12.4171	11.8845	12.4171	11.9652	11.9411	11.798	11.5019	11.3169	11.5679	11.6745	11.5839
ARL4C	7.08853	7.31789	7.27247	7.20429	7.56503	7.24153	7.62085	7.22574	7.30532	7.10238	6.96494	7.28445	7.02627	7.11653	7.35498	7.11653	7.31184	7.6448	7.33121	7.40641	7.55946	7.4165	7.30448	7.22276
MRPS18B	7.35076	7.33605	7.51303	7.29913	7.55569	7.44649	7.54109	7.07498	7.31462	7.30044	7.08447	7.29049	7.22122	7.1977	7.55839	7.1977	7.60643	7.3871	7.70163	7.35668	7.39303	7.4477	7.50155	7.26182
PHGDHL1	8.73739	8.72319	9.13379	9.01001	9.15771	9.07373	9.11553	8.89495	9.01106	8.63923	8.98558	9.10753	9.14485	8.97818	9.20655	8.97818	9.30262	9.32008	9.10101	9.08596	9.25262	9.3254	9.02715	8.91252
[truncated: 994 more rows]
