# Supplementary material for: Identifying patterns of immune related cells and genes in the peripheral blood of acute myocardial infarction patients using a small cohort
Source: J Transl Med. 2022 Jul 21;20:321. doi: 10.1186/s12967-022-03517-1 (PMC9306178; doi:10.1186/s12967-022-03517-1)
Supplement: Supplementary file 8 — Additional file 8: Table S7. Detailed results of the KEGG enrichment analysis. [file 12967_2022_3517_MOESM8_ESM.xls]

## Sheet: Additional Table S7
KEGG pathway	ID	Description	GeneRatio	BgRatio	pvalue	p.adjust	qvalue	geneID	Count
hsa04666	hsa04666	Fc gamma R-mediated phagocytosis	24/450	97/8093	3.27985e-10	1.02659e-07	6.38707e-08	1785/5594/7454/3055/5595/10094/5337/6850/9846/5335/4082/5894/4067/1398/10097/5293/10552/10451/5880/5058/3985/3635/5580/5296	24
hsa05152	hsa05152	Tuberculosis	31/450	180/8093	1.29828e-08	1.73206e-06	1.07762e-06	4802/5868/5594/3684/7099/5595/51135/5534/26253/533/6850/3460/7097/3459/5993/1378/5894/2033/1051/929/10333/535/1432/3117/7132/818/9114/11151/1509/5603/3126	31
hsa04664	hsa04664	Fc epsilon RI signaling pathway	18/450	68/8093	1.76741e-08	1.73206e-06	1.07762e-06	5594/241/5595/6850/9846/5335/5894/4067/240/5293/10451/5880/1432/6655/2205/3635/5603/5296	18
hsa05167	hsa05167	Kaposi sarcoma-associated herpesvirus infection	32/450	194/8093	2.21349e-08	1.73206e-06	1.07762e-06	5594/3055/2783/1147/5595/5534/6850/2787/7311/57580/5335/3459/6774/3454/5894/2033/4067/6233/3661/5293/3455/7297/1432/7132/2793/2932/5603/2790/4792/5296/7538/3133	32
hsa05164	hsa05164	Influenza A	29/450	172/8093	6.29088e-08	3.93809e-06	2.45013e-06	3836/5594/1147/7099/5595/51135/3460/3459/3454/5894/9021/2033/5611/293/23633/3661/5293/10241/3455/7297/6041/3117/7132/29108/3126/51284/896/4792/5296	29
hsa05417	hsa05417	Lipid and atherosclerosis	33/450	215/8093	8.0358e-08	4.19201e-06	2.60811e-06	4318/5594/1147/7099/3305/5595/51135/5534/3326/5335/7097/6774/4067/4689/22926/3661/5293/6648/929/10333/10451/6256/1432/7132/818/3310/29108/2932/19/5603/3304/4792/5296	33
hsa05135	hsa05135	Yersinia infection	25/450	137/8093	1.07312e-07	4.4431e-06	2.76433e-06	5594/7454/1147/7099/5595/10094/51135/391/5335/6195/1398/10097/3661/5293/10552/10451/5880/1432/3678/29108/2932/5603/920/4792/5296	25
hsa04380	hsa04380	Osteoclast differentiation	24/450	128/8093	1.13562e-07	4.4431e-06	2.76433e-06	126014/5594/1147/5595/5534/6688/6850/11025/9846/3460/3459/7305/3454/9021/4689/5293/3455/7297/1432/7132/5603/7048/4792/5296	24
hsa04620	hsa04620	Toll-like receptor signaling pathway	21/450	104/8093	1.92731e-07	6.6779e-06	4.15474e-06	5594/1147/51311/7099/5595/51135/7097/3454/7100/3661/5293/54472/3455/929/10333/1432/6696/5603/51284/4792/5296	21
hsa04062	hsa04062	Chemokine signaling pathway	30/450	192/8093	2.13351e-07	6.6779e-06	4.15474e-06	58191/5594/7454/3055/2783/1147/5595/2787/1524/57580/5335/2771/2268/6774/5894/4067/2870/1398/5293/196883/10451/5880/6655/5058/2793/2932/2790/5580/4792/5296	30
hsa05131	hsa05131	Shigellosis	35/450	247/8093	2.44124e-07	6.94645e-06	4.32182e-06	8454/5594/55062/1147/3101/7099/5595/10094/7311/5335/58528/6233/7100/1398/10097/837/3661/826/5293/10241/10552/3059/81/929/1432/7132/3678/29108/2932/5603/9252/5580/4792/5296/9140	35
hsa05235	hsa05235	PD-L1 expression and PD-1 checkpoint pathway in cancer	19/450	89/8093	2.96982e-07	7.74629e-06	4.81945e-06	5728/5594/1147/7099/5595/5534/3460/5335/7097/3459/6774/5894/4215/5293/1432/5603/920/4792/5296	19
hsa05170	hsa05170	Human immunodeficiency virus 1 infection	31/450	212/8093	6.05072e-07	1.39026e-05	8.64969e-06	8454/5594/2783/1147/7099/5595/51135/5534/2787/5335/7097/2771/5894/1398/3661/5293/8451/5880/1432/7132/5058/2793/3985/27350/5603/2790/920/7133/4792/5296/3133	31
hsa05142	hsa05142	Chagas disease	20/450	102/8093	6.21842e-07	1.39026e-05	8.64969e-06	5594/1147/5520/7099/5595/51135/8837/3460/7097/3459/2771/5293/10333/1432/7132/5603/7048/712/4792/5296	20
hsa05145	hsa05145	Toxoplasmosis	21/450	112/8093	7.11489e-07	1.48464e-05	9.23688e-06	5594/1147/7099/3305/5595/51135/3460/7097/3459/2771/6774/240/7297/1432/3117/7132/3310/5603/3126/3304/4792	21
hsa04659	hsa04659	Th17 cell differentiation	20/450	108/8093	1.60812e-06	3.14588e-05	1.95725e-05	5594/1147/5595/5534/3460/3326/5335/3459/6774/7297/6256/1432/3117/3566/4089/5603/3126/7048/920/4792	20
hsa04722	hsa04722	Neurotrophin signaling pathway	21/450	119/8093	2.00261e-06	3.68716e-05	2.29401e-05	11213/5594/5595/51135/5335/5894/397/6272/4215/6195/1398/5293/1432/6655/818/2932/5603/9252/5580/4792/5296	21
hsa04068	hsa04068	FoxO signaling pathway	22/450	131/8093	2.70311e-06	4.70041e-05	2.92442e-05	5728/5594/1147/5595/8660/894/6774/5894/2033/604/5293/6648/9454/1432/6655/1032/4616/4089/5603/7048/5296/9140	22
hsa05171	hsa05171	Coronavirus disease - COVID-19	31/450	232/8093	4.29898e-06	7.082e-05	4.40615e-05	5594/6218/1147/51311/7099/5595/51135/6850/6152/7311/5335/7097/6154/6137/6774/3454/6138/6233/728/3661/5293/3455/6136/7297/1432/7132/5603/51284/712/4792/5296	31
hsa04662	hsa04662	B cell receptor signaling pathway	16/450	82/8093	8.88432e-06	0.00013904	8.65052e-05	5594/1147/5595/5534/6850/11025/5894/4067/5293/10451/5880/6655/2932/3635/4792/5296	16
hsa05140	hsa05140	Leishmaniasis	15/450	77/8093	1.72849e-05	0.000257627	0.000160286	5594/3684/7099/5595/51135/3460/7097/3459/1378/4689/1432/3117/5603/3126/4792	15
hsa05120	hsa05120	Epithelial cell signaling in Helicobacter pylori infection	14/450	70/8093	2.41086e-05	0.000343	0.000213402	528/1147/533/5335/523/4067/526/51382/535/1432/5058/9114/5603/4792	14
hsa04071	hsa04071	Sphingolipid signaling pathway	19/450	119/8093	2.7203e-05	0.000370197	0.000230323	5728/5594/8439/5520/5595/5337/9846/2771/9517/5894/5293/5880/1432/7132/5525/2205/1509/5603/5296	19
hsa04650	hsa04650	Natural killer cell mediated cytotoxicity	20/450	131/8093	3.28373e-05	0.000428254	0.000266443	5594/5595/5534/6850/4068/3460/5335/3459/7305/3454/5894/962/5293/3455/10451/5880/6655/5058/5296/3133	20
hsa04658	hsa04658	Th1 and Th2 cell differentiation	16/450	92/8093	4.01119e-05	0.00048582	0.000302259	5594/1147/5595/5534/3460/5335/3459/4851/7297/1432/3117/3566/5603/3126/920/4792	16
hsa04668	hsa04668	TNF signaling pathway	18/450	112/8093	4.03556e-05	0.00048582	0.000302259	602/4318/5594/1147/5595/8809/8837/9021/1051/5293/1432/7132/5603/11035/9252/7133/4792/5296	18
hsa05132	hsa05132	Salmonella infection	30/450	249/8093	4.72003e-05	0.000534328	0.000332439	3836/1785/5868/5594/9842/1147/7099/5595/10094/51135/391/3326/7097/5894/7100/10097/837/5293/10552/929/10333/1432/7132/5058/8677/29108/838/5603/11035/4792	30
hsa04613	hsa04613	Neutrophil extracellular trap formation	25/450	190/8093	4.77993e-05	0.000534328	0.000332439	5594/366/51311/3684/7099/5595/27180/10533/6850/23569/5335/7097/2357/1378/5894/293/4689/728/837/5293/5880/1432/5603/51284/5296	25
hsa04625	hsa04625	C-type lectin receptor signaling pathway	17/450	104/8093	5.27827e-05	0.000563304	0.000350467	338339/602/5594/1147/5595/5534/26253/6850/5894/5293/1432/5058/29108/5603/5580/4792/5296	17
hsa05134	hsa05134	Legionellosis	12/450	57/8093	5.39908e-05	0.000563304	0.000350467	5861/3684/7099/3305/7097/1378/7100/929/3310/29108/3304/4792	12
hsa05212	hsa05212	Pancreatic cancer	14/450	76/8093	6.30785e-05	0.000618633	0.00038489	7039/5899/5594/1147/5595/5337/6774/5894/5293/5880/4616/4089/7048/5296	14
hsa04910	hsa04910	Insulin signaling pathway	20/450	137/8093	6.32469e-05	0.000618633	0.00038489	5594/5509/8569/3101/5573/5595/8660/2319/2872/5894/9021/1398/5293/10211/6655/5500/5256/2932/5140/5296	20
hsa05221	hsa05221	Acute myeloid leukemia	13/450	67/8093	6.55819e-05	0.000622034	0.000387006	5594/1147/3684/5595/1050/6688/6774/5894/5293/929/6655/7704/5296	13
hsa04140	hsa04140	Autophagy - animal	20/450	141/8093	9.5498e-05	0.00085864	0.000534213	5728/5594/5861/55062/23604/5595/8660/10533/89849/8837/58476/58528/8408/5894/10645/5293/1509/5580/5296/9140	20
hsa05166	hsa05166	Human T-cell leukemia virus 1 infection	27/450	222/8093	9.6014e-05	0.00085864	0.000534213	5728/5594/2114/1147/5595/5534/6688/4055/9184/894/2033/7850/4215/293/5293/196883/3117/7132/4089/3126/7048/896/920/4792/5296/7538/3133	27
hsa05160	hsa05160	Hepatitis C	21/450	157/8093	0.000151277	0.00131527	0.00081831	5594/1147/5520/5595/8837/6774/3454/5894/9021/3661/5293/9080/3455/7297/6256/6041/6655/7132/2932/4792/5296	21
hsa04670	hsa04670	Leukocyte transendothelial migration	17/450	114/8093	0.000170713	0.00144414	0.000898488	4318/1495/3684/5335/2771/4689/5293/9080/81/10451/5880/1432/4267/7294/5603/6494/5296	17
hsa04660	hsa04660	T cell receptor signaling pathway	16/450	104/8093	0.000182273	0.00150135	0.000934084	5594/1147/5595/5534/5335/5894/5293/10451/1432/6655/5058/2932/5603/920/4792/5296	16
hsa05162	hsa05162	Measles	19/450	139/8093	0.000232937	0.00184681	0.00114902	1147/7099/3305/51135/7097/894/6774/3454/3661/5293/3455/7297/3310/2932/3304/51284/896/4792/5296	19
hsa05161	hsa05161	Hepatitis B	21/450	162/8093	0.000236015	0.00184681	0.00114902	4318/5594/1147/7099/5595/51135/7097/6774/3454/5894/2033/3661/5293/7297/1432/6655/4089/5603/7048/4792/5296	21
hsa05133	hsa05133	Pertussis	13/450	76/8093	0.00024977	0.00186138	0.00115808	5594/3684/7099/5595/51135/2771/3661/929/1432/3678/29108/5603/712	13
hsa05220	hsa05220	Chronic myeloid leukemia	13/450	76/8093	0.00024977	0.00186138	0.00115808	5594/1147/5595/9846/5894/1398/5293/6655/4616/4089/7048/4792/5296	13
hsa04145	hsa04145	Phagosome	20/450	152/8093	0.000270424	0.00193524	0.00120403	528/5868/3684/7099/533/7097/523/4689/526/51382/929/10333/535/3117/3678/9114/11151/3126/7059/3133	20
hsa05215	hsa05215	Prostate cancer	15/450	97/8093	0.000272046	0.00193524	0.00120403	7039/5728/4318/5594/1147/5595/3326/5894/2033/7850/5293/6655/2932/4792/5296	15
hsa04935	hsa04935	Growth hormone synthesis	secretion and action	17/450	119/8093	0.000289486	0.00201354	0.00125275	5594/5595/8660/5335/2771/6774/5894/9021/2033/1398/5293/196883/1432/6655/2932/5603/5296	17
hsa04066	hsa04066	HIF-1 signaling pathway	16/450	109/8093	0.000317069	0.00215745	0.00134228	5209/5594/8569/3101/7099/5595/3460/5335/3459/4055/6774/2872/2033/5293/818/5296	16
hsa05165	hsa05165	Human papillomavirus infection	34/450	331/8093	0.000359165	0.00239189	0.00148814	5728/528/5594/1147/5520/5595/533/3955/523/894/3454/5894/2033/526/23462/3661/5293/4851/51382/3455/7297/535/6655/7132/5525/6696/3678/9114/1298/2932/896/5296/7059/3133	34
hsa04917	hsa04917	Prolactin signaling pathway	12/450	70/8093	0.000420554	0.00274236	0.0017062	5594/5595/894/6774/5894/9021/5293/1432/6655/2932/5603/5296	12
hsa04621	hsa04621	NOD-like receptor signaling pathway	22/450	184/8093	0.000534108	0.00341175	0.00212266	5594/1147/7099/5595/51135/3326/3454/837/3661/3455/7297/6041/1432/29108/838/5603/11035/10628/10910/5580/4792/9140	22
hsa04142	hsa04142	Lysosome	17/450	128/8093	0.00068803	0.00426041	0.00265066	2548/2629/6556/533/9516/3482/6272/7805/410/4126/535/22901/4864/9114/1509/3988/9583	17
hsa05163	hsa05163	Human cytomegalovirus infection	25/450	225/8093	0.000694188	0.00426041	0.00265066	5594/2783/1147/5595/5534/2787/2771/6774/5894/1398/3661/5293/196883/5880/1432/6655/7132/2793/11214/2932/5603/2790/4792/5296/3133	25
hsa04926	hsa04926	Relaxin signaling pathway	17/450	129/8093	0.000752848	0.00453157	0.00281937	4318/5594/2783/5595/2787/2771/5894/5293/196883/1432/6655/2793/5603/2790/7048/4792/5296	17
hsa05169	hsa05169	Epstein-Barr virus infection	23/450	202/8093	0.000803236	0.00470701	0.00292853	953/1147/51135/6850/7097/894/6774/3454/4067/3661/5293/3455/7297/1432/3117/5701/4616/5603/3126/896/4792/5296/3133	23
hsa05321	hsa05321	Inflammatory bowel disease	11/450	65/8093	0.000812073	0.00470701	0.00292853	7099/8809/3460/7097/3459/6774/7100/8807/3117/3566/3126	11
hsa05210	hsa05210	Colorectal cancer	13/450	86/8093	0.00085724	0.00487847	0.0030352	7039/5899/5594/5595/5894/5293/5880/6655/4616/4089/2932/7048/5296	13
hsa04010	hsa04010	MAPK signaling pathway	30/450	294/8093	0.000882891	0.00493473	0.0030702	7039/2323/5594/9448/8569/1147/3305/5595/51135/5534/2872/5894/4215/6195/1398/929/5880/1432/6655/7132/4296/5058/3310/4616/5603/9252/7048/3304/5922/1843	30
hsa04150	hsa04150	mTOR signaling pathway	19/450	155/8093	0.000929979	0.00510673	0.00317721	5728/528/5594/1147/51719/5595/523/58528/8408/5894/526/6195/5293/51382/6655/7132/2932/55615/5296	19
hsa04810	hsa04810	Regulation of actin cytoskeleton	24/450	218/8093	0.00100629	0.00543052	0.00337867	5594/3684/5595/10094/5894/85464/1398/10097/5293/10552/81/10451/5880/6655/5058/5500/221178/3678/54434/3985/89846/6548/5296/4627	24
hsa00030	hsa00030	Pentose phosphate pathway	7/450	30/8093	0.00104384	0.00553765	0.00344532	55276/6888/5226/7086/5236/2539/2821	7
hsa05213	hsa05213	Endometrial cancer	10/450	58/8093	0.00119908	0.00625519	0.00389175	5728/5594/1495/5595/5894/5293/6655/4616/2932/5296	10
hsa04370	hsa04370	VEGF signaling pathway	10/450	59/8093	0.00137375	0.00696719	0.00433472	5594/5595/5534/5335/5894/5293/5880/1432/5603/5296	10
hsa05208	hsa05208	Chemical carcinogenesis - reactive oxygen species	24/450	223/8093	0.00138008	0.00696719	0.00433472	5728/5594/6647/1345/1147/5595/5337/52/4709/9446/374291/5894/293/5293/6648/1432/6655/4700/5603/4259/5580/4792/25865/5296	24
hsa04914	hsa04914	Progesterone-mediated oocyte maturation	14/450	102/8093	0.00145165	0.00721217	0.00448714	5594/5595/3326/2771/5894/80315/6195/5293/196883/1432/5603/5140/22849/5296	14
hsa04915	hsa04915	Estrogen signaling pathway	17/450	138/8093	0.00161056	0.00787664	0.00490055	7039/4318/5594/3305/5595/3326/2771/5894/2289/5293/196883/6655/3310/1509/5580/3304/5296	17
hsa04064	hsa04064	NF-kappa B signaling pathway	14/450	104/8093	0.00175406	0.00844649	0.00525509	1147/7099/51135/6850/8837/5335/4055/4067/929/8740/7132/4050/4616/4792	14
hsa05223	hsa05223	Non-small cell lung cancer	11/450	72/8093	0.00193157	0.00916031	0.0056992	7039/5594/5595/5335/6774/5894/5293/6256/6655/4616/5296	11
hsa04151	hsa04151	PI3K-Akt signaling pathway	33/450	354/8093	0.00230088	0.0107489	0.00668757	7039/2323/5728/5594/2783/1147/5520/7099/5595/6850/2787/3326/7097/894/3454/5894/5293/3455/6256/6655/5525/6696/2793/3566/1441/3678/1298/2932/5008/2790/896/5296/7059	33
hsa05225	hsa05225	Hepatocellular carcinoma	19/450	168/8093	0.00241563	0.011085	0.00689666	7039/5728/5594/10023/5595/5335/9446/5894/23401/7296/5293/6655/4616/4089/2932/4259/7048/6603/5296	19
hsa04012	hsa04012	ErbB signaling pathway	12/450	85/8093	0.00244366	0.011085	0.00689666	7039/5594/5595/5335/5894/1398/5293/6655/5058/818/2932/5296	12
hsa04931	hsa04931	Insulin resistance	14/450	108/8093	0.00251701	0.0112547	0.00700222	5728/5509/8660/11000/6774/9021/6195/5293/7132/5500/2932/5580/4792/5296	14
hsa05214	hsa05214	Glioma	11/450	75/8093	0.00269498	0.0118807	0.00739173	7039/5728/5594/5595/5335/5894/5293/6655/818/4616/5296	11
hsa05231	hsa05231	Choline metabolism in cancer	13/450	98/8093	0.00288684	0.0125497	0.00780796	5594/7454/5595/6583/5337/5335/5894/57153/5293/5880/6655/1608/5296	13
hsa05130	hsa05130	Pathogenic Escherichia coli infection	21/450	197/8093	0.0030249	0.0129698	0.00806932	5594/5861/1147/7099/5595/10094/51135/7100/4542/10097/837/10552/9080/3059/1432/7132/5058/29108/5603/4792/4627	21
hsa04966	hsa04966	Collecting duct acid secretion	6/450	27/8093	0.00311183	0.0131622	0.00818903	528/523/526/51382/535/9114	6
hsa04640	hsa04640	Hematopoietic cell lineage	13/450	99/8093	0.0031599	0.0131873	0.00820466	2323/3684/1378/7850/290/929/3117/3566/1441/3678/966/3126/920	13
hsa05100	hsa05100	Bacterial invasion of epithelial cells	11/450	77/8093	0.00332725	0.013703	0.00852551	1785/1495/10094/391/1398/10097/5293/10552/3059/3678/5296	11
hsa04144	hsa04144	Endocytosis	25/450	252/8093	0.00339657	0.0138068	0.0085901	1785/5868/11031/26286/9922/3305/10094/5337/27243/3482/79720/2870/10097/9525/55048/10552/57132/3310/1175/23550/58513/7048/2060/3304/3133	25
hsa04930	hsa04930	Type II diabetes mellitus	8/450	46/8093	0.00345877	0.0138794	0.00863525	5594/3101/5595/8660/9021/5293/5580/5296	8
hsa04612	hsa04612	Antigen processing and presentation	11/450	78/8093	0.00368522	0.0146009	0.00908416	4802/5721/3305/3326/5993/3117/3310/3126/3304/920/3133	11
hsa04630	hsa04630	JAK-STAT signaling pathway	18/450	162/8093	0.00376619	0.0147352	0.00916771	3460/3459/894/6774/3454/5894/9021/2033/3597/5293/3455/7297/6655/3566/1441/5008/896/5296	18
hsa04510	hsa04510	Focal adhesion	21/450	201/8093	0.00384178	0.0148454	0.00923625	5728/5594/5595/894/5894/1398/7791/5293/81/10451/5880/6655/5058/6696/5500/3678/1298/2932/896/5296/7059	21
hsa01521	hsa01521	EGFR tyrosine kinase inhibitor resistance	11/450	79/8093	0.00407334	0.0155482	0.00967353	7039/5728/5594/5595/5335/6774/5894/5293/6655/2932/5296	11
hsa05415	hsa05415	Diabetic cardiomyopathy	21/450	203/8093	0.00431471	0.0162711	0.0101233	5728/4318/1345/5165/4709/2539/374291/293/4689/5293/5880/1432/4700/818/5500/1509/2932/5603/7048/5580/5296	21
hsa00480	hsa00480	Glutathione metabolism	9/450	58/8093	0.00438165	0.0163269	0.010158	5226/10314/9446/2539/26873/2879/290/4953/4259	9
hsa05211	hsa05211	Renal cell carcinoma	10/450	69/8093	0.00452891	0.016677	0.0103758	7039/5594/5595/5894/2033/1398/5293/6655/5058/5296	10
hsa04014	hsa04014	Ras signaling pathway	23/450	232/8093	0.0049024	0.0178425	0.0111009	7039/2323/5899/5868/5594/2114/2783/1147/5595/5337/2787/9846/5335/5894/5863/5293/5880/6655/5058/2793/2790/5922/5296	23
hsa05323	hsa05323	Rheumatoid arthritis	12/450	93/8093	0.00518196	0.0186432	0.0115991	528/7099/533/7097/523/526/51382/535/3117/4050/9114/3126	12
hsa04520	hsa04520	Adherens junction	10/450	71/8093	0.00557141	0.0198165	0.0123291	5594/7454/1495/5595/52/2033/81/5880/4089/7048	10
hsa05110	hsa05110	Vibrio cholerae infection	8/450	50/8093	0.00586137	0.020406	0.0126958	528/533/5335/523/526/51382/535/9114	8
hsa04360	hsa04360	Axon guidance	19/450	182/8093	0.00586753	0.020406	0.0126958	3983/5594/64218/5595/5534/5335/2771/5894/85464/5293/2242/5880/5058/818/10507/54434/3985/2932/5296	19
hsa04015	hsa04015	Rap1 signaling pathway	21/450	210/8093	0.00636714	0.0219002	0.0136255	5899/5594/10636/3684/5595/54518/5335/2771/2357/5894/1398/5293/196883/10451/5880/1432/26037/5603/6494/25865/5296	21
hsa04213	hsa04213	Longevity regulating pathway - multiple species	9/450	62/8093	0.00686277	0.0233484	0.0145265	6647/3305/8660/5293/6648/196883/3310/3304/5296	9
hsa04217	hsa04217	Necroptosis	17/450	159/8093	0.00705364	0.0237397	0.0147699	7099/27243/8837/3460/3326/3459/6774/3454/293/9525/3455/57132/7297/7132/818/29108/11035	17
hsa04072	hsa04072	Phospholipase D signaling pathway	16/450	148/8093	0.00794509	0.0264554	0.0164596	5899/1785/5594/10555/5595/5337/6850/9846/5335/5894/5293/196883/6655/2205/1608/5296	16
hsa04933	hsa04933	AGE-RAGE signaling pathway in diabetic complications	12/450	100/8093	0.00921214	0.0303516	0.0188836	5594/5595/5335/6774/7056/5293/1432/4089/5603/7048/5580/5296	12
hsa05020	hsa05020	Prion disease	25/450	273/8093	0.0093613	0.0305217	0.0189895	5594/6647/1345/3305/5595/5534/4709/374291/5686/293/4689/5293/4851/5880/1432/4700/3310/5701/2932/5691/5603/5580/3304/712/5296	25
hsa05205	hsa05205	Proteoglycans in cancer	20/450	205/8093	0.00995463	0.0321216	0.0199849	4318/5594/7099/5595/5335/7097/6774/5894/5293/3059/10451/1432/6655/5058/818/5500/3678/5603/6548/5296	20
hsa04218	hsa04218	Cellular senescence	16/450	156/8093	0.012862	0.0410797	0.0255582	5728/5594/5595/5534/894/5894/293/5293/1432/5500/4616/5603/7048/896/5296/3133	16
hsa00500	hsa00500	Starch and sucrose metabolism	6/450	36/8093	0.0134248	0.0424441	0.0264071	55276/2548/8972/3101/5236/2821	6
hsa04920	hsa04920	Adipocytokine signaling pathway	9/450	69/8093	0.0136281	0.0425223	0.0264558	1147/8660/6774/9021/10645/6256/7132/7133/4792	9
hsa04912	hsa04912	GnRH signaling pathway	11/450	93/8093	0.0137213	0.0425223	0.0264558	5594/5595/5337/5894/4215/196883/1432/6655/818/5603/5580	11
hsa04330	hsa04330	Notch signaling pathway	8/450	59/8093	0.015683	0.0481252	0.0299417	8650/7090/55851/3955/2033/83464/23462/4851	8
